# Supplementary material for: Metabarcoding analysis of eukaryotic microbiota in the gut of HIV-infected patients
Source: PLoS One. 2018 Jan 31;13(1):e0191913. doi: 10.1371/journal.pone.0191913 (PMC5791994; doi:10.1371/journal.pone.0191913)
Supplement: S1 Table — (XLSX) [file pone.0191913.s007.xlsx]

## Sheet: Feuil1
S1 Table: Gut microeukaryotes retrieved using four different protocol of extraction.
TAXA	Sample	Extraction method	No. Of clone/Total	Primers
MOTU 92 Blastocystis.	P2	E1	( 7/48)	EUK
MOTU 11 Debaryomyces	P2	E1	( 5/48)	EUK
MOTU 11 Debaryomyces	P2	E2	( 10/48)	EUK
MOTU 11 Debaryomyces	P2	E4	(9/48)	EUK
MOTU 12 Dipodascaceae	P2	E1	(2/48)	EUK
MOTU 12 Dipodascaceae	P2	E2	( 4/48)	EUK
MOTU 12 Dipodascaceae	P2	E3	( 4/48)	EUK
Lycium	P2	E1	( 12/48)	EUK
Lycium	P2	E2	( 13/48)	EUK
Lycium	P2	E3	(12/48)	EUK
Phaseoleae environmental	P2	E1	( 20/48)	EUK
Phaseoleae environmental	P2	E2	( 21/48)	EUK
Phaseoleae environmental	P2	E3	(32/48)	EUK
Phaseoleae environmental	P2	E4	(39/48)	EUK
MOTU 75 Trichosporon	P2	E1	(2/48)	EUK
MOTU 34 Saccharomycetales	P2	E1	( 12/48)	ITS
MOTU 34 Saccharomycetales	P2	E2	( 18/48)	ITS
MOTU 34 Saccharomycetales	P2	E3	( 9/48)	ITS
MOTU 34 Saccharomycetales	P2	E4	(19/48)	ITS
MOTU 11 Debaryomyces	P2	E2	( 10/48)	ITS
MOTU 12 Dipodascaceae	P2	E1	( 18/48)	ITS
MOTU 12 Dipodascaceae	P2	E2	( 7/48)	ITS
MOTU 12 Dipodascaceae	P2	E3	( 21/48)	ITS
MOTU 12 Dipodascaceae	P2	E4	(26/48)	ITS
MOTU 15 Eurotiales	P2	E1	( 10/48)	ITS
MOTU 15 Eurotiales	P2	E2	( 5/48)	ITS
MOTU 15 Eurotiales	P2	E3	(16/48)	ITS
MOTU 15 Eurotiales	P2	E4	( 3/48)	ITS
MOTU 99 leotiomyceta	P2	E2	( 3/48)	ITS
MOTU 16 Eurotiales	P2	E1	(6/48)	ITS
MOTU 16 Eurotiales	P2	E2	( 1/48)	ITS
MOTU 76 Trichosporon	P2	E3	(2/48)	ITS
MOTU 72 Tremellomycetes	P2	E1	( 2/48)	ITS
MOTU 72 Tremellomycetes	P2	E2	(4/48)	ITS
MOTU 35 Saccharomycetales	P3	E1	( 2/48)	EUK
MOTU 35 Saccharomycetales	P3	E2	( 2/48)	EUK
MOTU 40 Saccharomycetales	P3	E1	( 3/48)	EUK
MOTU 40 Saccharomycetales	P3	E3	( 3/48)	EUK
MOTU 40 Saccharomycetales	P3	E4	(8/48)	EUK
Linum	P3	E1	( 15/48)	EUK
Linum	P3	E2	( 17/48)	EUK
Linum	P3	E3	( 14/48)	EUK
Pinus	P3	E1	( 25/48)	EUK
Pinus	P3	E2	( 26/48)	EUK
Pinus	P3	E3	( 31/48)	EUK
Pinus	P3	E4	( 38/48)	EUK
MOTU 75 Trichosporon	P3	E1	(3/48)	EUK
MOTU 75 Trichosporon	P3	E2	(3/48)	EUK
MOTU 75 Trichosporon	P3	E4	( 1/48)	EUK
MOTU 75 Trichosporon	P3	E4	( 1/48)	EUK
MOTU 17 Eurotiomycetes	P3	E1	( 13/48)	ITS
MOTU 17 Eurotiomycetes	P3	E2	( 15/48)	ITS
MOTU 17 Eurotiomycetes	P3	E3	(8/48)	ITS
MOTU 17 Eurotiomycetes	P3	E4	( 11/48)	ITS
MOTU 34 Saccharomycetales	P3	E1	( 25/48)	ITS
MOTU 34 Saccharomycetales	P3	E2	( 28/48)	ITS
MOTU 34 Saccharomycetales	P3	E3	( 17/48)	ITS
MOTU 34 Saccharomycetales	P3	E4	( 23/48)	ITS
MOTU 40 Saccharomycetales	P3	E3	( 14/48)	ITS
MOTU 15 Eurotiales	P3	E4	( 6/48)	ITS
MOTU 76 Trichosporon	P3	E1	( 3/48)	ITS
MOTU 76 Trichosporon	P3	E2	( 5/48)	ITS
MOTU 76 Trichosporon	P3	E3	( 3/48)	ITS
MOTU 76 Trichosporon	P3	E4	( 8/48)	ITS
MOTU 72 Tremellomycetes	P3	E1	( 7/48)	ITS
MOTU 72 Tremellomycetes	P3	E3	( 6/48)	ITS
MOTU 17 Eurotiomycetes.	P4	E1	( 1/48)	EUK
MOTU 17 Eurotiomycetes.	P4	E2	(4/48)	EUK
MOTU 40 Saccharomycetales	P4	E1	( 4/48)	EUK
MOTU 40 Saccharomycetales	P4	E2	(8/48)	EUK
MOTU 40 Saccharomycetales	P4	E3	(11/48)	EUK
MOTU 12 Dipodascaceae	P4	E1	( 2/48)	EUK
Humulus	P4	E1	(25/48)	EUK
Humulus	P4	E2	( 36/48)	EUK
Humulus	P4	E3	(37/48)	EUK
Humulus	P4	E4	(44/48)	EUK
Juglans	P4	E1	(16/48)	EUK
Juglans	P4	E4	(4/48)	EUK
MOTU 34 Saccharomycetales	P4	E1	( 20/48)	ITS
MOTU 34 Saccharomycetales	P4	E2	(22/48)	ITS
MOTU 7 Candida	P4	E1	( 8/48)	ITS
MOTU 12 Dipodascaceae	P4	E1	( 20/48)	ITS
MOTU 12 Dipodascaceae	P4	E2	(15/48)	ITS
MOTU 12 Dipodascaceae	P4	E3	(41/48)	ITS
MOTU 12 Dipodascaceae	P4	E4	(48/48)	ITS
MOTU 24 Penicillium	P4	E2	(4/48)	ITS
MOTU 100 Saccharomyces cerevisiae	P4	E2	(1/48)	ITS
MOTU 78 Wallemia	P4	E2	( 6/48)	ITS
MOTU 78 Wallemia	P4	E3	(7/48)	ITS
Angelica	P5	E1	(6/48)	EUK
Angelica	P5	E4	( 4/48)	EUK
Angelica gigas	P5	E2	(7/48)	EUK
MOTU 35 Saccharomycetales	P5	E1	( 32/48)	EUK
MOTU 35 Saccharomycetales	P5	E2	( 35/48)	EUK
MOTU 35 Saccharomycetales	P5	E3	(47/48)	EUK
MOTU 35 Saccharomycetales	P5	E4	( 36/48)	EUK
MOTU 58 Malassezia restricta	P5	E3	( 1/48)	EUK
MOTU 58 Malassezia restricta	P5	E1	( 2/48)	EUK
MOTU 58 Malassezia restricta	P5	E2	( 4/48)	EUK
MOTU 58 Malassezia restricta	P5	E4	( 6/48)	EUK
MOTU 64 Rhodotorula	P5	E1	2/48)	EUK
MOTU 64 Rhodotorula	P5	E2	( 2/48)	EUK
MOTU 75 Trichosporon	P5	E1	( 8/48)	EUK
MOTU 75 Trichosporon	P5	E4	( 2/48)	EUK
MOTU 34 Saccharomycetales	P5	E3	(29/48)	ITS
MOTU 12 Dipodascaceae	P5	E1	( 38/48)	ITS
MOTU 12 Dipodascaceae	P5	E2	(32/48)	ITS
MOTU 12 Dipodascaceae	P5	E4	( 40/48)	ITS
MOTU 57 Malassezia pachydermatis	P5	E1	( 2/48)	ITS
MOTU 57 Malassezia pachydermatis	P5	E2	(7/48)	ITS
MOTU 57 Malassezia pachydermatis	P5	E3	(4/48)	ITS
MOTU 58 Malassezia restricta	P5	E1	( 8/48)	ITS
MOTU 58 Malassezia restricta	P5	E2	( 3/48)	ITS
MOTU 58 Malassezia restricta	P5	E3	( 15/48)	ITS
MOTU 58 Malassezia restricta	P5	E4	( 6/48)	ITS
MOTU 64 Rhodotorula	P5	E2	( 4/48)	ITS
MOTU 64 Rhodotorula	P5	E4	( 2/48)	ITS
MOTU 76 Trichosporon	P5	E2	( 2/48)	ITS
MOTU 70 Cryptococcus	P6	E1	( 6/48)	EUK
MOTU 70 Cryptococcus	P6	E2	( 4/48)	EUK
MOTU 71 Tremellomycetes	P6	E1	( 6/48)	EUK
MOTU 71 Tremellomycetes	P6	E2	(7/48)	EUK
Pinus	P6	E1	( 26/48)	EUK
Pinus	P6	E2	(30/48)	EUK
Pinus	P6	E3	( 43/48)	EUK
Pinus	P6	E4	(39/48)	EUK
MOTU 64 Rhodotorula	P6	E1	(4/48)	EUK
MOTU 64 Rhodotorula	P6	E2	( 2/48)	EUK
MOTU 64 Rhodotorula	P6	E3	(5/48)	EUK
MOTU 64 Rhodotorula	P6	E4	( 4/48)	EUK
MOTU 33 Saccharomycetaceae	P6	E4	(3/48)	EUK
MOTU 33 Saccharomycetaceae	P6	E1	( 6/48)	EUK
MOTU 33 Saccharomycetaceae	P6	E2	( 5/48)	EUK
Triticum	P6	E4	(2/48)	EUK
MOTU 96 Tremellomycetes	P6	E3	( 2/48)	ITS
MOTU 51 Piskurozyma capsuligena	P6	E1	( 5/48)	ITS
MOTU 12 Dipodascaceae	P6	E1	( 41/48)	ITS
MOTU 12 Dipodascaceae	P6	E2	( 36/48)	ITS
MOTU 12 Dipodascaceae	P6	E4	( 40/48)	ITS
MOTU 56 Malassezia globosa	P6	E1	(2/48)	ITS
MOTU 56 Malassezia globosa	P6	E3	(3/48)	ITS
MOTU 57 Malassezia pachydermatis	P6	E2	( 6/48)	ITS
MOTU 57 Malassezia pachydermatis	P6	E3	(2/48)	ITS
MOTU 57 Malassezia pachydermatis	P6	E4	(1/48)	ITS
MOTU 58 Malassezia restricta	P6	E2	( 4/48)	ITS
MOTU 58 Malassezia restricta	P6	E3	(1/48)	ITS
MOTU 58 Malassezia restricta	P6	E4	( 3/48)	ITS
MOTU 64 Rhodotorula	P6	E2	( 2/48)	ITS
MOTU 64 Rhodotorula	P6	E3	( 2/48)	ITS
MOTU 64 Rhodotorula	P6	E4	( 4/48)	ITS
MOTU 33 Saccharomycetaceae	P6	E3	(38/48)	ITS
MOTU 37 Saccharomycetales	P7	E1	( 1/48)	EUK
MOTU 37 Saccharomycetales	P7	E2	( 1/48)	EUK
MOTU 37 Saccharomycetales	P7	E3	( 5/48)	EUK
MOTU 37 Saccharomycetales	P7	E4	( 3/48)	EUK
MOTU 70 Cryptococcus	P7	E1	( 2/48)	EUK
MOTU 87 Opisthokonta	P7	E1	(2/48)	EUK
MOTU 87 Opisthokonta	P7	E2	( 1/48)	EUK
Secale	P7	E1	(33/48)	EUK
Secale	P7	E2	( 36/48)	EUK
Secale	P7	E3	( 31/48)	EUK
Secale	P7	E4	( 40/48)	EUK
Solanum	P7	E1	( 10/48)	EUK
Solanum	P7	E2	(10/48)	EUK
Solanum	P7	E3	( 12/48)	EUK
Solanum	P7	E4	(5/48)	EUK
MOTU 37 Saccharomycetales	P7	E2	( 2/48)	ITS
MOTU 37 Saccharomycetales	P7	E4	( 6/48)	ITS
MOTU 12 Dipodascaceae	P7	E1	( 35/48)	ITS
MOTU 12 Dipodascaceae	P7	E2	(34/48)	ITS
MOTU 12 Dipodascaceae	P7	E4	( 42/48)	ITS
MOTU 87 Opisthokonta	P7	E1	( 13/48)	ITS
MOTU 87 Opisthokonta	P7	E2	( 10/48)	ITS
MOTU 87 Opisthokonta	P7	E3	( 48/48)	ITS
MOTU 76 Trichosporon	P7	E2	( 2/48)	ITS
MOTU 34 Saccharomycetales	P8	E1	(1/48)	EUK
MOTU 12 Dipodascaceae	P8	E1	( 2/48)	EUK
MOTU 12 Dipodascaceae	P8	E2	( 3/48)	EUK
Grevillea	P8	E1	( 32/48)	EUK
Grevillea	P8	E2	( 23/48)	EUK
Grevillea	P8	E3	( 33/48)	EUK
Grevillea	P8	E4	(30/48)	EUK
Humulus	P8	E1	( 11/48)	EUK
Humulus	P8	E2	( 20/48)	EUK
Humulus	P8	E3	(8/48)	EUK
Humulus	P8	E4	(18/48)	EUK
MOTU 81 Dikarya	P8	E2	( 2/48)	EUK
MOTU 81 Dikarya	P8	E3	(7/48)	EUK
MOTU 68 Gjaerumia penniseti	P8	E1	( 2/48)	EUK
MOTU 34 Saccharomycetales	P8	E3	( 11/48)	ITS
MOTU 34 Saccharomycetales	P8	E4	(8/48)	ITS
MOTU 12 Dipodascaceae	P8	E1	( 33/48)	ITS
MOTU 12 Dipodascaceae	P8	E2	( 39/48)	ITS
MOTU 12 Dipodascaceae	P8	E3	( 35/48)	ITS
MOTU 12 Dipodascaceae	P8	E4	( 39/48)	ITS
MOTU 53 Ganoderma	P8	E1	( 8/48)	ITS
MOTU 53 Ganoderma	P8	E3	( 2/48)	ITS
MOTU 56 Malassezia globosa	P8	E1	( 3/48)	ITS
MOTU 56 Malassezia globosa	P8	E2	( 2/48)	ITS
MOTU 57 Malassezia pachydermatis	P8	E2	( 3/48)	ITS
MOTU 58 Malassezia restricta	P8	E1	( 4/48)	ITS
MOTU 58 Malassezia restricta	P8	E2	( 4/48)	ITS
MOTU 58 Malassezia restricta	P8	E4	( 1/48)	ITS
MOTU 94 Aspergillus	P9	E2	(5/48)	EUK
MOTU 95 Bispora	P9	E2	( 2/48)	EUK
MOTU 34 Saccharomycetales	P9	E1	( 5/48)	EUK
MOTU 34 Saccharomycetales	P9	E2	(3/48)	EUK
MOTU 34 Saccharomycetales	P9	E3	(9/48)	EUK
MOTU 37 Saccharomycetales	P9	E1	(10/48)	EUK
MOTU 37 Saccharomycetales	P9	E4	(2/48)	EUK
Phaseoleae environmental	P9	E1	(27/48)	EUK
Phaseoleae environmental	P9	E1	(39/48)	EUK
Phaseoleae environmental	P9	E2	(32/48)	EUK
Phaseoleae environmental	P9	E4	(45/48)	EUK
MOTU 87 Opisthokonta	P9	E1	(6/48)	EUK
MOTU 87 Opisthokonta	P9	E2	( 6/48)	EUK
MOTU 87 Opisthokonta	P9	E4	(1/48)	EUK
MOTU 17 Eurotiomycetes	P9	E1	( 2/48)	ITS
MOTU 34 Saccharomycetales	P9	E1	( 12/48)	ITS
MOTU 34 Saccharomycetales	P9	E2	( 37/48)	ITS
MOTU 34 Saccharomycetales	P9	E3	(39/48)	ITS
MOTU 34 Saccharomycetales	P9	E4	(42/48)	ITS
MOTU 37 Saccharomycetales	P9	E1	( 8/48)	ITS
MOTU 56 Malassezia globosa	P9	E1	(10/48)	ITS
MOTU 56 Malassezia globosa	P9	E4	(2/48)	ITS
MOTU 58 Malassezia restricta	P9	E1	(6/48)	ITS
MOTU 58 Malassezia restricta	P9	E3	(2/48)	ITS
MOTU 64 Rhodotorula	P9	E1	(7/48)	ITS
MOTU 64 Rhodotorula	P9	E2	(4/48)	ITS
MOTU 64 Rhodotorula	P9	E3	(1/48)	ITS
MOTU 64 Rhodotorula	P9	E4	( 3/48)	ITS
MOTU 87 Opisthokonta	P9	E1	(2/48)	ITS
MOTU 87 Opisthokonta	P9	E2	( 3/48)	ITS
MOTU 87 Opisthokonta	P9	E3	(3/48)	ITS
MOTU 87 Opisthokonta	P9	E4	( 1/48)	ITS
MOTU 76 Trichosporon	P9	E1	(1/48)	ITS
MOTU 76 Trichosporon	P9	E2	(4/48)	ITS
MOTU 76 Trichosporon	P9	E3	(3/48)	ITS
MOTU 38 Saccharomycetales	P10	E1	( 3/48)	EUK
MOTU 11 Debaryomyces	P10	E1	( 2/48)	EUK
MOTU 11 Debaryomyces	P10	E2	(13/48)	EUK
MOTU 11 Debaryomyces	P10	E4	(3/48)	EUK
MOTU 12 Dipodascaceae	P10	E1	( 2/48)	EUK
MOTU 12 Dipodascaceae	P10	E2	( 2/48)	EUK
MOTU 12 Dipodascaceae	P10	E2	(1/48)	EUK
MOTU 12 Dipodascaceae	P10	E3	( 8/48)	EUK
MOTU 12 Dipodascaceae	P10	E4	( 1/48)	EUK
MOTU 46 Agaricomycetes	P10	E1	(2/48)	EUK
MOTU 28 Pleosporales	P10	E1	( 4/48)	EUK
MOTU 28 Pleosporales	P10	E4	( 6/48)	EUK
Solanum	P10	E1	( 34/48)	EUK
Solanum	P10	E2	( 32/48)	EUK
Solanum	P10	E3	( 40/48)	EUK
Solanum	P10	E4	(38/48)	EUK
MOTU 68 Gjaerumia penniseti	P10	E1	( 1/48)	EUK
MOTU 34 Saccharomycetales	P10	E1	( 15/48)	ITS
MOTU 34 Saccharomycetales	P10	E2	( 28/48)	ITS
MOTU 34 Saccharomycetales	P10	E3	( 16/48)	ITS
MOTU 34 Saccharomycetales	P10	E4	( 22/48)	ITS
MOTU 39 Saccharomycetales	P10	E1	( 2/48)	ITS
MOTU 39 Saccharomycetales	P10	E2	(9/48)	ITS
MOTU 39 Saccharomycetales	P10	E3	( 4/48)	ITS
MOTU 40 Saccharomycetales	P10	E1	( 17/48)	ITS
MOTU 40 Saccharomycetales	P10	E3	( 20/48)	ITS
MOTU 40 Saccharomycetales	P10	E4	( 11/48)	ITS
MOTU 11 Debaryomycesi	P10	E1	( 8/48)	ITS
MOTU 11 Debaryomycesi	P10	E2	( 8/48)	ITS
MOTU 11 Debaryomycesi	P10	E4	( 15/48)	ITS
MOTU 98 Diaporthales	P10	E2	( 2/48)	ITS
MOTU 57 Malassezia pachydermatis	P10	E1	( 3/48)	ITS
MOTU 59 Malassezia sp.	P10	E1	( 1/48)	ITS
MOTU 59 Malassezia sp.	P10	E3	( 4/48)	ITS
MOTU 76 Trichosporon	P10	E1	(2/48)	ITS
MOTU 76 Trichosporon	P10	E2	( 1/48)	ITS
MOTU 76 Trichosporon	P10	E3	( 4/48)	ITS
MOTU 37 Saccharomycetales	P11	E1	( 3/48)	EUK
MOTU 37 Saccharomycetales	P11	E2	( 1/48)	EUK
MOTU 37 Saccharomycetales	P11	E3	( 8/48)	EUK
MOTU 88 Unidentified eukaryote clone	P11	E1	(3/48)	EUK
MOTU 71 Tremellomycetes	P11	E1	( 4/48)	EUK
MOTU 71 Tremellomycetes	P11	E2	( 2/48)	EUK
fragaria	P11	E1	( 18/48)	EUK
fragaria	P11	E3	(6/48)	EUK
fragaria	P11	E4	(4/48)	EUK
Pinus	P11	E1	( 5/48)	EUK
Pinus	P11	E2	( 6/48)	EUK
Pinus	P11	E3	(8/48)	EUK
Pinus	P11	E4	(11/48)	EUK
Solanum	P11	E1	( 15/48)	EUK
Solanum	P11	E2	( 39/48)	EUK
Solanum	P11	E3	( 26/48)	EUK
Solanum	P11	E4	(31/48)	EUK
MOTU 40 Saccharomycetales	P11	E1	( 8/48)	ITS
MOTU 40 Saccharomycetales	P11	E3	( 6/48)	ITS
MOTU 40 Saccharomycetales	P11	E4	(45/48)	ITS
MOTU 83 Fungi	P11	E1	( 4/48)	ITS
MOTU 83 Fungi	P11	E2	( 2/48)	ITS
MOTU 83 Fungi	P11	E3	( 1/48)	ITS
MOTU 83 Fungi	P11	E4	( 2/48)	ITS
MOTU 51 Piskurozyma capsuligena	P11	E1	( 4/48)	ITS
MOTU 51 Piskurozyma capsuligena	P11	E2	( 1/48)	ITS
MOTU 12 Dipodascaceae	P11	E1	( 28/48)	ITS
MOTU 12 Dipodascaceae	P11	E2	( 39/48)	ITS
MOTU 12 Dipodascaceae	P11	E3	( 41/48)	ITS
MOTU 20 leotiomyceta	P11	E1	( 3/48)	ITS
MOTU 20 leotiomyceta	P11	E2	( 6/48)	ITS
MOTU 20 leotiomyceta	P11	E4	(1/48)	ITS
MOTU 74 Trichosporon	P11	E1	( 1/48)	ITS
MOTU 11 Debaryomyces	P12	E1	( 8/48)	EUK
MOTU 11 Debaryomyces	P12	E2	( 8/48)	EUK
MOTU 11 Debaryomyces	P12	E4	(7/48)	EUK
Humulus	P12	E1	( 13/48)	EUK
Humulus	P12	E2	( 12/48)	EUK
Humulus	P12	E3	(12/48)	EUK
MOTU 64 Rhodotorula	P12	E1	( 5/48)	EUK
MOTU 64 Rhodotorula	P12	E3	(6/48)	EUK
Sanguisorba	P12	E1	(7/48)	EUK
Sanguisorba	P12	E3	(9/48)	EUK
Triticum	P12	E1	( 15/48)	EUK
Triticum	P12	E2	( 28/48)	EUK
Triticum	P12	E3	(21/48)	EUK
Triticum	P12	E4	(41/48)	EUK
MOTU 34 Saccharomycetales	P12	E1	( 33/48)	ITS
MOTU 34 Saccharomycetales	P12	E2	( 46/48)	ITS
MOTU 34 Saccharomycetales	P12	E3	( 39/48)	ITS
MOTU 34 Saccharomycetales	P12	E4	( 46/48)	ITS
MOTU 52 Fomes fomentarius	P12	E1	( 5/48)	ITS
MOTU 76 Trichosporon	P12	E1	(3/48)	ITS
MOTU 74 Trichosporon	P12	E1	( 5/48)	ITS
MOTU 74 Trichosporon	P12	E3	( 8/48)	ITS
Petrophile	P13	E1	(7/48)	EUK
Petrophile	P13	E3	(10/48)	EUK
Phaseoleae environmental	P13	E1	( 33/48)	EUK
Phaseoleae environmental	P13	E2	(41/48)	EUK
Phaseoleae environmental	P13	E3	(35/48)	EUK
Phaseoleae environmental	P13	E4	(33/48)	EUK
MOTU 87 Opisthokonta	P13	E1	( 3/48)	EUK
MOTU 87 Opisthokonta	P13	E2	( 2/48)	EUK
MOTU 87 Opisthokonta	P13	E3	(3/48)	EUK
MOTU 87 Opisthokonta	P13	E4	(5/48)	EUK
MOTU 47 Agaricomycetes	P13	E1	( 2/48)	EUK
MOTU 75 Trichosporon	P13	E1	( 1/48)	EUK
MOTU 75 Trichosporon	P13	E2	( 5/48)	EUK
MOTU 75 Trichosporon	P13	E4	(11/48)	EUK
MOTU 77 Trichosporon	P13	E1	( 2/48)	EUK
MOTU 34 Saccharomycetales	P13	E1	( 37/48)	ITS
MOTU 34 Saccharomycetales	P13	E2	( 41/48)	ITS
MOTU 34 Saccharomycetales	P13	E3	( 44/48)	ITS
MOTU 34 Saccharomycetales	P13	E4	(42/48)	ITS
MOTU 21 leotiomyceta	P13	E1	( 4/48)	ITS
MOTU 21 leotiomyceta	P13	E2	( 2/48)	ITS
MOTU 21 leotiomyceta	P13	E3	( 2/48)	ITS
MOTU 21 leotiomyceta	P13	E4	(3/48)	ITS
MOTU 3 Ascomycota	P13	E4	(1/48)	ITS
MOTU 76 Trichosporon	P13	E1	( 6/48)	ITS
MOTU 76 Trichosporon	P13	E2	( 5/48)	ITS
MOTU 76 Trichosporon	P13	E3	(2/48)	ITS
MOTU 76 Trichosporon	P13	E4	(2/48)	ITS
MOTU 77 Trichosporon	P13	E1	(1/48)	ITS
MOTU 18 Kluyveromyces hubeiensis	P14	E1	( 6/48)	EUK
MOTU 18 Kluyveromyces hubeiensis	P14	E3	( 4/48)	EUK
MOTU 87 Opisthokonta	P14	E1	(1/48)	EUK
MOTU 87 Opisthokonta	P14	E2	( 5/48)	EUK
MOTU 87 Opisthokonta	P14	E3	( 5/48)	EUK
MOTU 87 Opisthokonta	P14	E4	( 6/48)	EUK
Solanum	P14	E1	( 41/48)	EUK
Solanum	P14	E2	( 43/48)	EUK
Solanum	P14	E3	( 39/48)	EUK
Solanum	P14	E4	( 42/48)	EUK
MOTU 41 Saccharomycetales	P14	E1	(6/48)	ITS
MOTU 41 Saccharomycetales	P14	E2	( 10/48)	ITS
MOTU 41 Saccharomycetales	P14	E3	( 44/48)	ITS
MOTU 41 Saccharomycetales	P14	E4	( 12/48)	ITS
MOTU 97 Davidiella	P14	E3	( 1/48)	ITS
MOTU 12 Dipodascaceae	P14	E1	( 26/48)	ITS
MOTU 12 Dipodascaceae	P14	E2	( 35/48)	ITS
MOTU 12 Dipodascaceae	P14	E4	( 36/48)	ITS
MOTU 18 Kluyveromyces hubeiensis	P14	E1	( 1/48)	ITS
MOTU 18 Kluyveromyces hubeiensis	P14	E3	(1/48)	ITS
MOTU 76 Trichosporon	P14	E1	( 8/48)	ITS
MOTU 76 Trichosporon	P14	E3	( 2/48)	ITS
MOTU 72 Tremellomycetes	P14	E1	( 7/48)	ITS
MOTU 72 Tremellomycetes	P14	E2	( 3/48)	ITS
