# Supplementary material for: Metabarcoding analysis of eukaryotic microbiota in the gut of HIV-infected patients
Source: PLoS One. 2018 Jan 31;13(1):e0191913. doi: 10.1371/journal.pone.0191913 (PMC5791994; doi:10.1371/journal.pone.0191913)
Supplement: S2 Table — (XLSX) [file pone.0191913.s008.xlsx]

## Sheet: Feuil1
S2 Table: Comparison of different microeukaryotic components extracted using four different protocol of extraction.
					E1													E2													E3													E4
E1	E2	E3	E4	MOTU	P2	P3	P4	P5	P6	P7	P8	P9	P10	P11	P12	P13	P14	P2	P3	P4	P5	P6	P7	P8	P9	P10	P11	P12	P13	P14	P2	P3	P4	P5	P6	P7	P8	P9	P10	P11	P12	P13	P14	P2	P3	P4	P5	P6	P7
0	0	0	1	MOTU 3 Ascomycota	0	0	0	0	0	0	0	0	0	0	0	0	0	0	0	0	0	0	0	0	0	0	0	0	0	0	0	0	0	0	0	0	0	0	0	0	0	0	0	0	0	0	0	0	0
1	0	0	0	MOTU 7 Candida	0	0	8	0	0	0	0	0	0	0	0	0	0	0	0	0	0	0	0	0	0	0	0	0	0	0	0	0	0	0	0	0	0	0	0	0	0	0	0	0	0	0	0	0	0
1	1	0	1	MOTU 11 Debaryomyces	5	0	0	0	0	0	0	0	10	0	17	0	0	20	0	0	0	0	0	0	0	21	0	8	0	0	0	0	0	0	0	0	0	0	0	0	0	0	0	0	0	0	0	0	0
1	1	1	1	MOTU 12 Dipodascaceae	0	0	0	0	0	0	0	0	0	28	0	0	0	11	0	15	32	36	34	42	0	3	39	0	0	35	25	0	41	0	0	0	35	0	8	41	0	0	0	26	0	48	40	40	42
1	1	1	1	MOTU 15 Eurotiales	12	1	0	0	0	0	0	0	0	0	0	0	0	5	0	0	0	0	0	0	0	0	0	0	0	0	16	0	0	0	0	0	0	0	0	0	0	0	0	3	0	0	0	6	0
1	1	0	0	MOTU 16 Eurotiales	0	0	0	0	6	0	0	0	0	0	0	0	0	1	0	0	0	0	0	0	0	0	0	0	0	0	0	0	0	0	0	0	0	0	0	0	0	0	0	0	0	0	0	0	0
1	1	1	1	MOTU 17 Eurotiomycetes	0	0	1	0	0	0	0	0	0	0	0	0	0	0	15	4	0	0	0	0	0	0	0	0	0	0	0	8	0	0	0	0	0	0	0	0	0	0	0	0	11	0	0	0	0
1	0	1	0	MOTU 18 Kluyveromyces hubeiensis	0	0	0	0	0	0	0	0	0	0	0	0	7	0	0	0	0	0	0	0	0	0	0	0	0	0	0	0	0	0	0	0	0	0	0	0	0	0	5	0	0	0	0	0	0
1	1	0	1	MOTU 20 leotiomyceta	0	0	0	0	0	0	0	0	0	3	0	0	0	0	0	0	0	0	0	0	0	0	6	0	0	0	0	0	0	0	0	0	0	0	0	0	0	0	0	0	0	0	0	0	0
1	1	1	1	MOTU 21 leotiomyceta	0	0	0	0	0	0	0	0	0	0	0	0	4	0	0	0	0	0	0	0	0	0	0	0	2	0	0	0	0	0	0	0	0	0	0	0	0	2	0	0	0	0	0	0	0
0	1	0	0	MOTU 24 Penicillium	0	0	0	0	0	0	0	0	0	0	0	0	0	0	0	4	0	0	0	0	0	0	0	0	0	0	0	0	0	0	0	0	0	0	0	0	0	0	0	0	0	0	0	0	0
1	0	0	1	MOTU 28 Pleosporales	0	0	0	0	0	0	0	0	4	0	0	0	0	0	0	0	0	0	0	0	0	0	0	0	0	0	0	0	0	0	0	0	0	0	0	0	0	0	0	0	0	0	0	0	0
1	1	1	1	MOTU 33 Saccharomycetaceae	0	0	0	0	6	0	0	0	0	0	0	0	0	0	0	0	0	5	0	0	0	0	0	0	0	0	0	0	0	0	38	0	0	0	0	0	0	0	0	0	0	0	0	3	0
1	1	1	1	MOTU 34 Saccharomycetales	12	28	20	3	0	0	0	12	2	0	33	37	0	18	28	22	0	0	0	0	40	28	0	46	41	0	9	17	0	29	0	0	11	48	16	0	39	44	0	19	23	0	0	0	0
1	1	1	1	MOTU 35 Saccharomycetales	0	2	0	32	0	0	0	0	0	0	0	0	0	0	2	0	35	0	0	0	0	0	0	0	0	0	0	0	0	47	0	0	0	0	0	0	0	0	0	0	0	0	36	0	0
1	1	1	1	MOTU 37 Saccharomycetales	0	0	0	0	0	0	0	0	0	0	0	0	0	0	0	0	0	0	3	0	0	0	1	0	0	0	0	0	0	0	0	5	0	0	0	8	0	0	0	0	0	0	0	0	9
1	0	0	0	MOTU 38 Saccharomycetales	0	0	0	0	0	0	0	0	3	0	0	0	0	0	0	0	0	0	0	0	0	0	0	0	0	0	0	0	0	0	0	0	0	0	0	0	0	0	0	0	0	0	0	0	0
1	1	1	0	MOTU 39 Saccharomycetales	0	0	0	0	0	0	0	0	2	0	0	0	0	0	0	0	0	0	0	0	0	9	0	0	0	0	0	0	0	0	0	0	0	0	4	0	0	0	0	0	0	0	0	0	0
1	1	1	1	MOTU 40 Saccharomycetales	0	5	4	0	0	0	0	0	17	8	0	0	0	0	0	8	0	0	0	0	0	0	0	0	0	0	0	17	11	0	0	0	0	0	20	6	0	0	0	0	8	0	0	0	0
1	1	1	1	MOTU 41 Saccharomycetales	0	0	0	0	0	0	0	0	0	0	0	0	6	0	0	0	0	0	0	0	0	0	0	0	0	10	0	0	0	0	0	0	0	0	0	0	0	0	33	0	0	0	0	0	0
1	0	0	0	MOTU 46 Agaricomycetes	0	0	0	0	0	0	0	0	2	0	0	0	0	0	0	0	0	0	0	0	0	0	0	0	0	0	0	0	0	0	0	0	0	0	0	0	0	0	0	0	0	0	0	0	0
1	0	0	0	MOTU 47 Agaricomycetes	0	0	0	0	0	0	0	0	0	0	0	2	0	0	0	0	0	0	0	0	0	0	0	0	0	0	0	0	0	0	0	0	0	0	0	0	0	0	0	0	0	0	0	0	0
1	1	0	0	MOTU 51 Piskurozyma capsuligena	0	0	0	0	5	0	0	0	0	4	0	0	0	0	0	0	0	0	0	0	0	0	1	0	0	0	0	0	0	0	0	0	0	0	0	0	0	0	0	0	0	0	0	0	0
1	0	0	0	MOTU 52 Fomes fomentarius	0	0	0	0	0	0	0	0	0	0	5	0	0	0	0	0	0	0	0	0	0	0	0	0	0	0	0	0	0	0	0	0	0	0	0	0	0	0	0	0	0	0	0	0	0
1	0	1	0	MOTU 53 Ganoderma	0	0	0	0	0	0	10	0	0	0	0	0	0	0	0	0	0	0	0	0	0	0	0	0	0	0	0	0	0	0	0	0	2	0	0	0	0	0	0	0	0	0	0	0	0
1	1	1	1	MOTU 56 Malassezia globosa	0	0	0	0	2	0	9	17	0	0	0	0	0	0	0	0	0	0	0	2	0	0	0	0	0	0	0	0	0	0	3	0	0	0	0	0	0	0	0	0	0	0	0	0	0
1	1	1	1	MOTU 57 Malassezia pachydermatis	0	0	0	2	0	0	0	0	3	0	0	0	0	0	0	0	7	6	0	3	0	0	0	0	0	0	0	0	0	4	2	0	0	0	0	0	0	0	0	0	0	0	0	1	0
1	1	1	1	MOTU 58 Malassezia restricta	0	0	0	8	6	0	11	6	0	0	0	0	0	0	0	0	7	4	0	4	0	0	0	0	0	0	0	0	0	16	1	0	0	2	0	0	0	0	0	0	0	0	12	3	0
1	0	1	0	MOTU 59 Malassezia sp.	0	0	0	0	0	0	0	0	3	0	0	0	0	0	0	0	0	0	0	0	0	0	0	0	0	0	0	0	0	0	0	0	0	0	4	0	0	0	0	0	0	0	0	0	0
1	1	1	1	MOTU 64 Rhodotorula	0	0	0	0	0	0	0	7	0	0	0	0	0	0	0	0	6	4	0	0	4	0	0	0	0	0	0	0	0	0	7	0	0	1	0	0	6	0	0	0	0	0	2	8	0
1	0	0	0	MOTU 68 Gjaerumia penniseti	0	0	0	0	0	0	2	0	1	0	0	0	0	0	0	0	0	0	0	0	0	0	0	0	0	0	0	0	0	0	0	0	0	0	0	0	0	0	0	0	0	0	0	0	0
1	1	0	0	MOTU 70 Cryptococcus	0	0	0	0	6	2	0	0	0	0	0	0	0	0	0	0	0	4	0	0	0	0	0	0	0	0	0	0	0	0	0	0	0	0	0	0	0	0	0	0	0	0	0	0	0
1	1	0	0	MOTU 71 Tremellomycetes	0	0	0	0	6	0	0	0	0	4	0	0	0	0	0	0	0	7	0	0	0	0	2	0	0	0	0	0	0	0	0	0	0	0	0	0	0	0	0	0	0	0	0	0	0
1	1	1	0	MOTU 72 Tremellomycetes	2	7	0	0	0	0	0	0	0	0	0	1	7	4	0	0	0	0	0	0	0	0	0	0	0	3	0	8	0	0	0	0	0	0	0	0	0	0	0	0	0	0	0	0	0
1	0	1	0	MOTU 74 Trichosporon	0	0	0	0	0	0	0	0	0	1	5	0	0	0	0	0	0	0	0	0	0	0	0	0	0	0	0	0	0	0	0	0	0	0	0	0	8	0	0	0	0	0	0	0	0
1	1	1	1	MOTU 75 Trichosporon	2	3	0	8	0	0	0	0	0	0	0	1	0	0	3	0	0	0	0	0	0	0	0	0	5	0	0	1	0	0	0	0	0	0	0	0	0	0	0	0	1	0	2	0	0
1	1	1	1	MOTU 76 Trichosporon	0	0	0	0	0	0	0	1	2	0	3	6	8	5	0	0	2	0	2	0	4	1	0	0	5	0	5	0	0	0	0	0	0	3	4	0	0	2	2	8	0	0	0	0	0
1	0	0	0	MOTU 77 Trichosporon	0	2	0	0	0	0	0	0	0	0	0	4	0	0	0	0	0	0	0	0	0	0	0	0	0	0	0	0	0	0	0	0	0	0	0	0	0	0	0	0	0	0	0	0	0
0	1	1	0	MOTU 78 Wallemia	0	0	0	0	0	0	0	0	0	0	0	0	0	0	0	6	0	0	0	0	0	0	0	0	0	0	0	0	7	0	0	0	0	0	0	0	0	0	0	0	0	0	0	0	0
0	1	1	0	MOTU 81 Dikarya	0	0	0	0	0	0	0	0	0	0	0	0	0	0	0	0	0	0	0	2	0	0	0	0	0	0	0	0	0	0	0	0	7	0	0	0	0	0	0	0	0	0	0	0	0
1	1	1	1	MOTU 83 Fungi	0	0	0	0	0	0	0	0	0	4	0	0	0	0	0	0	0	0	0	0	0	0	2	0	0	0	0	0	0	0	0	0	0	0	0	1	0	0	0	0	0	0	0	0	0
1	1	1	1	MOTU 87 Opisthokonta	0	0	0	0	0	2	0	0	0	0	0	0	0	0	0	0	0	0	11	0	9	0	0	0	2	5	0	0	0	0	0	48	0	3	0	0	0	3	5	0	0	0	0	0	0
1	0	0	0	MOTU 88 Unidentified eukaryote clone	0	0	0	0	0	0	0	0	0	3	0	0	0	0	0	0	0	0	0	0	0	0	0	0	0	0	0	0	0	0	0	0	0	0	0	0	0	0	0	0	0	0	0	0	0
1	0	0	0	MOTU 92 Blastocystis	15	0	0	0	0	0	0	0	0	0	0	0	0	0	0	0	0	0	0	0	0	0	0	0	0	0	0	0	0	0	0	0	0	0	0	0	0	0	0	0	0	0	0	0	0
0	1	0	0	MOTU 94 Aspergillus	0	0	0	0	0	0	0	0	0	0	0	0	0	0	0	0	0	0	0	0	5	0	0	0	0	0	0	0	0	0	0	0	0	0	0	0	0	0	0	0	0	0	0	0	0
0	1	0	0	MOTU 95 Bispora	0	0	0	0	0	0	0	0	0	0	0	0	0	0	0	0	0	0	0	0	2	0	0	0	0	0	0	0	0	0	0	0	0	0	0	0	0	0	0	0	0	0	0	0	0
0	0	1	0	MOTU 96 Tremellomycetes	0	0	0	0	0	0	0	0	0	0	0	0	0	0	0	0	0	0	0	0	0	0	0	0	0	0	0	0	0	0	2	0	0	0	0	0	0	0	0	0	0	0	0	0	0
0	0	1	0	MOTU 97 Davidiella	0	0	0	0	0	0	0	0	0	0	0	0	0	0	0	0	0	0	0	0	0	0	0	0	0	0	0	0	0	0	0	0	0	0	0	0	0	0	1	0	0	0	0	0	0
0	1	0	0	MOTU 98 Diaporthales	0	0	0	0	0	0	0	0	0	0	0	0	0	0	0	0	0	0	0	0	0	2	0	0	0	0	0	0	0	0	0	0	0	0	0	0	0	0	0	0	0	0	0	0	0
0	1	0	0	MOTU 99 leotiomyceta	0	0	0	0	0	0	0	0	0	0	0	0	0	3	0	0	0	0	0	0	0	0	0	0	0	0	0	0	0	0	0	0	0	0	0	0	0	0	0	0	0	0	0	0	0
0	1	0	0	MOTU 100 Saccharomyces cerevisiae	0	0	0	0	0	0	0	0	0	0	0	0	0	0	0	1	0	0	0	0	0	0	0	0	0	0	0	0	0	0	0	0	0	0	0	0	0	0	0	0	0	0	0	0	0
[truncated: 7 more columns]
