# Supplementary material for: Metabarcoding analysis of eukaryotic microbiota in the gut of HIV-infected patients
Source: PLoS One. 2018 Jan 31;13(1):e0191913. doi: 10.1371/journal.pone.0191913 (PMC5791994; doi:10.1371/journal.pone.0191913)
Supplement: S6 Table — (XLSX) [file pone.0191913.s012.xlsx]

## Sheet: Feuil1
S6 Table: Demographic factors and characteristics of HIV-infected patients and healthy subjects.
Subjects	Age (years)	Sex	CD4+ cells count (/mm3)	Viral load (log copies/mm3)	Antiretroviral treatment
P1	50	Male	413	Not detectable	yes
P2	48	Male	350	Not detectable	yes
P3	47	Male	216	1.88	yes
P4	56	Female	77	1.91	yes
P5	29	Male	294	5.45	no
P6	46	Female	109	4.34	no
P7	35	Male	145	5.35	no
P8	42	Female	50	2	no
P9	49	Female	212	1.63	yes
P10	46	Male	621	Not detectable	yes
P11	44	Male	468	3.58	yes
P12	53	Male	498	Not detectable	yes
P13	50	Female	1043	2.09	yes
P14	49	Female	1048	Not detectable	yes
P15	54	Female	951	Not detectable	yes
P16	36	Male	950	Not detectable	no
P17	47	Male	2	5.91	no
P18	74	Female	170	5.78	no
P19	59	Male	1600	<40	no
P20	42	Male	132	4.01	yes
P21	33	Male	840	3.03	no
P22	30	Male	43	1.79	yes
P23	29	Male	125	2.44	no
P24	45	Female	524	Not detectable	yes
P25	48	Male	1017	Not detectable	yes
P26	63	Male	84	Not detectable	yes
P27	41	Female	125	3.56	yes
P28	40	Female	436	Not detectable	yes
P29	38	Male	70	4.25	no
P30	31	Male	274	Not detectable	yes
P31	47	Female	120	3.53	no
C1	23	Female
C2	28	Male
C3	33	Male
C4	35	Male
C5	24	Female
C6	23	Male
C7	24	Female
C8	22	Male
C9	38	Female
C10	30	Female
C11	29	Male
C12	26	Male
