# Supplementary material for: Metabarcoding analysis of eukaryotic microbiota in the gut of HIV-infected patients
Source: PLoS One. 2018 Jan 31;13(1):e0191913. doi: 10.1371/journal.pone.0191913 (PMC5791994; doi:10.1371/journal.pone.0191913)
Supplement: S9 Table — (XLSX) [file pone.0191913.s015.xlsx]

## Sheet: Feuil1
S9 Table: Primers and adaptors used for high throughput sequencing.
Phyla	Targeted Sequence	Primer	Ta	Sequence
Fungi	ITS	ITS1-F	52	TCGTCGGCAGCGTCAGATGTGTATAAGAGACAGCTTGGTCATTTAGAGGAAGTAA
Fungi	ITS	ITS4	52	GTCTCGTGGGCTCGGAGATGTGTATAAGAGACAGTCCTCCGCTTATTGATATGC
Fungi	ITS	ITS3	52	TCGTCGGCAGCGTCAGATGTGTATAAGAGACAGGCATCGATGAAGAACGCAGC
Fungi	ITS	ITS2	52	GTCTCGTGGGCTCGGAGATGTGTATAAGAGACAGGCTGCGTTCTTCATCGATGC
