# Supplementary material for: Metabarcoding analysis of eukaryotic microbiota in the gut of HIV-infected patients
Source: PLoS One. 2018 Jan 31;13(1):e0191913. doi: 10.1371/journal.pone.0191913 (PMC5791994; doi:10.1371/journal.pone.0191913)
Supplement: S10 Table — (XLSX) [file pone.0191913.s016.xlsx]

## Sheet: Feuil1
S10 Table: Primers and probes used for Real-Time PCR.
parasite	primer	sequence	Targeted Sequence	Reference
Blastocystis	prMSJ2-F	CACACTGTGATTCTCGGG	unknown gene	1
	prMSJ2-R	GAAATGGAAGATGGAATTGATGAC	unknown gene
	balst	FAM- AACTCAAACTGCGTCGGATGATGCA	unknown gene
Dientamoeba fragilis	DF3	GTTGAATACGTCCCTGCCCTTT	18s	2
	DF4	TGATCCAATGATTTACACCGAGTC	18s
	DF-TMP	FAM-CACACCGCCCGTCGCTCCTACCG-TAMRA	18s
	Df-124F	CAACGGATGTCTTGGCTCTTA	18s	3
	Df-221R	TGCATTCAAAGATCGAACTTATCAC	18s
	Df-172revT	FAM-CAATTCTAGCCGCTTAT-MGB	18s
Cryptosporidium parvum; C. hominis	1PSF	AACTTTAGCTCCAGTTGAGAAAGTACTC	hsp70 gene	4
	1PSR	CATGGCTCTTTACCGTTAAAGAATTCC	hsp70 gene
		FAM-AATACGTGTAGAACCACCAACCAATACAACATC-TAMRA	hsp70 gene
Cyclospora cayetanensis	CcayF1	TGAACTCATTGGACTGACCAGC	18s	5
	CcayR1	ACTTTTGCATCCTTTAGAGGGCT	18s
	CcayP1	FAM-TTCGCGGAGCTGGTCGGAAAGTTG-TAMRA	18s
Isospora belli	Ib-40F	ATATTCCCTGCAGCATGTCTGTTT	ITS2	6
	Ib-129R	CCACACGCGTATTCCAGAGA	ITS2
	Ib-81Taq	CAAGTTCTGCTCACGCGCTTCTGG	ITS2
Taenia solium	Tsol_ITS_145F	ATGGATCAATCTGGGTGGAGTT	ITS	7
	Tsol_ITS_230R	ATCGCAGGGTAAGAAAAGAAGGT	ITS
	Tsol_ITS_169Tq	TGGTACTGCTGTGGCGGCGG	ITS
Taenia saginata	Tsag_ITS_F529	GCGTCGTCTTTGCGTTACAC	ITS	7
	Tsag_ITS_R607	TGACACAACCGCGCTCTG	ITS
	Tsag_ITS_581Tq	CCACAGCACCAGCGACAGCAGCAA	ITS
Schistosoma mansoni	SRA1	CCACGCTCTCGCAAATAATCT	tandem repeat units M61098	8
	SRS2	CAACCGTTCTATGAAAATCGTTGT	tandem repeat units M61098
	SRP	FAM-TCCGAAACCACTGGACGGATTTTTATGAT-TAMRA	tandem repeat units M61098
Ancylostoma duodenale	Ad125F	GAATGACAGCAAACTCGTTGTTG	ITS2	9
	Ad195R	ATACTAGCCACTGCCGAAACGT	ITS2
	Ad155-XS MGB	ATCGTTTACCGACTTTAG	ITS2
Ascaris lumbricoides; A. suum		TGCACATAAGTACTATTTGCGCGTAT	ITS-1	10
		TGATGTAATAGCAGTCGGCGG	ITS-1
		CGTGAGCCACATAGTAAATTGCACACAAATG	ITS-1
Necator americanus	Na58F	CTGTTTGTCGAACGGTACTTGC	ITS-2	9
	Na158R	ATAACAGCGTGCACATGTTGC	ITS-2
	Na81Tmgb	CTGTACTACGCATTGTATAC	ITS-2
Giardia lamblia (intestinalis)	Giardia-80F	GACGGCTCAGGACAACGGTT	18s	11
	Giardia-127R	TTGCCAGCGGTGTCCG	18s
	Giardia-105T	CCCGCGGCGGTCCCTGCTAG	18s
Strongyloides stercoralis	Stro18S-1530F	GAATTCCAAGTAAACGTAAGTCATTAGC	18s	12
	Stro18S-1630R	TGCCTCTGGATATTGCTCAGTTC	18s
	Stro18S-1586T	ACACACCGGCCGTCGCTGC	18s
Trichuris		TCCGAACGGCGGATCA	ITS-1	13
		CTCGAGTGTCACGTCGTCCTT	ITS-1
		TTGGCTCGTAGGTCGTT	ITS-1
Pentatrichomonas hominis	PTF	TTATGACTGACAGGCTTCGG	18s	in this study
	PTR	GCTCGCATTGGCTTCAGTG	18s
	Ptrich	TGGCGATAATCTCGCTCGTTAGCT	18s
Balantidium coli	BcoliF	TGCAATGTGAATTGCAGAACC	ITS-1	in this study
	BcoliR	TGGTTACGCACACTGAAACAA	ITS-1
	BcoliP	CTGGTTTAGCCAGTGCCAGTTGC	ITS-1
Hymenolepis diminuta	HymF	GTTGTATCAGGGAGTGGTG	ITS-1	in this study
	HymR	AATTCACATCTCGTGCCTTG	ITS-1
	HymP	TGCTGCAGTTCACTAACCGTGGC	ITS-1
Enterobius vermicularis	EnterF	TTCCAAGCCACAGACTCAC	5S rRNA region	in this study
	EnterR	AGAATTGCTCGTTTGCCGAT	5S rRNA region
	EnterP	TCATGTCTGAGCCGGAACGAGA	5S rRNA region
	References
1	Jones, M. S., 2nd et al. Detection of Blastocystis from stool samples using real-time PCR. Parasitol Res 103, 551-557, doi:10.1007/s00436-008-1006-4 (2008).
2	Stark, D., Beebe, N., Marriott, D., Ellis, J. & Harkness, J. Evaluation of three diagnostic methods, including real-time PCR, for detection of Dientamoeba fragilis in stool specimens. J Clin Microbiol 44, 232-235, doi:10.1128/jcm.44.1.232-235.2006 (2006).
3	Verweij, J. J. et al. Real-time PCR for the detection of Dientamoeba fragilis in fecal samples. Mol Cell Probes 21, 400-404 (2007).
4	Garces-Sanchez, G., Wilderer, P. A., Munch, J. C., Horn, H. & Lebuhn, M. Evaluation of two methods for quantification of hsp70 mRNA from the waterborne pathogen Cryptosporidium parvum by reverse transcription real-time PCR in environmental samples. Water research 43, 2669-2678, doi:10.1016/j.watres.2009.03.019 (2009).
5	Varma, M., Hester, J. D., Schaefer, F. W., 3rd, Ware, M. W. & Lindquist, H. D. Detection of Cyclospora cayetanensis using a quantitative real-time PCR assay. Journal of microbiological methods 53, 27-36 (2003).
6	ten Hove, R. J., van Lieshout, L., Brienen, E. A., Perez, M. A. & Verweij, J. J. Real-time polymerase chain reaction for detection of Isospora belli in stool samples. Diagn Microbiol Infect Dis 61, 280-283 (2008).
7	Praet, N. et al. Bayesian modelling to estimate the test characteristics of coprology, coproantigen ELISA and a novel real-time PCR for the diagnosis of taeniasis. Trop Med Int Health 18, 608-614, doi:10.1111/tmi.12089 (2013).
8	Wichmann, D. et al. Diagnosing schistosomiasis by detection of cell-free parasite DNA in human plasma. PLoS Negl Trop Dis 3, e422, doi:10.1371/journal.pntd.0000422 (2009).
9	Verweij, J. J. et al. Simultaneous detection and quantification of Ancylostoma duodenale, Necator americanus, and Oesophagostomum bifurcum in fecal samples using multiplex real-time PCR. Am J Trop Med Hyg 77, 685-690 (2007).
10	Pecson, B. M., Barrios, J. A., Johnson, D. R. & Nelson, K. L. A real-time PCR method for quantifying viable ascaris eggs using the first internally transcribed spacer region of ribosomal DNA. Appl Environ Microbiol 72, 7864-7872, doi:10.1128/aem.01983-06 (2006).
11	Verweij, J. J. et al. Simultaneous detection of Entamoeba histolytica, Giardia lamblia, and Cryptosporidium parvum in fecal samples by using multiplex real-time PCR. J Clin Microbiol 42, 1220-1223 (2004).
12	Sultana, Y., Jeoffreys, N., Watts, M. R., Gilbert, G. L. & Lee, R. Real-time polymerase chain reaction for detection of Strongyloides stercoralis in stool. Am J Trop Med Hyg 88, 1048-1051, doi:10.4269/ajtmh.12-0437 (2013).
13	Mejia, R. et al. A novel, multi-parallel, real-time polymerase chain reaction approach for eight gastrointestinal parasites provides improved diagnostic capabilities to resource-limited at-risk populations. Am J Trop Med Hyg 88, 1041-1047, doi:10.4269/ajtmh.12-0726 (2013).
