# Supplementary material for: Metabarcoding analysis of eukaryotic microbiota in the gut of HIV-infected patients
Source: PLoS One. 2018 Jan 31;13(1):e0191913. doi: 10.1371/journal.pone.0191913 (PMC5791994; doi:10.1371/journal.pone.0191913)
Supplement: S11 Table — (XLSX) [file pone.0191913.s017.xlsx]

## Sheet: Feuil1
S11 Table: BLAST results of Clone sequences against GenBank database.
MOTU 1
Select seq gb|AY046236.1|	Arxiozyma telluris 18S ribosomal RNA gene, partial sequence	1048	1048	1	0	0.99	AY046236.1
Select seq emb|Y15851.1|	Arxiozyma telluris 18S rRNA gene, strain CBS 2778	1048	1048	1	0	0.99	Y15851.1
Select seq emb|Y15850.1|	Arxiozyma telluris 18S rRNA gene, strain CBS 2985	1048	1048	1	0	0.99	Y15850.1
Select seq emb|Y15849.1|	Arxiozyma telluris 18S rRNA gene, strain CBS 2675	1048	1048	1	0	0.99	Y15849.1
Select seq emb|Y15848.1|	Arxiozyma telluris 18S rRNA gene, strain CBS 2676	1048	1048	1	0	0.99	Y15848.1
Select seq emb|Y15807.1|	Arxiozyma telluris 18S rRNA gene, strain NCYC 2475	1048	1048	1	0	0.99	Y15807.1
Select seq emb|Y15806.1|	Arxiozyma telluris 18S rRNA gene, strain CBS 2685	1048	1048	1	0	0.99	Y15806.1
Select seq emb|Y15810.1|	Arxiozyma telluris 18S rRNA gene, strain CBS 1787	1048	1048	1	0	0.99	Y15810.1
Select seq emb|Y15809.1|	Arxiozyma telluris 18S rRNA gene, strain CBS 2419	1042	1042	1	0	0.99	Y15809.1
Select seq emb|Y15847.1|	Arxiozyma telluris 18S rRNA gene, strain CBS 2678	1037	1037	1	0	0.99	Y15847.1
Select seq emb|Y15808.1|	Arxiozyma telluris 18S rRNA gene, strain CBS 2760	1037	1037	1	0	0.99	Y15808.1
Select seq gb|AY881650.1|	Kazachstania aquatica strain AS 2.0706 18S ribosomal RNA gene, partial sequence; internal transcribed spacer 1, 5.8S ribosomal RNA gene, and internal transcribed spacer 2, complete sequence; and 26S ribosomal RNA gene, partial sequence	1009	1009	1	0	0.98	AY881650.1
Select seq dbj|AB054676.1|	Candida castellii gene for 18S rRNA, partial sequence	1009	1009	1	0	0.98	AB054676.1
Select seq gb|AY046253.1|	Candida castellii 18S ribosomal RNA gene, partial sequence	1005	1005	1	0	0.98	AY046253.1
Select seq dbj|AB247500.1|	Candida edaphicus mitochondrial gene for 18S rRNA	1003	1003	1	0	0.98	AB247500.1
Select seq gb|AH013031.2|	Kluyveromyces hubeiensis strain AS 2.1536 18S ribosomal RNA gene, partial sequence; internal transcribed spacer 1, 5.8S ribosomal RNA gene, and internal transcribed spacer 2, complete sequence; and 26S ribosomal RNA genes, partial sequence	998	998	1	0	0.98	AH013031.2
Select seq emb|CR380958.2|	Candida glabrata strain CBS138 chromosome L complete sequence	998	998	1	0	0.98	CR380958.2
Select seq gb|EU075206.1|	Kazachstania sp. D9W17 18S ribosomal RNA gene, partial sequence	998	998	1	0	0.98	EU075206.1
Select seq dbj|AB270532.1|	Kazachstania siamensis gene for 18S rRNA, partial sequence, strain: S-34	998	998	1	0	0.98	AB270532.1
Select seq gb|AY046237.1|	Candida glabrata 18S ribosomal RNA gene, partial sequence	998	998	1	0	0.98	AY046237.1
Select seq gb|AY251643.1|	Saccharomyces servazzii strain ATCC 58439 18S ribosomal RNA gene, complete sequence	998	998	1	0	0.98	AY251643.1
Select seq gb|AY198400.1|	Kluyveromyces delphensis strain CBS 2170 18S ribosomal RNA gene, internal transcribed spacer 1, 5.8S ribosomal RNA gene, internal transcribed spacer 2, and 25S ribosomal RNA gene, complete sequence	998	998	1	0	0.98	AY198400.1
Select seq gb|AY198398.1|	Candida glabrata strain CBS 138 18S ribosomal RNA gene, internal transcribed spacer 1, 5.8S ribosomal RNA gene and internal transcribed spacer 2, complete sequence; and 25S ribosomal RNA gene, partial sequence	998	998	1	0	0.98	AY198398.1
Select seq dbj|AB087380.1|	Torulaspora sp. IFO 11061 gene for 18S rRNA, partial sequence	998	998	1	0	0.98	AB087380.1
Select seq emb|X99527.1|	S.dairensis 18S rRNA gene	996	996	0.99	0	0.98	X99527.1
Select seq emb|X84639.1|	T.globosa 18S rRNA gene	996	996	1	0	0.98	X84639.1
Select seq gb|AY881652.1|	Kazachstania aerobia strain AS 2.2384 18S ribosomal RNA gene, partial sequence	994	994	1	0	0.98	AY881652.1
Select seq emb|X83823.1|	Kluyveromyces delphensis 18S rRNA gene (NCYC 768)	994	994	1	0	0.98	X83823.1
Select seq emb|X90756.1|	Z.microellipsoides 18S rRNA gene	994	994	1	0	0.98	X90756.1
Select seq gb|CP019500.1|	Zygosaccharomyces parabailii strain ATCC 60483 chromosome 11, complete sequence	992	992	1	0	0.98	CP019500.1
Select seq emb|HE580273.2|	Naumovozyma dairenensis CBS 421 chromosome 7, complete genome	992	992	1	0	0.98	HE580273.2
Select seq emb|HE576754.1|	Naumovozyma castellii CBS 4309 chromosome 3, complete genome	992	1985	1	0	0.98	HE576754.1
Select seq gb|GQ181169.1|	Kazachstania sp. QMW-2009a strain TATR11-1 18S ribosomal RNA gene, internal transcribed spacer 1, 5.8S ribosomal RNA gene, and internal transcribed spacer 2, complete sequence; and 26S ribosomal RNA gene, partial sequence	992	992	1	0	0.98	GQ181169.1
Select seq emb|CU928181.1|	Zygosaccharomyces rouxii strain CBS732 chromosome E complete sequence	992	2978	1	0	0.98	CU928181.1
Select seq emb|AM943655.1|	Zygosaccharomyces rouxii 5S rRNA gene, 18S rRNA gene, ITS1, 5.8S rRNA gene, ITS2 and 25S rRNA gene, strain CBS 732	992	992	1	0	0.98	AM943655.1
Select seq gb|AY046251.1|	Zygosaccharomyces rouxii 18S ribosomal RNA gene, partial sequence	992	992	1	0	0.98	AY046251.1
Select seq gb|AY046234.1|	Kazachstania viticola 18S ribosomal RNA gene, partial sequence	992	992	1	0	0.98	AY046234.1
Select seq gb|AY046232.1|	Saccharomyces rosinii 18S ribosomal RNA gene, partial sequence	992	992	1	0	0.98	AY046232.1
Select seq gb|AY046231.1|	Saccharomyces martiniae 18S ribosomal RNA gene, partial sequence	992	992	1	0	0.98	AY046231.1
Select seq gb|AY046230.1|	Saccharomyces transvaalensis 18S ribosomal RNA gene, partial sequence	992	992	1	0	0.98	AY046230.1
Select seq gb|AY046228.1|	Saccharomyces unisporus 18S ribosomal RNA gene, partial sequence	992	992	1	0	0.98	AY046228.1
Select seq gb|AY046224.1|	Saccharomyces cariocanus 18S ribosomal RNA gene, partial sequence	992	992	1	0	0.98	AY046224.1
Select seq gb|AF339891.1|	Zygosaccharomyces mellis 18S ribosomal RNA gene, partial sequence	992	992	1	0	0.98	AF339891.1
Select seq dbj|AB198186.1|	Kazachstania gamospora gene for 18S rRNA, partial sequence, strain:NBRC 11057	992	992	1	0	0.98	AB198186.1
Select seq dbj|AB198185.1|	Kazachstania zonata gene for 18S rRNA, partial sequence, strain:NBRC 100503	992	992	1	0	0.98	AB198185.1
Select seq dbj|AB198184.1|	Kazachstania zonata gene for 18S rRNA, partial sequence, strain:NBRC 100504	992	992	1	0	0.98	AB198184.1
Select seq gb|AY251641.1|	Saccharomyces dairenensis strain KCTC 17010 18S ribosomal RNA gene, complete sequence	992	992	1	0	0.98	AY251641.1
Select seq gb|AY251628.1|	Saccharomyces servazzii isolate KI4 18S ribosomal RNA gene, and internal transcribed spacer 1, complete sequence	992	992	1	0	0.98	AY251628.1
Select seq gb|AY251624.1|	Saccharomyces servazzii isolate DO2 18S ribosomal RNA gene, and internal transcribed spacer 1, complete sequence	992	992	1	0	0.98	AY251624.1
Select seq gb|AY227015.1|	Zygosaccharomyces rouxii strain M2 18S ribosomal RNA gene, partial sequence	992	992	1	0	0.98	AY227015.1
Select seq dbj|AB086239.1|	Saccharomyces sp. IFO 10917 gene for 18S rRNA, partial sequence	992	992	1	0	0.98	AB086239.1
Select seq dbj|AB016513.1|	Saccharomyces humaticus gene for 18S ribosomal RNA, partial sequence	992	992	1	0	0.98	AB016513.1
Select seq dbj|AB087377.1|	Saccharomyces sp. IFO 11059 gene for 18S rRNA, partial sequence	992	992	1	0	0.98	AB087377.1
Select seq dbj|AB087375.1|	Kazachstania gamospora gene for 18S rRNA, partial sequence, strain:NBRC 11056	992	992	1	0	0.98	AB087375.1
Select seq emb|AJ271813.1|	Saccharomyces cariocanus partial 18S rRNA gene, strain UFRJ 50816	992	992	1	0	0.98	AJ271813.1
Select seq dbj|AB016514.1|	Saccharomyces yakushimaensis gene for 18S ribosomal RNA, partial sequence	992	992	1	0	0.98	AB016514.1
Select seq emb|X99522.1|	S.transvaalensis 18S rRNA gene, type strain CBS 2186	992	992	1	0	0.98	X99522.1
Select seq emb|X97807.1|	S.spencerorum 18S rRNA gene	992	992	1	0	0.98	X97807.1
Select seq emb|X99525.1|	S.martiniae 18S rRNA gene	992	992	1	0	0.98	X99525.1
Select seq emb|X99524.1|	S.rosinii 18S rRNA gene	992	992	1	0	0.98	X99524.1
Select seq emb|X99526.1|	K.viticola 18S rRNA gene	992	992	1	0	0.98	X99526.1
Select seq emb|X90758.1|	Z.rouxii 18S rRNA gene	992	992	1	0	0.98	X90758.1
Select seq emb|X69845.1|	K.polysporus gene for 18S rRNA	992	992	1	0	0.98	X69845.1
Select seq emb|X58057.1|	Z.rouxii gene for 18S ribosomal RNA	992	992	1	0	0.98	X58057.1
Select seq emb|X51831.1|	Candida glabrata DNA for the ribosomal RNA small subunit	992	992	1	0	0.98	X51831.1
Select seq emb|HE616749.1|	Torulaspora delbrueckii CBS 1146 chromosome 8, complete genome	990	2972	1	0	0.98	HE616749.1
Select seq gb|AY964120.1|	Torulaspora delbrueckii 18S ribosomal RNA gene, partial sequence	990	990	1	0	0.98	AY964120.1
Select seq dbj|AB087379.1|	Torulaspora delbrueckii gene for 18S rRNA, partial sequence	990	990	1	0	0.98	AB087379.1
Select seq emb|X98120.1|	T.delbrueckii 18S rRNA gene	990	990	1	0	0.98	X98120.1
Select seq emb|X90755.1|	Z.mellis 18S rRNA gene	989	989	1	0	0.98	X90755.1
Select seq emb|LN827928.1|	Saccharomyces sp. DSM 26796 genomic DNA sequence contains 18S rRNA gene, ITS1, 5.8S rRNA gene, ITS2 and 28S rRNA gene, strain DSM 26796, isolate TSN-505	987	987	1	0	0.98	LN827928.1
Select seq gb|CP019493.1|	Zygosaccharomyces parabailii strain ATCC 60483 chromosome 4 sequence	987	987	1	0	0.98	CP019493.1
Select seq gb|CP011558.1|	Saccharomyces cerevisiae strain ySR127 chromosome XII, complete sequence	987	1974	1	0	0.98	CP011558.1
Select seq gb|CP011821.1|	Saccharomyces cerevisiae strain NCIM3186 chromosome XII sequence	987	1974	1	0	0.98	CP011821.1
Select seq ref|NR_132207.1|	Saccharomyces cerevisiae S288c 35S pre-ribosomal RNA miscRNA	987	987	1	0	0.98	NR_132207.1
Select seq gb|CP006468.1|	Saccharomyces cerevisiae YJM996 chromosome XII sequence	987	123400	1	0	0.98	CP006468.1
Select seq gb|CP006466.1|	Saccharomyces cerevisiae YJM990 chromosome XII sequence	987	90825	1	0	0.98	CP006466.1
Select seq gb|CP006465.1|	Saccharomyces cerevisiae YJM987 chromosome XII sequence	987	148100	1	0	0.98	CP006465.1
Select seq gb|CP006464.1|	Saccharomyces cerevisiae YJM984 chromosome XII sequence	987	159900	1	0	0.98	CP006464.1
Select seq gb|CP006463.1|	Saccharomyces cerevisiae YJM981 chromosome XII sequence	987	142200	1	0	0.98	CP006463.1
Select seq gb|CP006462.1|	Saccharomyces cerevisiae YJM978 chromosome XII sequence	987	100700	1	0	0.98	CP006462.1
Select seq gb|CP006461.1|	Saccharomyces cerevisiae YJM975 chromosome XII sequence	987	69106	1	0	0.98	CP006461.1
Select seq gb|CP006460.1|	Saccharomyces cerevisiae YJM972 chromosome XII sequence	987	148100	1	0	0.98	CP006460.1
Select seq gb|CP006459.1|	Saccharomyces cerevisiae YJM969 chromosome XII sequence	987	82927	1	0	0.98	CP006459.1
Select seq gb|CP006458.1|	Saccharomyces cerevisiae YJM693 chromosome XII sequence	987	158900	1	0	0.98	CP006458.1
Select seq gb|CP006457.1|	Saccharomyces cerevisiae YJM689 chromosome XII sequence	987	70093	1	0	0.98	CP006457.1
Select seq gb|CP006456.1|	Saccharomyces cerevisiae YJM683 chromosome XII sequence	987	85788	1	0	0.98	CP006456.1
Select seq gb|CP006455.1|	Saccharomyces cerevisiae YJM682 chromosome XII sequence	987	70093	1	0	0.98	CP006455.1
Select seq gb|CP006454.1|	Saccharomyces cerevisiae YJM681 chromosome XII sequence	987	71080	1	0	0.98	CP006454.1
Select seq gb|CP006453.1|	Saccharomyces cerevisiae YJM627 chromosome XII sequence	987	101700	1	0	0.98	CP006453.1
Select seq gb|CP006452.1|	Saccharomyces cerevisiae YJM555 chromosome XII sequence	987	173800	1	0	0.98	CP006452.1
Select seq gb|CP006451.1|	Saccharomyces cerevisiae YJM554 chromosome XII sequence	987	148100	1	0	0.98	CP006451.1
Select seq gb|CP006450.1|	Saccharomyces cerevisiae YJM541 chromosome XII sequence	987	143100	1	0	0.98	CP006450.1
Select seq gb|CP006449.1|	Saccharomyces cerevisiae YJM470 chromosome XII sequence	987	101700	1	0	0.98	CP006449.1
Select seq gb|CP006448.1|	Saccharomyces cerevisiae YJM456 chromosome XII sequence	987	62195	1	0	0.98	CP006448.1
Select seq gb|CP006447.1|	Saccharomyces cerevisiae YJM453 chromosome XII sequence	987	119500	1	0	0.98	CP006447.1
Select seq gb|CP006446.1|	Saccharomyces cerevisiae YJM451 chromosome XII sequence	987	74042	1	0	0.98	CP006446.1
Select seq gb|CP006445.1|	Saccharomyces cerevisiae YJM450 chromosome XII sequence	987	78978	1	0	0.98	CP006445.1
Select seq gb|CP006444.1|	Saccharomyces cerevisiae YJM428 chromosome XII sequence	987	65157	1	0	0.98	CP006444.1
Select seq gb|CP006443.1|	Saccharomyces cerevisiae YJM326 chromosome XII sequence	987	76016	1	0	0.98	CP006443.1
MOTU 2
Select seq gb|JN940470.1|	Debaryomyces hansenii strain JCM 1990 18S ribosomal RNA (SSU) gene, partial sequence	2080	2080	1	0	1	JN940470.1
Select seq dbj|AB070854.1|	Debaryomyces hansenii gene for 18S rRNA, partial sequence	2071	2071	0.99	0	0.99	AB070854.1
Select seq gb|JN940469.1|	Debaryomyces subglobosus strain JCM 1989 18S ribosomal RNA (SSU) gene, partial sequence	2069	2069	1	0	0.99	JN940469.1
Select seq gb|HQ717147.1|	Debaryomyces hansenii strain J26 18S ribosomal RNA gene, partial sequence	2069	2069	1	0	0.99	HQ717147.1
Select seq emb|X58053.1|	D.hansenii gene for 18S ribosomal RNA	2069	2069	1	0	0.99	X58053.1
Select seq dbj|AB013568.1|	Debaryomyces hansenii var. hansenii 18S rRNA gene, strain JCM 1521, partial sequence	2067	2067	1	0	0.99	AB013568.1
Select seq dbj|AB022440.1|	Debaryomyces sp. MBIC4210 gene for 18S rRNA, partial sequence	2067	2067	0.99	0	1	AB022440.1
Select seq gb|KC534843.1|	Debaryomyces hansenii strain Y3 18S ribosomal RNA gene, partial sequence	2063	2063	1	0	0.99	KC534843.1
Select seq gb|KM586972.1|	Debaryomyces sp. ApTucson-A44 18S ribosomal RNA gene, partial sequence	2061	2061	1	0	0.99	KM586972.1
Select seq gb|JQ698910.1|	Debaryomyces hansenii strain NRRL Y-7426 18S ribosomal RNA gene, partial sequence	2061	2061	0.99	0	1	JQ698910.1
Select seq dbj|AB013567.1|	Debaryomyces hansenii var. fabryi 18S rRNA gene, strain JCM 2166, partial sequence	2061	2061	1	0	0.99	AB013567.1
Select seq gb|JN940468.1|	Debaryomyces maramus strain JCM 1528 18S ribosomal RNA (SSU) gene, partial sequence	2052	2052	1	0	0.99	JN940468.1
Select seq gb|JN940461.1|	Debaryomyces prosopidis strain JCM 9913 18S ribosomal RNA (SSU) gene, partial sequence	2052	2052	1	0	0.99	JN940461.1
Select seq dbj|AB013528.1|	Candida psychrophila 18S rRNA gene, strain JCM 2388, partial sequence	2050	2050	1	0	0.99	AB013528.1
Select seq gb|KF562833.1|	Debaryomyces sp. F17 18S ribosomal RNA gene, partial sequence	2047	2047	0.98	0	1	KF562833.1
Select seq emb|X62649.1|	D.hansenii 17S rDNA	2047	2047	1	0	0.99	X62649.1
Select seq gb|JN940474.1|	Debaryomyces fabryi strain JCM 2104 18S ribosomal RNA (SSU) gene, partial sequence	2045	2045	1	0	0.99	JN940474.1
Select seq dbj|AB013517.1|	Candida xestobii 18S rRNA gene, strain JCM 9569, partial sequence	2045	2045	1	0	0.99	AB013517.1
Select seq gb|GQ458025.1|	Debaryomyces hansenii strain MA09-AK 18S ribosomal RNA gene, partial sequence; internal transcribed spacer 1, 5.8S ribosomal RNA gene, and internal transcribed spacer 2, complete sequence; and 28S ribosomal RNA gene, partial sequence	2043	2043	0.98	0	0.99	GQ458025.1
Select seq dbj|AB054269.1|	Debaryomyces hansenii var. fabryi gene for 18S rRNA, partial sequence, stain:JCM 2104	2043	2043	0.99	0	0.99	AB054269.1
Select seq gb|GQ458019.1|	Debaryomyces hansenii strain MA09-J 18S ribosomal RNA gene, partial sequence; internal transcribed spacer 1, 5.8S ribosomal RNA gene, and internal transcribed spacer 2, complete sequence; and 28S ribosomal RNA gene, partial sequence	2041	2041	0.98	0	0.99	GQ458019.1
Select seq dbj|AB013546.1|	Candida laureliae 18S rRNA gene, strain JCM 8917, partial sequence	2039	2039	1	0	0.99	AB013546.1
Select seq dbj|AB054261.1|	Debaryomyces maramus gene for 18S rRNA, partial sequence, strain:JCM 1528	2037	2037	0.99	0	0.99	AB054261.1
Select seq gb|JN940462.1|	Debaryomyces udenii strain JCM 7855 18S ribosomal RNA (SSU) gene, partial sequence	2036	2036	1	0	0.99	JN940462.1
Select seq dbj|AB054272.1|	Debaryomyces coudertii gene for 18S rRNA, partial sequence, strain:JCM 2387	2036	2036	0.99	0	0.99	AB054272.1
Select seq gb|AY520242.1|	Candida sp. BG02-6-9-1 18S ribosomal RNA gene, partial sequence	2034	2034	0.98	0	0.99	AY520242.1
Select seq dbj|AB013555.1|	Candida krissii 18S rRNA gene, strain JCM 9454, partial sequence	2034	2034	1	0	0.99	AB013555.1
Select seq dbj|AB013525.1|	Candida fermenticarens 18S rRNA gene, strain JCM 9589, partial sequence	2034	2034	1	0	0.99	AB013525.1
Select seq dbj|AB054274.1|	Debaryomyces vanrijiae gene for 18S rRNA, partial sequence, strain:JCM 3657	2032	2032	0.99	0	0.99	AB054274.1
Select seq dbj|AB054270.1|	Debaryomyces hansenii var. hansenii gene for 18S rRNA, partial sequence, strain:JCM 1990	2032	2032	0.99	0	0.99	AB054270.1
Select seq dbj|AB054267.1|	Debaryomyces vanrijiae var. yarrowii gene for 18S rRNA, partial sequence, strain:JCM 6190	2032	2032	0.99	0	0.99	AB054267.1
Select seq dbj|AB054266.1|	Debaryomyces yamadae gene for 18S rRNA, partial sequence, strain:JCM 6191	2032	2032	0.99	0	0.99	AB054266.1
Select seq dbj|AB013532.1|	Candida boleticola 18S rRNA gene, strain JCM 1500, partial sequence	2032	2032	1	0	0.99	AB013532.1
Select seq dbj|AB070856.1|	Marine yeast Y5318 gene for 18S rRNA, partial sequence	2030	2030	0.99	0	0.99	AB070856.1
Select seq dbj|AB013513.1|	Pichia farinosa 18S rRNA gene, strain JCM 8895, partial sequence	2030	2030	1	0	0.99	AB013513.1
Select seq gb|KJ126853.2|	Meyerozyma guilliermondii strain MguEd003 18S ribosomal RNA gene, partial sequence	2028	2028	1	0	0.99	KJ126853.2
Select seq gb|HQ916867.1|	Candida sp. KP-2012 18S ribosomal RNA gene, partial sequence	2028	2028	1	0	0.99	HQ916867.1
Select seq gb|GQ458041.1|	Debaryomyces hansenii strain ATCC 60978 18S ribosomal RNA gene, partial sequence; internal transcribed spacer 1, 5.8S ribosomal RNA gene, and internal transcribed spacer 2, complete sequence; and 28S ribosomal RNA gene, partial sequence	2028	2028	0.97	0	1	GQ458041.1
Select seq gb|EU784644.1|	Pichia guilliermondii strain CXF-1 18S ribosomal RNA gene, partial sequence	2028	2028	1	0	0.99	EU784644.1
Select seq gb|EF194890.1|	Pichia guilliermondii strain HJM 18S ribosomal RNA gene, partial sequence	2028	2028	1	0	0.99	EF194890.1
Select seq gb|DQ534400.1|	Debaryomyces hansenii strain WHCX-1 18S ribosomal RNA gene, partial sequence	2028	2028	0.99	0	0.99	DQ534400.1
Select seq gb|AY520288.1|	Candida sp. BG02-6-6-2-1 18S ribosomal RNA gene, partial sequence	2028	2028	0.98	0	0.99	AY520288.1
Select seq gb|AY242150.1|	Candida sp. BG99-8-11-1-4-1 18S ribosomal RNA gene, partial sequence	2028	2028	0.98	0	0.99	AY242150.1
Select seq gb|KR336842.1|	Candida zeylanoides strain Nc42MA-1 18S ribosomal RNA gene, partial sequence	2026	2026	1	0	0.99	KR336842.1
Select seq gb|KF562832.1|	Debaryomyces sp. F6 18S ribosomal RNA gene, partial sequence	2026	2026	0.98	0	0.99	KF562832.1
Select seq dbj|AB013509.1|	Candida zeylanoides 18S rRNA gene, strain JCM 1627, partial sequence	2026	2026	1	0	0.99	AB013509.1
Select seq emb|AM279680.1|	Bispora christiansenii 18S rRNA gene, isolate IMI 227584	2025	2025	1	0	0.99	AM279680.1
Select seq dbj|AB054276.1|	Debaryomyces castellii gene for 18S rRNA, partial sequence, strain:JCM 6177	2025	2025	0.99	0	0.99	AB054276.1
Select seq dbj|AB054271.1|	Debaryomyces nepalensis gene for 18S rRNA, partial sequence, strain:JCM 2095	2025	2025	0.99	0	0.99	AB054271.1
Select seq dbj|AB054262.1|	Debaryomyces occidentalis gene for 18S rRNA, partial sequence, strain:JCM 8123	2021	2021	0.99	0	0.99	AB054262.1
Select seq dbj|AB013562.1|	Candida beechii 18S rRNA gene, strain JCM 1802, partial sequence	2021	2021	1	0	0.99	AB013562.1
Select seq emb|HG738964.1|	Aspergillus sp. A1bC-4 partial 18S rRNA gene, isolate A1bC-4	2019	2019	0.98	0	0.99	HG738964.1
Select seq gb|DQ534402.1|	Debaryomyces hansenii strain hcx-1 18S ribosomal RNA gene, partial sequence	2019	2019	0.98	0	0.99	DQ534402.1
Select seq dbj|AB054268.1|	Debaryomyces udenii gene for 18S rRNA, partial sequence, strain:JCM 7885	2019	2019	0.99	0	0.99	AB054268.1
Select seq dbj|AB054259.1|	Debaryomyces robertsiae gene for 18S rRNA, partial sequence, strain:CBS 2934	2019	2019	0.99	0	0.99	AB054259.1
Select seq dbj|AB070855.1|	Candida sp. Y5206 gene for 18S rRNA, partial sequence	2019	2019	0.99	0	0.99	AB070855.1
Select seq gb|JQ838012.1|	Debaryomyces hansenii isolate ZH12 18S ribosomal RNA gene, partial sequence	2017	2017	0.97	0	0.99	JQ838012.1
Select seq gb|AF440017.1|	Debaryomyces mycophilus 18S ribosomal RNA gene, partial sequence	2015	2015	0.99	0	0.99	AF440017.1
Select seq dbj|AB013534.1|	Candida oleophila 18S rRNA gene, strain JCM 1620, partial sequence	2015	2015	1	0	0.99	AB013534.1
Select seq gb|JQ698911.1|	Schwanniomyces occidentalis strain NRRL Y-10 18S ribosomal RNA gene, partial sequence	2013	2013	0.98	0	0.99	JQ698911.1
Select seq gb|EF428134.1|	Debaryomyces hansenii strain shiziwei2 18S ribosomal RNA gene, partial sequence	2013	2013	0.97	0	0.99	EF428134.1
Select seq dbj|AB054263.1|	Debaryomyces occidentalis var. persoonii gene for 18S rRNA, partial sequence, strain:JCM 8127	2013	2013	0.99	0	0.99	AB054263.1
Select seq gb|HM769276.1|	Debaryomyces sp. NCAIM Y.01972 18S ribosomal RNA gene, partial sequence	2012	2012	0.96	0	1	HM769276.1
Select seq dbj|AB054265.1|	Debaryomyces polymorphus var. africanus gene for 18S rRNA, partial sequence, strain:JCM 7443	2010	2010	0.99	0	0.99	AB054265.1
Select seq dbj|AB013581.1|	Candida santamariae var. membranifaciens 18S rRNA gene, strain JCM 9844, partial sequence	2010	2010	1	0	0.99	AB013581.1
Select seq dbj|AB054275.1|	Debaryomyces polymorphus gene for 18S rRNA, partial sequence, strain:JCM 3647	2008	2008	0.99	0	0.99	AB054275.1
Select seq dbj|AB054273.1|	Debaryomyces pseudopolymorphus gene for 18S rRNA, partial sequence, strain:JCM 3652	2008	2008	0.99	0	0.99	AB054273.1
Select seq dbj|AB013536.1|	Candida santamariae var. santamariae 18S rRNA gene, strain JCM 1816, partial sequence	2008	2008	1	0	0.99	AB013536.1
Select seq gb|JQ698913.1|	Meyerozyma guilliermondii strain NRRL Y-2075 18S ribosomal RNA gene, partial sequence	2006	2006	0.98	0	0.99	JQ698913.1
Select seq gb|AY242190.1|	Candida sp. BG98-8-14-1-3-2 18S ribosomal RNA gene, partial sequence	2006	2006	0.98	0	0.99	AY242190.1
Select seq emb|LT220858.1|	Debaryomyces hansenii partial 18S rRNA gene, strain S12	2004	2004	0.96	0	0.99	LT220858.1
Select seq dbj|AB054282.1|	Pichia guilliermondii gene for 18S rRNA, partial sequence, strain:JCM 10735	2004	2004	0.99	0	0.99	AB054282.1
Select seq gb|AY520262.1|	Candida sp. BG02-7-14-001H-1-1 18S ribosomal RNA gene, partial sequence	2004	2004	0.98	0	0.99	AY520262.1
Select seq gb|AY520212.1|	Candida sp. BG02-6-15-010A-3 18S ribosomal RNA gene, partial sequence	2004	2004	0.98	0	0.99	AY520212.1
Select seq gb|AY520192.1|	Candida sp. BG02-7-14-001I-1-1 18S ribosomal RNA gene, partial sequence	2004	2004	0.98	0	0.99	AY520192.1
Select seq gb|AY242197.1|	Candida sp. BG01-7-21-009A-1-1 18S ribosomal RNA gene, partial sequence	2004	2004	0.98	0	0.99	AY242197.1
Select seq gb|AY242180.1|	Candida sp. BG01-7-21-003A-3-1 18S ribosomal RNA gene, partial sequence	2004	2004	0.98	0	0.99	AY242180.1
Select seq gb|AY242159.1|	Candida sp. BG01-7-21-003B-1-1 18S ribosomal RNA gene, partial sequence	2004	2004	0.98	0	0.99	AY242159.1
Select seq dbj|AB013542.1|	Candida sophiae-reginae 18S rRNA gene, strain JCM 8925, partial sequence	2004	2004	1	0	0.99	AB013542.1
Select seq emb|X83821.1|	Debaryomyces udenii 18S rRNA gene (NCYC 2394)	2004	2004	1	0	0.98	X83821.1
Select seq emb|X83819.1|	Debaryomyces castellii 18S rRNA gene (NCYC 604)	2004	2004	1	0	0.98	X83819.1
Select seq gb|KY118182.1|	Debaryomyces hansenii isolate XS8 18S ribosomal RNA gene, partial sequence	2002	2002	0.98	0	0.99	KY118182.1
Select seq gb|KT199374.1|	Debaryomyces hansenii strain JBCC-541 18S ribosomal RNA gene, partial sequence	2002	2002	0.96	0	1	KT199374.1
Select seq gb|AY520268.1|	Candida sp. BG02-3-29-2-1 18S ribosomal RNA gene, partial sequence	1999	1999	0.98	0	0.99	AY520268.1
Select seq gb|AY520264.1|	Candida sp. BG02-7-18-022A-1-1 18S ribosomal RNA gene, partial sequence	1999	1999	0.98	0	0.99	AY520264.1
Select seq gb|KR336844.1|	Debaryomyces hansenii strain Nc6HA-1 18S ribosomal RNA gene, partial sequence	1997	1997	0.96	0	1	KR336844.1
Select seq emb|FO082054.1|	Pichia sorbitophila strain CBS 7064 chromosome F complete sequence	1997	5992	1	0	0.99	FO082054.1
Select seq gb|AY520271.1|	Candida sp. BG02-5-27-1-2-C 18S ribosomal RNA gene, partial sequence	1995	1995	0.98	0	0.99	AY520271.1
Select seq dbj|AB013519.1|	Candida glucosophila 18S rRNA gene, strain JCM 9440, partial sequence	1995	1995	1	0	0.99	AB013519.1
Select seq gb|DQ534404.1|	Debaryomyces hansenii strain JHSa 18S ribosomal RNA gene, partial sequence	1993	1993	0.99	0	0.99	DQ534404.1
Select seq gb|AY553853.1|	Candida fermentati strain NRRL Y-17903 18S ribosomal RNA gene, partial sequence	1993	1993	0.98	0	0.99	AY553853.1
Select seq gb|AY520250.1|	Candida sp. BG02-5-27-4-5-1 18S ribosomal RNA gene, partial sequence	1993	1993	0.98	0	0.99	AY520250.1
Select seq gb|AY518523.1|	Candida athensensis strain BG02-7-13-014-3-1 18S ribosomal RNA gene, partial sequence	1993	1993	0.98	0	0.99	AY518523.1
Select seq gb|AY518522.1|	Candida athensensis strain BG02-5-23-003I-4 18S ribosomal RNA gene, partial sequence	1993	1993	0.98	0	0.99	AY518522.1
Select seq gb|AY518521.1|	Candida smithsonii strain BG027-13-007E-3-1 18S ribosomal RNA gene, partial sequence	1993	1993	0.98	0	0.99	AY518521.1
Select seq gb|AY518520.1|	Candida smithsonii strain BG02-7-13-007B-1-2 18S ribosomal RNA gene, partial sequence	1993	1993	0.98	0	0.99	AY518520.1
Select seq gb|AY242177.1|	Pichia caribbica strain BG98-8-5-1-1 18S ribosomal RNA gene, partial sequence	1993	1993	0.98	0	0.99	AY242177.1
Select seq gb|AY242152.1|	Candida athensensis strain BG99-8-11-1-C1 18S ribosomal RNA gene, partial sequence	1993	1993	0.98	0	0.99	AY242152.1
Select seq dbj|AB105434.1|	Pichia guilliermondii gene for 18S rRNA, partial sequence, strain:IAM 14500	1993	1993	0.98	0	0.99	AB105434.1
Select seq dbj|AB013541.1|	Candida natalensis 18S rRNA gene, strain JCM 1445, partial sequence	1993	1993	1	0	0.99	AB013541.1
MOTU 3
Select seq gb|KY115196.1|	Talaromyces marneffei strain CBS 141765 18S ribosomal RNA gene, partial sequence; internal transcribed spacer 1, 5.8S ribosomal RNA gene, and internal transcribed spacer 2, complete sequence; and 26S ribosomal RNA gene, partial sequence	1005	1005	1	0	1	KY115196.1
Select seq gb|JX036541.1|	Penicillium marneffei strain SUMS0217 internal transcribed spacer 1, partial sequence; 5.8S ribosomal RNA gene and internal transcribed spacer 2, complete sequence; and 28S ribosomal RNA gene, partial sequence	1005	1005	1	0	1	JX036541.1
Select seq gb|JQ912269.1|	Penicillium marneffei strain SUMS0621 18S ribosomal RNA gene, partial sequence; internal transcribed spacer 1, 5.8S ribosomal RNA gene, and internal transcribed spacer 2, complete sequence; and 28S ribosomal RNA gene, partial sequence	1005	1005	1	0	1	JQ912269.1
Select seq gb|JQ910950.1|	Penicillium marneffei strain SUMS0617 18S ribosomal RNA gene, partial sequence; internal transcribed spacer 1, 5.8S ribosomal RNA gene, and internal transcribed spacer 2, complete sequence; and 28S ribosomal RNA gene, partial sequence	1005	1005	1	0	1	JQ910950.1
Select seq gb|JN679221.1|	Penicillium marneffei strain SUMS0554 18S ribosomal RNA gene, partial sequence; internal transcribed spacer 1, 5.8S ribosomal RNA gene, and internal transcribed spacer 2, complete sequence; and 28S ribosomal RNA gene, partial sequence	1005	1005	1	0	1	JN679221.1
Select seq dbj|AB353910.1|	Penicillium marneffei genes for 18S rRNA, ITS1, 5.8S rRNA, ITS2, 26S rRNA, partial and complete sequence, strain: SUMS0051 (= IFM 52701)	1005	1005	1	0	1	AB353910.1
Select seq gb|KT121405.1|	Talaromyces marneffei strain SUMS0751 (5_1223) 18S ribosomal RNA gene, partial sequence; internal transcribed spacer 1, 5.8S ribosomal RNA gene, and internal transcribed spacer 2, complete sequence; and 28S ribosomal RNA gene, partial sequence	1000	1000	1	0	0.99	KT121405.1
Select seq gb|JQ951625.1|	Penicillium marneffei strain SUMS0048 internal transcribed spacer 1, partial sequence; 5.8S ribosomal RNA gene and internal transcribed spacer 2, complete sequence; and 28S ribosomal RNA gene, partial sequence	1000	1000	1	0	0.99	JQ951625.1
Select seq gb|JQ585633.1|	Penicillium marneffei strain SUMS0486 internal transcribed spacer 1, partial sequence; 5.8S ribosomal RNA gene and internal transcribed spacer 2, complete sequence; and 28S ribosomal RNA gene, partial sequence	998	998	0.99	0	0.99	JQ585633.1
Select seq gb|JN679218.1|	Penicillium marneffei strain SUMS0546 18S ribosomal RNA gene, partial sequence; internal transcribed spacer 1, 5.8S ribosomal RNA gene, and internal transcribed spacer 2, complete sequence; and 28S ribosomal RNA gene, partial sequence	994	994	1	0	0.99	JN679218.1
Select seq gb|KM361508.1|	Talaromyces marneffei strain UZ254_14 internal transcribed spacer 1, partial sequence; 5.8S ribosomal RNA gene and internal transcribed spacer 2, complete sequence; and 28S ribosomal RNA gene, partial sequence	989	989	0.98	0	1	KM361508.1
Select seq gb|JN679219.1|	Penicillium marneffei strain SUMS0547 18S ribosomal RNA gene, partial sequence; internal transcribed spacer 1, 5.8S ribosomal RNA gene, and internal transcribed spacer 2, complete sequence; and 28S ribosomal RNA gene, partial sequence	989	989	1	0	0.99	JN679219.1
Select seq gb|JQ912277.1|	Penicillium marneffei strain SUMS0629 internal transcribed spacer 1, 5.8S ribosomal RNA gene, and internal transcribed spacer 2, complete sequence; and 28S ribosomal RNA gene, partial sequence	985	985	0.97	0	1	JQ912277.1
Select seq gb|JQ912270.1|	Penicillium marneffei strain SUMS0622 18S ribosomal RNA gene, partial sequence; internal transcribed spacer 1, 5.8S ribosomal RNA gene, and internal transcribed spacer 2, complete sequence; and 28S ribosomal RNA gene, partial sequence	985	985	0.97	0	1	JQ912270.1
Select seq gb|JN679223.1|	Penicillium marneffei strain SUMS0556 18S ribosomal RNA gene, partial sequence; internal transcribed spacer 1, 5.8S ribosomal RNA gene, and internal transcribed spacer 2, complete sequence; and 28S ribosomal RNA gene, partial sequence	985	985	0.97	0	1	JN679223.1
Select seq gb|KR902349.1|	Talaromyces marneffei strain SUMS0304 internal transcribed spacer 1, partial sequence; 5.8S ribosomal RNA gene and internal transcribed spacer 2, complete sequence; and 28S ribosomal RNA gene, partial sequence	983	983	0.97	0	1	KR902349.1
Select seq gb|JX036540.1|	Penicillium marneffei strain SUMS0215 internal transcribed spacer 1, partial sequence; 5.8S ribosomal RNA gene and internal transcribed spacer 2, complete sequence; and 28S ribosomal RNA gene, partial sequence	981	981	0.97	0	1	JX036540.1
Select seq gb|JQ912274.1|	Penicillium marneffei strain SUMS0626 18S ribosomal RNA gene, partial sequence; internal transcribed spacer 1, 5.8S ribosomal RNA gene, and internal transcribed spacer 2, complete sequence; and 28S ribosomal RNA gene, partial sequence	981	981	0.97	0	1	JQ912274.1
Select seq gb|JQ910953.1|	Penicillium marneffei strain SUMS0620 18S ribosomal RNA gene, partial sequence; internal transcribed spacer 1, 5.8S ribosomal RNA gene, and internal transcribed spacer 2, complete sequence; and 28S ribosomal RNA gene, partial sequence	981	981	0.97	0	1	JQ910953.1
Select seq gb|JX003636.1|	Penicillium marneffei strain SUMS0210 18S ribosomal RNA gene, partial sequence; internal transcribed spacer 1, 5.8S ribosomal RNA gene, and internal transcribed spacer 2, complete sequence; and 28S ribosomal RNA gene, partial sequence	979	979	0.97	0	1	JX003636.1
Select seq gb|JQ912273.1|	Penicillium marneffei strain SUMS0625 18S ribosomal RNA gene, partial sequence; internal transcribed spacer 1, 5.8S ribosomal RNA gene, and internal transcribed spacer 2, complete sequence; and 28S ribosomal RNA gene, partial sequence	979	979	0.97	0	1	JQ912273.1
Select seq gb|KT275852.1|	Talaromyces marneffei strain AMC_PM002 internal transcribed spacer 1, partial sequence; and 5.8S ribosomal RNA gene, internal transcribed spacer 2, and 28S ribosomal RNA gene, complete sequence	976	976	0.97	0	1	KT275852.1
Select seq gb|KU994888.1|	Talaromyces funiculosus voucher C24616-1 internal transcribed spacer 1, partial sequence; 5.8S ribosomal RNA gene and internal transcribed spacer 2, complete sequence; and 28S ribosomal RNA gene, partial sequence	972	972	1	0	0.99	KU994888.1
Select seq gb|KP780451.1|	Talaromyces marneffei strain ATCC 201564 18S ribosomal RNA gene, partial sequence; internal transcribed spacer 1, 5.8S ribosomal RNA gene, and internal transcribed spacer 2, complete sequence; and 28S ribosomal RNA gene, partial sequence	970	970	0.96	0	1	KP780451.1
Select seq dbj|AB298948.1|	Penicillium marneffei genes for SSU rRNA, ITS1, 5.8S rRNA, ITS2, LSU rRNA, partial and complete sequence, strain: IFM 41102	968	968	0.96	0	1	AB298948.1
Select seq emb|AJ853738.1|	Penicillium marneffei 18S rRNA gene (partial), 5.8S rRNA gene, 28S rRNA gene (partial), ITS1 and ITS2, strain WM 04.467	968	968	0.96	0	1	AJ853738.1
Select seq ref|NR_103671.2|	Talaromyces marneffei CBS 388.87 ITS region; from TYPE material	966	966	1	0	0.99	NR_103671.2
Select seq ref|NR_103665.2|	Talaromyces calidicanius CBS 112002 ITS region; from TYPE material	966	966	1	0	0.99	NR_103665.2
Select seq gb|JN899344.1|	Talaromyces marneffei strain CBS 388.87 anamorph Penicillium marneffei 18S ribosomal RNA gene, partial sequence; internal transcribed spacer 1, 5.8S ribosomal RNA gene, and internal transcribed spacer 2, complete sequence; and 28S ribosomal RNA gene, partial sequence	966	966	1	0	0.99	JN899344.1
Select seq gb|JN899319.1|	Talaromyces calidicanius strain CBS 112002 anamorph Penicillium calidicanium 18S ribosomal RNA gene, partial sequence; internal transcribed spacer 1, 5.8S ribosomal RNA gene, and internal transcribed spacer 2, complete sequence; and 28S ribosomal RNA gene, partial sequence	966	966	1	0	0.99	JN899319.1
Select seq gb|JX003637.1|	Penicillium marneffei strain SUMS0211 18S ribosomal RNA gene, partial sequence; internal transcribed spacer 1, 5.8S ribosomal RNA gene, and internal transcribed spacer 2, complete sequence; and 28S ribosomal RNA gene, partial sequence	965	965	0.97	0	0.99	JX003637.1
Select seq gb|KP851985.1|	Talaromyces sp. SH-2016a strain DTO 308-D2 18S ribosomal RNA gene, partial sequence; internal transcribed spacer 1, 5.8S ribosomal RNA gene, and internal transcribed spacer 2, complete sequence; and 28S ribosomal RNA gene, partial sequence	961	961	1	0	0.99	KP851985.1
Select seq gb|JX244062.1|	Talaromyces sp. 106f internal transcribed spacer 1, partial sequence; 5.8S ribosomal RNA gene and internal transcribed spacer 2, complete sequence; and 28S ribosomal RNA gene, partial sequence	961	961	1	0	0.99	JX244062.1
Select seq gb|JX243991.1|	Talaromyces sp. 106d internal transcribed spacer 1, partial sequence; 5.8S ribosomal RNA gene and internal transcribed spacer 2, complete sequence; and 28S ribosomal RNA gene, partial sequence	961	961	1	0	0.99	JX243991.1
Select seq gb|HQ607791.1|	Talaromyces verruculosus isolate AT010 18S ribosomal RNA gene, partial sequence; internal transcribed spacer 1, 5.8S ribosomal RNA gene, and internal transcribed spacer 2, complete sequence; and 28S ribosomal RNA gene, partial sequence	961	961	1	0	0.99	HQ607791.1
Select seq gb|JN679220.1|	Penicillium marneffei strain SUMS0531 18S ribosomal RNA gene, partial sequence; internal transcribed spacer 1, 5.8S ribosomal RNA gene, and internal transcribed spacer 2, complete sequence; and 28S ribosomal RNA gene, partial sequence	957	957	0.97	0	0.99	JN679220.1
Select seq ref|NR_103663.2|	Talaromyces viridulus CBS 252.87 ITS region; from TYPE material	955	955	1	0	0.98	NR_103663.2
Select seq gb|KX664362.1|	Talaromyces verruculosus isolate F27-01 internal transcribed spacer 1, partial sequence; 5.8S ribosomal RNA gene and internal transcribed spacer 2, complete sequence; and 28S ribosomal RNA gene, partial sequence	955	955	1	0	0.98	KX664362.1
Select seq emb|LT558971.1|	Talaromyces sp. DI16-149 genomic DNA sequence contains ITS1, 5.8S rRNA gene, ITS2, 28S rRNA gene, strain DI16-149	955	955	1	0	0.98	LT558971.1
Select seq gb|KP851983.1|	Talaromyces sp. SH-2016a strain DTO 281-C1 18S ribosomal RNA gene, partial sequence; internal transcribed spacer 1, 5.8S ribosomal RNA gene, and internal transcribed spacer 2, complete sequence; and 28S ribosomal RNA gene, partial sequence	955	955	1	0	0.98	KP851983.1
Select seq gb|KP851982.1|	Talaromyces sp. SH-2016a strain DTO 244-D8 18S ribosomal RNA gene, partial sequence; internal transcribed spacer 1, 5.8S ribosomal RNA gene, and internal transcribed spacer 2, complete sequence; and 28S ribosomal RNA gene, partial sequence	955	955	1	0	0.98	KP851982.1
Select seq gb|KP851979.1|	Talaromyces sp. SH-2016a strain DTO 149-E1 18S ribosomal RNA gene, partial sequence; internal transcribed spacer 1, 5.8S ribosomal RNA gene, and internal transcribed spacer 2, complete sequence; and 28S ribosomal RNA gene, partial sequence	955	955	1	0	0.98	KP851979.1
Select seq gb|KF673656.1|	Fungal endophyte voucher ARIZ:DM0119 internal transcribed spacer 1, partial sequence; 5.8S ribosomal RNA gene and internal transcribed spacer 2, complete sequence; and 28S ribosomal RNA gene, partial sequence	955	955	1	0	0.98	KF673656.1
Select seq gb|KF673631.1|	Fungal endophyte voucher ARIZ:DM0080 internal transcribed spacer 1, partial sequence; 5.8S ribosomal RNA gene and internal transcribed spacer 2, complete sequence; and 28S ribosomal RNA gene, partial sequence	955	955	1	0	0.98	KF673631.1
Select seq gb|KF673622.1|	Fungal endophyte voucher ARIZ:DM0070 internal transcribed spacer 1, partial sequence; 5.8S ribosomal RNA gene and internal transcribed spacer 2, complete sequence; and 28S ribosomal RNA gene, partial sequence	955	955	1	0	0.98	KF673622.1
Select seq gb|KF673600.1|	Fungal endophyte voucher ARIZ:DM0049 internal transcribed spacer 1, partial sequence; 5.8S ribosomal RNA gene and internal transcribed spacer 2, complete sequence; and 28S ribosomal RNA gene, partial sequence	955	955	1	0	0.98	KF673600.1
Select seq gb|KF673599.1|	Fungal endophyte voucher ARIZ:DM0047 internal transcribed spacer 1, partial sequence; 5.8S ribosomal RNA gene and internal transcribed spacer 2, complete sequence; and 28S ribosomal RNA gene, partial sequence	955	955	1	0	0.98	KF673599.1
Select seq gb|KF673589.1|	Fungal endophyte voucher ARIZ:DM0037 internal transcribed spacer 1, partial sequence; 5.8S ribosomal RNA gene and internal transcribed spacer 2, complete sequence; and 28S ribosomal RNA gene, partial sequence	955	955	1	0	0.98	KF673589.1
Select seq gb|KF673587.1|	Fungal endophyte voucher ARIZ:DM0035 internal transcribed spacer 1, partial sequence; 5.8S ribosomal RNA gene and internal transcribed spacer 2, complete sequence; and 28S ribosomal RNA gene, partial sequence	955	955	1	0	0.98	KF673587.1
Select seq gb|KF673574.1|	Fungal endophyte voucher ARIZ:DM0023 internal transcribed spacer 1, partial sequence; 5.8S ribosomal RNA gene and internal transcribed spacer 2, complete sequence; and 28S ribosomal RNA gene, partial sequence	955	955	1	0	0.98	KF673574.1
Select seq gb|KF673573.1|	Fungal endophyte voucher ARIZ:DM0022 internal transcribed spacer 1, partial sequence; 5.8S ribosomal RNA gene and internal transcribed spacer 2, complete sequence; and 28S ribosomal RNA gene, partial sequence	955	955	1	0	0.98	KF673573.1
Select seq gb|KC007261.1|	Penicillium sp. C_1_BESC_294e internal transcribed spacer 1, partial sequence; 5.8S ribosomal RNA gene and internal transcribed spacer 2, complete sequence; and 28S ribosomal RNA gene, partial sequence	955	955	1	0	0.98	KC007261.1
Select seq gb|KC007260.1|	Penicillium sp. C_1_BESC_294d internal transcribed spacer 1, partial sequence; 5.8S ribosomal RNA gene and internal transcribed spacer 2, complete sequence; and 28S ribosomal RNA gene, partial sequence	955	955	1	0	0.98	KC007260.1
Select seq gb|JN899314.1|	Talaromyces viridulus strain CBS 252.87 18S ribosomal RNA gene, partial sequence; internal transcribed spacer 1, 5.8S ribosomal RNA gene, and internal transcribed spacer 2, complete sequence; and 28S ribosomal RNA gene, partial sequence	955	955	1	0	0.98	JN899314.1
Select seq gb|GU479898.1|	Acremonium cellulolyticus 18S ribosomal RNA gene, partial sequence; internal transcribed spacer 1, 5.8S ribosomal RNA gene, and internal transcribed spacer 2, complete sequence; and 28S ribosomal RNA gene, partial sequence	955	955	1	0	0.98	GU479898.1
Select seq gb|KF673635.1|	Fungal endophyte voucher ARIZ:DM0084 internal transcribed spacer 1, partial sequence; 5.8S ribosomal RNA gene and internal transcribed spacer 2, complete sequence; and 28S ribosomal RNA gene, partial sequence	952	952	0.99	0	0.98	KF673635.1
Select seq gb|HQ149324.1|	Talaromyces calidicanius strain CBS 112002 internal transcribed spacer 1, partial sequence; 5.8S ribosomal RNA gene and internal transcribed spacer 2, complete sequence; and 28S ribosomal RNA gene, partial sequence	952	952	0.98	0	0.99	HQ149324.1
Select seq emb|LT558960.1|	Talaromyces cnidii genomic DNA sequence contains ITS1, 5.8S rRNA gene, ITS2, 28S rRNA gene, strain DI16-138	950	950	1	0	0.98	LT558960.1
Select seq gb|KP851981.1|	Talaromyces sp. SH-2016a strain DTO 204-F2 18S ribosomal RNA gene, partial sequence; internal transcribed spacer 1, 5.8S ribosomal RNA gene, and internal transcribed spacer 2, complete sequence; and 28S ribosomal RNA gene, partial sequence	950	950	1	0	0.98	KP851981.1
Select seq gb|KP851980.1|	Talaromyces sp. SH-2016a strain DTO 204-B2 18S ribosomal RNA gene, partial sequence; internal transcribed spacer 1, 5.8S ribosomal RNA gene, and internal transcribed spacer 2, complete sequence; and 28S ribosomal RNA gene, partial sequence	950	950	1	0	0.98	KP851980.1
Select seq gb|KR002876.1|	Talaromyces sp. BAB-4675 18S ribosomal RNA gene, partial sequence; internal transcribed spacer 1, 5.8S ribosomal RNA gene, and internal transcribed spacer 2, complete sequence; and 28S ribosomal RNA gene, partial sequence	950	950	0.99	0	0.98	KR002876.1
Select seq gb|KF673575.1|	Fungal endophyte voucher ARIZ:DM0024 internal transcribed spacer 1, partial sequence; 5.8S ribosomal RNA gene and internal transcribed spacer 2, complete sequence; and 28S ribosomal RNA gene, partial sequence	950	950	1	0	0.98	KF673575.1
Select seq gb|KF673561.1|	Fungal endophyte voucher ARIZ:DM0011 internal transcribed spacer 1, partial sequence; 5.8S ribosomal RNA gene and internal transcribed spacer 2, complete sequence; and 28S ribosomal RNA gene, partial sequence	950	950	1	0	0.98	KF673561.1
Select seq gb|KF183638.1|	Talaromyces angelicus strain CNU 100013 internal transcribed spacer 1, partial sequence; 5.8S ribosomal RNA gene and internal transcribed spacer 2, complete sequence; and 28S ribosomal RNA gene, partial sequence	950	950	1	0	0.98	KF183638.1
Select seq gb|HQ607910.1|	Talaromyces verruculosus isolate ATT245 18S ribosomal RNA gene, partial sequence; internal transcribed spacer 1, 5.8S ribosomal RNA gene, and internal transcribed spacer 2, complete sequence; and 28S ribosomal RNA gene, partial sequence	950	950	1	0	0.98	HQ607910.1
Select seq gb|FJ430754.1|	Penicillium sp. CCF3781 internal transcribed spacer 1, partial sequence; 5.8S ribosomal RNA gene and internal transcribed spacer 2, complete sequence; and 28S ribosomal RNA gene, partial sequence	950	950	1	0	0.98	FJ430754.1
Select seq gb|KP851984.1|	Talaromyces sp. SH-2016a strain DTO 307-B9 18S ribosomal RNA gene, partial sequence; internal transcribed spacer 1, 5.8S ribosomal RNA gene, and internal transcribed spacer 2, complete sequence; and 28S ribosomal RNA gene, partial sequence	948	948	1	0	0.98	KP851984.1
Select seq gb|JQ796881.1|	Penicillium verruculosum strain X3 18S ribosomal RNA gene, partial sequence; internal transcribed spacer 1, 5.8S ribosomal RNA gene, and internal transcribed spacer 2, complete sequence; and 28S ribosomal RNA gene, partial sequence	948	948	1	0	0.98	JQ796881.1
Select seq gb|KY966028.1|	Penicillium verrucosum strain Nlg1 internal transcribed spacer 1, partial sequence; 5.8S ribosomal RNA gene and internal transcribed spacer 2, complete sequence; and large subunit ribosomal RNA gene, partial sequence	946	946	1	0	0.98	KY966028.1
Select seq gb|KY606549.1|	Talaromyces sp. isolate RNK1 small subunit ribosomal RNA gene, partial sequence; internal transcribed spacer 1, 5.8S ribosomal RNA gene, and internal transcribed spacer 2, complete sequence; and large subunit ribosomal RNA gene, partial sequence	946	946	0.99	0	0.98	KY606549.1
Select seq gb|KX527875.1|	Talaromyces pinophilus voucher BJ1-12 18S ribosomal RNA gene, partial sequence; internal transcribed spacer 1, 5.8S ribosomal RNA gene, and internal transcribed spacer 2, complete sequence; and 28S ribosomal RNA gene, partial sequence	946	946	1	0	0.98	KX527875.1
Select seq gb|KM458832.1|	Talaromyces pinophilus strain NFML_CH55_426 18S ribosomal RNA gene, partial sequence; internal transcribed spacer 1, 5.8S ribosomal RNA gene, and internal transcribed spacer 2, complete sequence; and 28S ribosomal RNA gene, partial sequence	946	946	1	0	0.98	KM458832.1
Select seq gb|KM458822.1|	Talaromyces pinophilus strain NFML_CH45_333 18S ribosomal RNA gene, partial sequence; internal transcribed spacer 1, 5.8S ribosomal RNA gene, and internal transcribed spacer 2, complete sequence; and 28S ribosomal RNA gene, partial sequence	946	946	1	0	0.98	KM458822.1
Select seq gb|KF558872.1|	Talaromyces sp. DX-THR4 18S ribosomal RNA gene, partial sequence; internal transcribed spacer 1, 5.8S ribosomal RNA gene, and internal transcribed spacer 2, complete sequence; and 28S ribosomal RNA gene, partial sequence	946	946	1	0	0.98	KF558872.1
Select seq gb|KF673665.1|	Fungal endophyte voucher ARIZ:DM0131 internal transcribed spacer 1, partial sequence; 5.8S ribosomal RNA gene and internal transcribed spacer 2, complete sequence; and 28S ribosomal RNA gene, partial sequence	946	946	1	0	0.98	KF673665.1
Select seq gb|HQ392503.1|	Penicillium pinophilum strain TP80 18S ribosomal RNA gene, internal transcribed spacer 1, 5.8S ribosomal RNA gene, internal transcribed spacer 2, and 28S ribosomal RNA gene, region	946	946	1	0	0.98	HQ392503.1
Select seq gb|JN602366.1|	Talaromyces flavus strain qw12 18S ribosomal RNA gene, partial sequence; internal transcribed spacer 1, 5.8S ribosomal RNA gene, and internal transcribed spacer 2, complete sequence; and 28S ribosomal RNA gene, partial sequence	946	946	1	0	0.98	JN602366.1
Select seq gb|HQ608025.1|	Talaromyces verruculosus isolate CY196 18S ribosomal RNA gene, partial sequence; internal transcribed spacer 1, 5.8S ribosomal RNA gene, and internal transcribed spacer 2, complete sequence; and 28S ribosomal RNA gene, partial sequence	946	946	1	0	0.98	HQ608025.1
Select seq ref|NR_147428.1|	Talaromyces thailandensis CBS 133147 ITS region; from TYPE material	944	944	1	0	0.98	NR_147428.1
Select seq gb|KU556510.1|	Talaromyces sp. OTU028 AN-2016 18S ribosomal RNA gene, partial sequence; internal transcribed spacer 1, 5.8S ribosomal RNA gene, and internal transcribed spacer 2, complete sequence; and 28S ribosomal RNA gene, partial sequence	944	944	1	0	0.98	KU556510.1
Select seq gb|KM053239.1|	Penicillium sp. PSTF10 18S ribosomal RNA gene, partial sequence; internal transcribed spacer 1, 5.8S ribosomal RNA gene, and internal transcribed spacer 2, complete sequence; and 28S ribosomal RNA gene, partial sequence	944	944	1	0	0.98	KM053239.1
Select seq gb|KM458839.1|	Talaromyces aculeatus strain NFML_CH62_5DcA 18S ribosomal RNA gene, partial sequence; internal transcribed spacer 1, 5.8S ribosomal RNA gene, and internal transcribed spacer 2, complete sequence; and 28S ribosomal RNA gene, partial sequence	944	944	1	0	0.98	KM458839.1
Select seq gb|KF673557.1|	Fungal endophyte voucher ARIZ:DM0007 internal transcribed spacer 1, partial sequence; 5.8S ribosomal RNA gene and internal transcribed spacer 2, complete sequence; and 28S ribosomal RNA gene, partial sequence	944	944	1	0	0.98	KF673557.1
Select seq gb|JX898041.1|	Talaromyces thailandensis strain CBS 133147 18S ribosomal RNA gene, partial sequence; internal transcribed spacer 1, 5.8S ribosomal RNA gene, and internal transcribed spacer 2, complete sequence; and 28S ribosomal RNA gene, partial sequence	944	944	1	0	0.98	JX898041.1
Select seq gb|HQ392497.1|	Penicillium aculeatum strain LP67 18S ribosomal RNA gene, internal transcribed spacer 1, 5.8S ribosomal RNA gene, internal transcribed spacer 2, and 28S ribosomal RNA gene, region	944	944	1	0	0.98	HQ392497.1
Select seq gb|HQ392496.1|	Penicillium aculeatum strain LP65 18S ribosomal RNA gene, internal transcribed spacer 1, 5.8S ribosomal RNA gene, internal transcribed spacer 2, and 28S ribosomal RNA gene, region	944	944	1	0	0.98	HQ392496.1
Select seq gb|HQ607919.1|	Talaromyces verruculosus isolate ATT281 18S ribosomal RNA gene, partial sequence; internal transcribed spacer 1, 5.8S ribosomal RNA gene, and internal transcribed spacer 2, complete sequence; and 28S ribosomal RNA gene, partial sequence	944	944	1	0	0.98	HQ607919.1
Select seq gb|HQ607823.1|	Talaromyces verruculosus isolate ATT059 18S ribosomal RNA gene, partial sequence; internal transcribed spacer 1, 5.8S ribosomal RNA gene, and internal transcribed spacer 2, complete sequence; and 28S ribosomal RNA gene, partial sequence	944	944	1	0	0.98	HQ607823.1
Select seq gb|HM469420.1|	Penicillium verruculosum strain KUC1794 18S ribosomal RNA gene, partial sequence; internal transcribed spacer 1, 5.8S ribosomal RNA gene, and internal transcribed spacer 2, complete sequence; and 28S ribosomal RNA gene, partial sequence	944	944	1	0	0.98	HM469420.1
Select seq gb|HQ839772.1|	Penicillium pinophilum strain F01 18S ribosomal RNA gene, partial sequence; internal transcribed spacer 1, 5.8S ribosomal RNA gene, and internal transcribed spacer 2, complete sequence; and 28S ribosomal RNA gene, partial sequence	944	944	1	0	0.98	HQ839772.1
Select seq gb|KY425716.1|	Talaromyces flavus strain E5F internal transcribed spacer 1, partial sequence; 5.8S ribosomal RNA gene and internal transcribed spacer 2, complete sequence; and large subunit ribosomal RNA gene, partial sequence	942	942	0.99	0	0.98	KY425716.1
Select seq gb|KX011510.1|	Talaromyces sp. NY-2016c strain DTO 056D9 18S ribosomal RNA gene, partial sequence; internal transcribed spacer 1, 5.8S ribosomal RNA gene, and internal transcribed spacer 2, complete sequence; and 28S ribosomal RNA gene, partial sequence	942	942	1	0	0.98	KX011510.1
Select seq gb|DQ236205.1|	Penicillium marneffei internal transcribed spacer 1, partial sequence; 5.8S ribosomal RNA gene, complete sequence; and internal transcribed spacer 2, partial sequence	942	942	0.97	0	0.99	DQ236205.1
Select seq gb|DQ399414.1|	Penicillium marneffei internal transcribed spacer 1, partial sequence; 5.8S ribosomal RNA gene, complete sequence; and internal transcribed spacer 2, partial sequence	942	942	0.98	0	0.99	DQ399414.1
Select seq gb|KR016754.1|	Fungal endophyte isolate 7119 internal transcribed spacer 1, partial sequence; 5.8S ribosomal RNA gene and internal transcribed spacer 2, complete sequence; and 28S ribosomal RNA gene, partial sequence	941	941	1	0	0.98	KR016754.1
Select seq gb|KR012927.1|	Talaromyces verruculosus voucher CIAT568 18S ribosomal RNA gene, partial sequence; internal transcribed spacer 1, 5.8S ribosomal RNA gene, and internal transcribed spacer 2, complete sequence; and 28S ribosomal RNA gene, partial sequence	941	941	1	0	0.98	KR012927.1
Select seq gb|KP670444.1|	Talaromyces cellulolyticus strain Tc2014M 18S ribosomal RNA gene, partial sequence; internal transcribed spacer 1, 5.8S ribosomal RNA gene, and internal transcribed spacer 2, complete sequence; and 28S ribosomal RNA gene, partial sequence	941	941	0.98	0	0.98	KP670444.1
Select seq gb|JX677940.1|	Talaromyces flavus strain AF21 18S ribosomal RNA gene, partial sequence; internal transcribed spacer 1, 5.8S ribosomal RNA gene, and internal transcribed spacer 2, complete sequence; and 28S ribosomal RNA gene, partial sequence	941	941	1	0	0.98	JX677940.1
Select seq gb|JX677939.1|	Talaromyces flavus strain AF6 18S ribosomal RNA gene, partial sequence; internal transcribed spacer 1, 5.8S ribosomal RNA gene, and internal transcribed spacer 2, complete sequence; and 28S ribosomal RNA gene, partial sequence	941	941	1	0	0.98	JX677939.1
Select seq gb|JX677938.1|	Talaromyces flavus strain AF3 18S ribosomal RNA gene, partial sequence; internal transcribed spacer 1, 5.8S ribosomal RNA gene, and internal transcribed spacer 2, complete sequence; and 28S ribosomal RNA gene, partial sequence	941	941	1	0	0.98	JX677938.1
MOTU 4
Select seq gb|FJ755819.1|	Aspergillus sp. F55 18S ribosomal RNA gene, partial sequence; internal transcribed spacer 1, 5.8S ribosomal RNA gene, and internal transcribed spacer 2, complete sequence; and 28S ribosomal RNA gene, partial sequence	1199	1199	0.99	0	0.99	FJ755819.1
Select seq gb|GU017494.1|	Aspergillus penicillioides isolate KH00251 18S ribosomal RNA gene, partial sequence; internal transcribed spacer 1, 5.8S ribosomal RNA gene, and internal transcribed spacer 2, complete sequence; and 28S ribosomal RNA gene, partial sequence	1160	1160	0.96	0	0.99	GU017494.1
Select seq emb|FR727125.1|	Aspergillus penicillioides 18S rRNA gene (partial), ITS1, 5.8S rRNA gene, ITS2 and 28S rRNA gene (partial), culture collection CCF<CZE> 3112	1077	1077	0.89	0	0.99	FR727125.1
Select seq gb|GU017500.1|	Aspergillus penicillioides isolate KH00279 internal transcribed spacer 1, partial sequence; 5.8S ribosomal RNA gene and internal transcribed spacer 2, complete sequence; and 28S ribosomal RNA gene, partial sequence	1070	1070	0.88	0	0.99	GU017500.1
Select seq gb|KX822093.1|	Aspergillus penicillioides isolate Speg2 internal transcribed spacer 1, partial sequence; 5.8S ribosomal RNA gene and internal transcribed spacer 2, complete sequence; and 28S ribosomal RNA gene, partial sequence	1059	1059	0.88	0	0.99	KX822093.1
Select seq gb|KX822092.1|	Aspergillus penicillioides isolate Speg1 internal transcribed spacer 1, partial sequence; 5.8S ribosomal RNA gene and internal transcribed spacer 2, complete sequence; and 28S ribosomal RNA gene, partial sequence	1050	1050	0.88	0	0.99	KX822092.1
Select seq gb|KX822094.1|	Aspergillus penicillioides isolate Speg3 internal transcribed spacer 1, partial sequence; 5.8S ribosomal RNA gene and internal transcribed spacer 2, complete sequence; and 28S ribosomal RNA gene, partial sequence	1038	1038	0.86	0	0.99	KX822094.1
Select seq gb|KF986414.1|	Aspergillus penicillioides isolate B1-8 internal transcribed spacer 1, partial sequence; 5.8S ribosomal RNA gene and internal transcribed spacer 2, complete sequence; and 28S ribosomal RNA gene, partial sequence	1035	1035	0.86	0	0.99	KF986414.1
Select seq gb|KY087737.1|	Aspergillus sp. 2016k isolate IHEM 22696 internal transcribed spacer 1, partial sequence; 5.8S ribosomal RNA gene and internal transcribed spacer 2, complete sequence; and large subunit ribosomal RNA gene, partial sequence	1018	1018	0.83	0	0.99	KY087737.1
Select seq gb|KY087656.1|	Aspergillus sp. 2016k isolate CCF 3112 internal transcribed spacer 1, partial sequence; 5.8S ribosomal RNA gene and internal transcribed spacer 2, complete sequence; and large subunit ribosomal RNA gene, partial sequence	1018	1018	0.83	0	0.99	KY087656.1
Select seq gb|KY087650.1|	Aspergillus sp. 2016k isolate CCF 5524 internal transcribed spacer 1, partial sequence; 5.8S ribosomal RNA gene and internal transcribed spacer 2, complete sequence; and large subunit ribosomal RNA gene, partial sequence	1018	1018	0.83	0	0.99	KY087650.1
Select seq gb|KY087649.1|	Aspergillus sp. 2016k isolate CCF 5523 internal transcribed spacer 1, partial sequence; 5.8S ribosomal RNA gene and internal transcribed spacer 2, complete sequence; and large subunit ribosomal RNA gene, partial sequence	1018	1018	0.83	0	0.99	KY087649.1
Select seq gb|KY087647.1|	Aspergillus sp. 2016k isolate CCF 5521 internal transcribed spacer 1, partial sequence; 5.8S ribosomal RNA gene and internal transcribed spacer 2, complete sequence; and large subunit ribosomal RNA gene, partial sequence	1018	1018	0.83	0	0.99	KY087647.1
Select seq gb|KY087646.1|	Aspergillus sp. 2016k isolate CCF 5520 internal transcribed spacer 1, partial sequence; 5.8S ribosomal RNA gene and internal transcribed spacer 2, complete sequence; and large subunit ribosomal RNA gene, partial sequence	1018	1018	0.83	0	0.99	KY087646.1
Select seq gb|KY087645.1|	Aspergillus sp. 2016k isolate CCF 5519 internal transcribed spacer 1, partial sequence; 5.8S ribosomal RNA gene and internal transcribed spacer 2, complete sequence; and large subunit ribosomal RNA gene, partial sequence	1018	1018	0.83	0	0.99	KY087645.1
Select seq gb|KY087644.1|	Aspergillus sp. 2016k isolate CCF 5518 internal transcribed spacer 1, partial sequence; 5.8S ribosomal RNA gene and internal transcribed spacer 2, complete sequence; and large subunit ribosomal RNA gene, partial sequence	1018	1018	0.83	0	0.99	KY087644.1
Select seq gb|KT959298.1|	Aspergillus penicillioides isolate HNC15-78 internal transcribed spacer 1, partial sequence; 5.8S ribosomal RNA gene, complete sequence; and internal transcribed spacer 2, partial sequence	1018	1018	0.85	0	0.99	KT959298.1
Select seq gb|KY087765.1|	Aspergillus sp. 2016k isolate NRRL 25852 internal transcribed spacer 1, partial sequence; 5.8S ribosomal RNA gene and internal transcribed spacer 2, complete sequence; and large subunit ribosomal RNA gene, partial sequence	1013	1013	0.83	0	0.99	KY087765.1
Select seq gb|KY087651.1|	Aspergillus sp. 2016k isolate CCF 5525 internal transcribed spacer 1, partial sequence; 5.8S ribosomal RNA gene and internal transcribed spacer 2, complete sequence; and large subunit ribosomal RNA gene, partial sequence	1013	1013	0.83	0	0.99	KY087651.1
Select seq gb|KY087648.1|	Aspergillus sp. 2016k isolate CCF 5522 internal transcribed spacer 1, partial sequence; 5.8S ribosomal RNA gene and internal transcribed spacer 2, complete sequence; and large subunit ribosomal RNA gene, partial sequence	1013	1013	0.83	0	0.99	KY087648.1
Select seq gb|KT003362.1|	Pediastrum duplex strain CCMA_UFSCar 055 18S ribosomal RNA gene, partial sequence; internal transcribed spacer 1, 5.8S ribosomal RNA gene, and internal transcribed spacer 2, complete sequence; and 28S ribosomal RNA gene, partial sequence	1007	1007	0.97	0	0.95	KT003362.1
Select seq gb|GU017496.1|	Aspergillus penicillioides isolate KH00256 18S ribosomal RNA gene, partial sequence; internal transcribed spacer 1, 5.8S ribosomal RNA gene, and internal transcribed spacer 2, complete sequence; and 28S ribosomal RNA gene, partial sequence	1002	1002	0.97	0	0.95	GU017496.1
Select seq gb|KF411572.1|	Aspergillus sp. DY115-21-7-M6 internal transcribed spacer 1, partial sequence; 5.8S ribosomal RNA gene and internal transcribed spacer 2, complete sequence; and 28S ribosomal RNA gene, partial sequence	1000	1000	0.83	0	0.99	KF411572.1
Select seq gb|KC834810.1|	Aspergillus sp. 43m 18S ribosomal RNA gene, partial sequence	1000	1000	0.84	0	0.99	KC834810.1
Select seq gb|KP997215.1|	Aspergillus penicillioides strain WR1996 internal transcribed spacer 1, partial sequence; 5.8S ribosomal RNA gene and internal transcribed spacer 2, complete sequence; and 28S ribosomal RNA gene, partial sequence	994	994	0.83	0	0.99	KP997215.1
Select seq gb|KY087773.1|	Aspergillus sp. 2016k isolate NRRL 25878 internal transcribed spacer 1, partial sequence; 5.8S ribosomal RNA gene and internal transcribed spacer 2, complete sequence; and large subunit ribosomal RNA gene, partial sequence	977	977	0.83	0	0.98	KY087773.1
Select seq gb|KT390118.1|	Aspergillus penicillioides clone KJ34-0.2-39 18S ribosomal RNA gene, partial sequence; internal transcribed spacer 1, 5.8S ribosomal RNA gene, and internal transcribed spacer 2, complete sequence; and 28S ribosomal RNA gene, partial sequence	974	974	0.96	0	0.94	KT390118.1
Select seq gb|KP131612.1|	Aspergillus penicillioides strain IHEM 3922 isolate ISHAM-ITS_ID MITS294 18S ribosomal RNA gene, partial sequence; internal transcribed spacer 1, 5.8S ribosomal RNA gene, and internal transcribed spacer 2, complete sequence; and 28S ribosomal RNA gene, partial sequence	965	965	0.94	0	0.94	KP131612.1
Select seq gb|AY373862.1|	Aspergillus penicillioides strain ATCC 16910 18S ribosomal RNA gene, partial sequence; internal transcribed spacer 1, 5.8S ribosomal RNA gene, and internal transcribed spacer 2, complete sequence; and 28S ribosomal RNA gene, partial sequence	963	963	0.94	0	0.94	AY373862.1
Select seq gb|KP997213.1|	Aspergillus penicillioides strain WR1994 internal transcribed spacer 1, partial sequence; 5.8S ribosomal RNA gene and internal transcribed spacer 2, complete sequence; and 28S ribosomal RNA gene, partial sequence	942	942	0.82	0	0.97	KP997213.1
Select seq gb|KY087738.1|	Aspergillus sp. 2016l isolate KAS 6054 internal transcribed spacer 1, partial sequence; 5.8S ribosomal RNA gene and internal transcribed spacer 2, complete sequence; and large subunit ribosomal RNA gene, partial sequence	939	939	0.81	0	0.98	KY087738.1
Select seq gb|JQ240645.1|	Aspergillus penicillioides isolate EMs6137 18S ribosomal RNA gene, partial sequence; internal transcribed spacer 1, 5.8S ribosomal RNA gene, and internal transcribed spacer 2, complete sequence; and 28S ribosomal RNA gene, partial sequence	939	939	0.94	0	0.94	JQ240645.1
Select seq gb|HQ702383.1|	Aspergillus penicillioides strain DSw22 18S ribosomal RNA gene, partial sequence; internal transcribed spacer 1, 5.8S ribosomal RNA gene, and internal transcribed spacer 2, complete sequence; and 28S ribosomal RNA gene, partial sequence	933	933	0.93	0	0.94	HQ702383.1
Select seq ref|NR_131285.1|	Aspergillus penicillioides NRRL 4548 ITS region; from TYPE material	928	928	0.91	0	0.94	NR_131285.1
Select seq gb|EF652036.1|	Aspergillus penicillioides isolate NRRL 4548 18S ribosomal RNA gene, partial sequence; internal transcribed spacer 1, 5.8S ribosomal RNA gene, and internal transcribed spacer 2, complete sequence; and 28S ribosomal RNA gene, partial sequence	928	928	0.91	0	0.94	EF652036.1
Select seq gb|JQ697534.1|	Aspergillus penicillioides isolate MY9_1 18S ribosomal RNA gene, partial sequence; internal transcribed spacer 1, 5.8S ribosomal RNA gene, and internal transcribed spacer 2, complete sequence; and 28S ribosomal RNA gene, partial sequence	926	926	0.9	0	0.95	JQ697534.1
Select seq emb|FR727124.1|	Aspergillus penicillioides 18S rRNA gene (partial), ITS1, 5.8S rRNA gene, ITS2 and 28S rRNA gene (partial), culture collection CCF<CZE> 2666	913	913	0.89	0	0.94	FR727124.1
Select seq gb|KF373543.1|	Aspergillus penicillioides isolate UFMGCB 6310 internal transcribed spacer 1, partial sequence; 5.8S ribosomal RNA gene and internal transcribed spacer 2, complete sequence; and 28S ribosomal RNA gene, partial sequence	911	911	0.75	0	0.99	KF373543.1
Select seq gb|HQ914935.1|	Aspergillus penicillioides strain OUCMBIII101055 internal transcribed spacer 1, partial sequence; 5.8S ribosomal RNA gene and internal transcribed spacer 2, complete sequence; and 28S ribosomal RNA gene, partial sequence	911	911	0.91	0	0.94	HQ914935.1
Select seq gb|HQ702384.1|	Aspergillus penicillioides strain DSs35 18S ribosomal RNA gene, partial sequence; internal transcribed spacer 1, 5.8S ribosomal RNA gene, and internal transcribed spacer 2, complete sequence; and 28S ribosomal RNA gene, partial sequence	909	909	0.93	0	0.93	HQ702384.1
Select seq gb|HQ702385.1|	Aspergillus penicillioides strain DSs40 18S ribosomal RNA gene, partial sequence; internal transcribed spacer 1, 5.8S ribosomal RNA gene, and internal transcribed spacer 2, complete sequence; and 28S ribosomal RNA gene, partial sequence	907	907	0.91	0	0.94	HQ702385.1
Select seq gb|KP890385.1|	Fungal sp. 59796 18S ribosomal RNA gene, partial sequence; internal transcribed spacer 1 and 5.8S ribosomal RNA gene, complete sequence; and internal transcribed spacer 2, partial sequence	898	898	0.89	0	0.94	KP890385.1
Select seq dbj|AB006432.1|	Aspergillus penicillioides gene for 5.8S rRNA, complete cds, strain FRR 2612	894	894	0.89	0	0.94	AB006432.1
Select seq gb|KJ857270.1|	Gibellula sp. CW-2015 voucher C07815 internal transcribed spacer 1, partial sequence; 5.8S ribosomal RNA gene and internal transcribed spacer 2, complete sequence; and 28S ribosomal RNA gene, partial sequence	889	889	0.9	0	0.93	KJ857270.1
Select seq gb|KY087722.1|	Aspergillus sp. 2016l isolate EXF 10401 internal transcribed spacer 1, partial sequence; 5.8S ribosomal RNA gene and internal transcribed spacer 2, complete sequence; and large subunit ribosomal RNA gene, partial sequence	887	887	0.77	0	0.98	KY087722.1
Select seq gb|JN850993.1|	Aspergillus penicillioides strain SCSGAF0031 18S ribosomal RNA gene, partial sequence; internal transcribed spacer 1, 5.8S ribosomal RNA gene, and internal transcribed spacer 2, complete sequence; and 28S ribosomal RNA gene, partial sequence	885	885	0.87	0	0.94	JN850993.1
Select seq gb|KY087774.1|	Aspergillus penicillioides isolate NRRL 25879 internal transcribed spacer 1, partial sequence; 5.8S ribosomal RNA gene and internal transcribed spacer 2, complete sequence; and large subunit ribosomal RNA gene, partial sequence	883	883	0.83	0	0.95	KY087774.1
Select seq gb|KY087771.1|	Aspergillus penicillioides isolate NRRL 25870 internal transcribed spacer 1, partial sequence; 5.8S ribosomal RNA gene and internal transcribed spacer 2, complete sequence; and large subunit ribosomal RNA gene, partial sequence	883	883	0.83	0	0.95	KY087771.1
Select seq gb|AF540513.1|	Dirinaria confluens internal transcribed spacer 1, partial sequence; 5.8S ribosomal RNA gene, and internal transcribed spacer 2, complete sequence	883	883	0.78	0	0.97	AF540513.1
Select seq gb|KY087763.1|	Aspergillus penicillioides isolate NRRL 25835 internal transcribed spacer 1, partial sequence; 5.8S ribosomal RNA gene and internal transcribed spacer 2, complete sequence; and large subunit ribosomal RNA gene, partial sequence	878	878	0.83	0	0.95	KY087763.1
Select seq gb|KY087754.1|	Aspergillus penicillioides isolate NRRL 25816 internal transcribed spacer 1, partial sequence; 5.8S ribosomal RNA gene and internal transcribed spacer 2, complete sequence; and large subunit ribosomal RNA gene, partial sequence	878	878	0.83	0	0.95	KY087754.1
Select seq gb|KY087747.1|	Aspergillus penicillioides isolate KAS 7746 internal transcribed spacer 1, partial sequence; 5.8S ribosomal RNA gene and internal transcribed spacer 2, complete sequence; and large subunit ribosomal RNA gene, partial sequence	878	878	0.83	0	0.95	KY087747.1
Select seq gb|KY087746.1|	Aspergillus penicillioides isolate KAS 7745 internal transcribed spacer 1, partial sequence; 5.8S ribosomal RNA gene and internal transcribed spacer 2, complete sequence; and large subunit ribosomal RNA gene, partial sequence	878	878	0.83	0	0.95	KY087746.1
Select seq gb|KY087730.1|	Aspergillus penicillioides isolate IHEM 2330 internal transcribed spacer 1, partial sequence; 5.8S ribosomal RNA gene and internal transcribed spacer 2, complete sequence; and large subunit ribosomal RNA gene, partial sequence	878	878	0.83	0	0.95	KY087730.1
Select seq gb|KY087704.1|	Aspergillus penicillioides isolate DTO 267-A9 internal transcribed spacer 1, partial sequence; 5.8S ribosomal RNA gene and internal transcribed spacer 2, complete sequence; and large subunit ribosomal RNA gene, partial sequence	878	878	0.83	0	0.95	KY087704.1
Select seq gb|KY087657.1|	Aspergillus penicillioides isolate CCF 3282 internal transcribed spacer 1, partial sequence; 5.8S ribosomal RNA gene and internal transcribed spacer 2, complete sequence; and large subunit ribosomal RNA gene, partial sequence	878	878	0.83	0	0.95	KY087657.1
Select seq gb|KY087655.1|	Aspergillus penicillioides isolate CCF 2666 internal transcribed spacer 1, partial sequence; 5.8S ribosomal RNA gene and internal transcribed spacer 2, complete sequence; and large subunit ribosomal RNA gene, partial sequence	878	878	0.83	0	0.95	KY087655.1
Select seq gb|KY087632.1|	Aspergillus penicillioides isolate CCF 5503 internal transcribed spacer 1, partial sequence; 5.8S ribosomal RNA gene and internal transcribed spacer 2, complete sequence; and large subunit ribosomal RNA gene, partial sequence	878	878	0.83	0	0.95	KY087632.1
Select seq gb|KY087629.1|	Aspergillus penicillioides isolate CCF 5500 internal transcribed spacer 1, partial sequence; 5.8S ribosomal RNA gene and internal transcribed spacer 2, complete sequence; and large subunit ribosomal RNA gene, partial sequence	878	878	0.83	0	0.95	KY087629.1
Select seq gb|KY087628.1|	Aspergillus penicillioides isolate CCF 5499 internal transcribed spacer 1, partial sequence; 5.8S ribosomal RNA gene and internal transcribed spacer 2, complete sequence; and large subunit ribosomal RNA gene, partial sequence	878	878	0.83	0	0.95	KY087628.1
Select seq gb|KY087626.1|	Aspergillus penicillioides isolate CCF 5497 internal transcribed spacer 1, partial sequence; 5.8S ribosomal RNA gene and internal transcribed spacer 2, complete sequence; and large subunit ribosomal RNA gene, partial sequence	878	878	0.83	0	0.95	KY087626.1
Select seq gb|KY087750.1|	Aspergillus penicillioides isolate NRRL 4553 internal transcribed spacer 1, partial sequence; 5.8S ribosomal RNA gene and internal transcribed spacer 2, complete sequence; and large subunit ribosomal RNA gene, partial sequence	876	876	0.83	0	0.95	KY087750.1
Select seq gb|KY087732.1|	Aspergillus penicillioides isolate IHEM 2476 internal transcribed spacer 1, partial sequence; 5.8S ribosomal RNA gene and internal transcribed spacer 2, complete sequence; and large subunit ribosomal RNA gene, partial sequence	872	872	0.83	0	0.95	KY087732.1
Select seq gb|KY087706.1|	Aspergillus penicillioides isolate DTO 281-A7 internal transcribed spacer 1, partial sequence; 5.8S ribosomal RNA gene and internal transcribed spacer 2, complete sequence; and large subunit ribosomal RNA gene, partial sequence	872	872	0.83	0	0.95	KY087706.1
Select seq gb|HQ891824.1|	Aspergillus penicillioides isolate MRw202 18S ribosomal RNA gene, partial sequence; internal transcribed spacer 1, 5.8S ribosomal RNA gene, and internal transcribed spacer 2, complete sequence; and 28S ribosomal RNA gene, partial sequence	872	872	0.91	0	0.93	HQ891824.1
Select seq gb|KJ775519.1|	Aspergillus penicillioides strain DTO_267A4 18S ribosomal RNA gene, partial sequence; internal transcribed spacer 1, 5.8S ribosomal RNA gene, and internal transcribed spacer 2, complete sequence; and 28S ribosomal RNA gene, partial sequence	870	870	0.86	0	0.94	KJ775519.1
Select seq gb|KT385736.1|	Aspergillus penicillioides strain 4E0101 internal transcribed spacer 1, partial sequence; 5.8S ribosomal RNA gene and internal transcribed spacer 2, complete sequence; and 28S ribosomal RNA gene, partial sequence	869	869	0.85	0	0.95	KT385736.1
Select seq gb|KY087762.1|	Aspergillus penicillioides isolate NRRL 25834 internal transcribed spacer 1, partial sequence; 5.8S ribosomal RNA gene and internal transcribed spacer 2, complete sequence; and large subunit ribosomal RNA gene, partial sequence	867	867	0.83	0	0.95	KY087762.1
Select seq gb|KY087759.1|	Aspergillus sp. 2016f isolate NRRL 25825 internal transcribed spacer 1, partial sequence; 5.8S ribosomal RNA gene and internal transcribed spacer 2, complete sequence; and large subunit ribosomal RNA gene, partial sequence	867	867	0.83	0	0.95	KY087759.1
Select seq gb|KY087757.1|	Aspergillus penicillioides isolate NRRL 25822 internal transcribed spacer 1, partial sequence; 5.8S ribosomal RNA gene and internal transcribed spacer 2, complete sequence; and large subunit ribosomal RNA gene, partial sequence	867	867	0.83	0	0.95	KY087757.1
Select seq gb|KY087755.1|	Aspergillus penicillioides isolate NRRL 25820 internal transcribed spacer 1, partial sequence; 5.8S ribosomal RNA gene and internal transcribed spacer 2, complete sequence; and large subunit ribosomal RNA gene, partial sequence	867	867	0.83	0	0.95	KY087755.1
Select seq emb|LN827677.1|	Aspergillus penicillioides genomic DNA sequence contains 18S rRNA gene, ITS1, 5.8S rRNA gene, ITS2 and 28S rRNA gene, clone 3	865	865	0.89	0	0.93	LN827677.1
Select seq gb|KJ620963.1|	Aspergillus penicillioides strain CF2 18S ribosomal RNA gene, partial sequence; internal transcribed spacer 1 and 5.8S ribosomal RNA gene, complete sequence; and internal transcribed spacer 2, partial sequence	865	865	0.81	0	0.96	KJ620963.1
Select seq gb|KY087761.1|	Aspergillus sp. 2016f isolate NRRL 25830 internal transcribed spacer 1, partial sequence; 5.8S ribosomal RNA gene and internal transcribed spacer 2, complete sequence; and large subunit ribosomal RNA gene, partial sequence	863	863	0.83	0	0.95	KY087761.1
Select seq gb|KY087725.1|	Aspergillus sp. 2016k isolate EXF 10429 internal transcribed spacer 1, partial sequence; 5.8S ribosomal RNA gene, complete sequence; and internal transcribed spacer 2, partial sequence	863	863	0.72	0	0.99	KY087725.1
Select seq gb|KY087772.1|	Aspergillus sp. 2016b isolate NRRL 25874 internal transcribed spacer 1, partial sequence; 5.8S ribosomal RNA gene and internal transcribed spacer 2, complete sequence; and large subunit ribosomal RNA gene, partial sequence	861	861	0.83	0	0.95	KY087772.1
Select seq gb|KY087760.1|	Aspergillus sp. 2016f isolate NRRL 25826 internal transcribed spacer 1, partial sequence; 5.8S ribosomal RNA gene and internal transcribed spacer 2, complete sequence; and large subunit ribosomal RNA gene, partial sequence	861	861	0.83	0	0.95	KY087760.1
Select seq gb|KY087703.1|	Aspergillus sp. 2016b isolate DTO 257-G5 internal transcribed spacer 1, partial sequence; 5.8S ribosomal RNA gene and internal transcribed spacer 2, complete sequence; and large subunit ribosomal RNA gene, partial sequence	861	861	0.83	0	0.95	KY087703.1
Select seq gb|KY087711.1|	Aspergillus sp. 2016l isolate EXF 226 internal transcribed spacer 1, partial sequence; 5.8S ribosomal RNA gene and internal transcribed spacer 2, complete sequence; and large subunit ribosomal RNA gene, partial sequence	859	859	0.75	0	0.98	KY087711.1
Select seq gb|KY087631.1|	Aspergillus penicillioides isolate CCF 5502 internal transcribed spacer 1, partial sequence; 5.8S ribosomal RNA gene and internal transcribed spacer 2, complete sequence; and large subunit ribosomal RNA gene, partial sequence	857	857	0.83	0	0.95	KY087631.1
Select seq gb|KY087627.1|	Aspergillus penicillioides isolate CCF 5498 internal transcribed spacer 1, partial sequence; 5.8S ribosomal RNA gene and internal transcribed spacer 2, complete sequence; and large subunit ribosomal RNA gene, partial sequence	857	857	0.83	0	0.95	KY087627.1
Select seq dbj|AB006431.1|	Aspergillus penicillioides gene for 5.8S rRNA, complete cds, strain IFO 30615	856	856	0.89	0	0.93	AB006431.1
Select seq emb|FR727123.1|	Aspergillus penicillioides 18S rRNA gene (partial), ITS1, 5.8S rRNA gene, ITS2 and 28S rRNA gene (partial), culture collection CCF<CZE> 3282	850	850	0.84	0	0.94	FR727123.1
Select seq gb|HQ914939.1|	Aspergillus penicillioides strain OUCMBIII101056 internal transcribed spacer 1, partial sequence; 5.8S ribosomal RNA gene and internal transcribed spacer 2, complete sequence; and 28S ribosomal RNA gene, partial sequence	846	846	0.9	0	0.92	HQ914939.1
Select seq gb|KY087660.1|	Aspergillus sp. 2016h isolate DTO 356-G7 internal transcribed spacer 1, partial sequence; 5.8S ribosomal RNA gene and internal transcribed spacer 2, complete sequence; and large subunit ribosomal RNA gene, partial sequence	841	841	0.83	0	0.94	KY087660.1
Select seq gb|KY087662.1|	Aspergillus sp. 2016h isolate DTO 356-G9 internal transcribed spacer 1, partial sequence; 5.8S ribosomal RNA gene and internal transcribed spacer 2, complete sequence; and large subunit ribosomal RNA gene, partial sequence	837	837	0.83	0	0.94	KY087662.1
Select seq gb|KT310932.1|	Aspergillus penicillioides strain MSEF6 internal transcribed spacer 1, partial sequence; 5.8S ribosomal RNA gene and internal transcribed spacer 2, complete sequence; and 28S ribosomal RNA gene, partial sequence	837	837	0.86	0	0.93	KT310932.1
Select seq gb|JX156351.1|	Aspergillus penicillioides isolate DFFSCS005 internal transcribed spacer 1, partial sequence; 5.8S ribosomal RNA gene and internal transcribed spacer 2, complete sequence; and 28S ribosomal RNA gene, partial sequence	837	837	0.86	0	0.93	JX156351.1
Select seq gb|FJ537087.1|	Aspergillus penicillioides isolate South-west0025 18S ribosomal RNA gene, partial sequence; internal transcribed spacer 1, 5.8S ribosomal RNA gene, and internal transcribed spacer 2, complete sequence; and 28S ribosomal RNA gene, partial sequence	830	830	0.83	0	0.94	FJ537087.1
Select seq gb|KY087769.1|	Aspergillus sp. 2016h isolate NRRL 25867 internal transcribed spacer 1, partial sequence; 5.8S ribosomal RNA gene and internal transcribed spacer 2, complete sequence; and large subunit ribosomal RNA gene, partial sequence	824	824	0.83	0	0.93	KY087769.1
Select seq gb|KY087768.1|	Aspergillus sp. 2016h isolate NRRL 25866 internal transcribed spacer 1, partial sequence; 5.8S ribosomal RNA gene and internal transcribed spacer 2, complete sequence; and large subunit ribosomal RNA gene, partial sequence	824	824	0.83	0	0.93	KY087768.1
Select seq gb|KY087624.1|	Aspergillus sp. 2016h isolate CCF 5491 internal transcribed spacer 1, partial sequence; 5.8S ribosomal RNA gene and internal transcribed spacer 2, complete sequence; and large subunit ribosomal RNA gene, partial sequence	819	819	0.83	0	0.93	KY087624.1
Select seq gb|KT329229.1|	Aspergillus penicillioides strain GC02-1-71 18S ribosomal RNA gene, partial sequence; internal transcribed spacer 1 and 5.8S ribosomal RNA gene, complete sequence; and internal transcribed spacer 2, partial sequence	819	819	0.81	0	0.94	KT329229.1
Select seq gb|JQ409277.1|	Aspergillus sp. 7L1 18S ribosomal RNA gene, partial sequence; internal transcribed spacer 1 and 5.8S ribosomal RNA gene, complete sequence; and internal transcribed spacer 2, partial sequence	819	819	0.75	0	0.96	JQ409277.1
Select seq gb|FJ755818.1|	Aspergillus sp. F51 18S ribosomal RNA gene, partial sequence; internal transcribed spacer 1, 5.8S ribosomal RNA gene, and internal transcribed spacer 2, complete sequence; and 28S ribosomal RNA gene, partial sequence	808	808	0.99	0	0.89	FJ755818.1
Select seq gb|KY087686.1|	Aspergillus sp. 2016m isolate DTO 073-H6 internal transcribed spacer 1, partial sequence; 5.8S ribosomal RNA gene and internal transcribed spacer 2, complete sequence; and large subunit ribosomal RNA gene, partial sequence	806	806	0.83	0	0.93	KY087686.1
Select seq gb|FJ755817.1|	Aspergillus sp. F9 18S ribosomal RNA gene, partial sequence; internal transcribed spacer 1, 5.8S ribosomal RNA gene, and internal transcribed spacer 2, complete sequence; and 28S ribosomal RNA gene, partial sequence	806	806	0.99	0	0.89	FJ755817.1
Select seq gb|KY087756.1|	Aspergillus sp. 2016h isolate NRRL 25821 internal transcribed spacer 1, partial sequence; 5.8S ribosomal RNA gene and internal transcribed spacer 2, complete sequence; and large subunit ribosomal RNA gene, partial sequence	797	797	0.83	0	0.92	KY087756.1
Select seq gb|KY087710.1|	Aspergillus sp. 2016m isolate DTO 316-B5 internal transcribed spacer 1, partial sequence; 5.8S ribosomal RNA gene and internal transcribed spacer 2, complete sequence; and large subunit ribosomal RNA gene, partial sequence	797	797	0.83	0	0.92	KY087710.1
Select seq gb|KY087709.1|	Aspergillus sp. 2016m isolate DTO 316-B4 internal transcribed spacer 1, partial sequence; 5.8S ribosomal RNA gene and internal transcribed spacer 2, complete sequence; and large subunit ribosomal RNA gene, partial sequence	797	797	0.83	0	0.92	KY087709.1
MOTU 5
Select seq gb|GU017494.1|	Aspergillus penicillioides isolate KH00251 18S ribosomal RNA gene, partial sequence; internal transcribed spacer 1, 5.8S ribosomal RNA gene, and internal transcribed spacer 2, complete sequence; and 28S ribosomal RNA gene, partial sequence	1275	1275	1	0	1	GU017494.1
Select seq gb|FJ755819.1|	Aspergillus sp. F55 18S ribosomal RNA gene, partial sequence; internal transcribed spacer 1, 5.8S ribosomal RNA gene, and internal transcribed spacer 2, complete sequence; and 28S ribosomal RNA gene, partial sequence	1177	1177	0.92	0	1	FJ755819.1
Select seq gb|KY087737.1|	Aspergillus sp. 2016k isolate IHEM 22696 internal transcribed spacer 1, partial sequence; 5.8S ribosomal RNA gene and internal transcribed spacer 2, complete sequence; and large subunit ribosomal RNA gene, partial sequence	1123	1123	0.88	0	1	KY087737.1
Select seq gb|KY087656.1|	Aspergillus sp. 2016k isolate CCF 3112 internal transcribed spacer 1, partial sequence; 5.8S ribosomal RNA gene and internal transcribed spacer 2, complete sequence; and large subunit ribosomal RNA gene, partial sequence	1123	1123	0.88	0	1	KY087656.1
Select seq gb|KY087650.1|	Aspergillus sp. 2016k isolate CCF 5524 internal transcribed spacer 1, partial sequence; 5.8S ribosomal RNA gene and internal transcribed spacer 2, complete sequence; and large subunit ribosomal RNA gene, partial sequence	1123	1123	0.88	0	1	KY087650.1
Select seq gb|KY087649.1|	Aspergillus sp. 2016k isolate CCF 5523 internal transcribed spacer 1, partial sequence; 5.8S ribosomal RNA gene and internal transcribed spacer 2, complete sequence; and large subunit ribosomal RNA gene, partial sequence	1123	1123	0.88	0	1	KY087649.1
Select seq gb|KY087647.1|	Aspergillus sp. 2016k isolate CCF 5521 internal transcribed spacer 1, partial sequence; 5.8S ribosomal RNA gene and internal transcribed spacer 2, complete sequence; and large subunit ribosomal RNA gene, partial sequence	1123	1123	0.88	0	1	KY087647.1
Select seq gb|KY087646.1|	Aspergillus sp. 2016k isolate CCF 5520 internal transcribed spacer 1, partial sequence; 5.8S ribosomal RNA gene and internal transcribed spacer 2, complete sequence; and large subunit ribosomal RNA gene, partial sequence	1123	1123	0.88	0	1	KY087646.1
Select seq gb|KY087645.1|	Aspergillus sp. 2016k isolate CCF 5519 internal transcribed spacer 1, partial sequence; 5.8S ribosomal RNA gene and internal transcribed spacer 2, complete sequence; and large subunit ribosomal RNA gene, partial sequence	1123	1123	0.88	0	1	KY087645.1
Select seq gb|KY087644.1|	Aspergillus sp. 2016k isolate CCF 5518 internal transcribed spacer 1, partial sequence; 5.8S ribosomal RNA gene and internal transcribed spacer 2, complete sequence; and large subunit ribosomal RNA gene, partial sequence	1123	1123	0.88	0	1	KY087644.1
Select seq gb|KY087765.1|	Aspergillus sp. 2016k isolate NRRL 25852 internal transcribed spacer 1, partial sequence; 5.8S ribosomal RNA gene and internal transcribed spacer 2, complete sequence; and large subunit ribosomal RNA gene, partial sequence	1118	1118	0.88	0	0.99	KY087765.1
Select seq gb|KY087651.1|	Aspergillus sp. 2016k isolate CCF 5525 internal transcribed spacer 1, partial sequence; 5.8S ribosomal RNA gene and internal transcribed spacer 2, complete sequence; and large subunit ribosomal RNA gene, partial sequence	1118	1118	0.88	0	0.99	KY087651.1
Select seq gb|KY087648.1|	Aspergillus sp. 2016k isolate CCF 5522 internal transcribed spacer 1, partial sequence; 5.8S ribosomal RNA gene and internal transcribed spacer 2, complete sequence; and large subunit ribosomal RNA gene, partial sequence	1118	1118	0.88	0	0.99	KY087648.1
Select seq emb|FR727125.1|	Aspergillus penicillioides 18S rRNA gene (partial), ITS1, 5.8S rRNA gene, ITS2 and 28S rRNA gene (partial), culture collection CCF<CZE> 3112	1094	1094	0.86	0	0.99	FR727125.1
Select seq gb|GU017500.1|	Aspergillus penicillioides isolate KH00279 internal transcribed spacer 1, partial sequence; 5.8S ribosomal RNA gene and internal transcribed spacer 2, complete sequence; and 28S ribosomal RNA gene, partial sequence	1094	1094	0.85	0	1	GU017500.1
Select seq gb|KT390118.1|	Aspergillus penicillioides clone KJ34-0.2-39 18S ribosomal RNA gene, partial sequence; internal transcribed spacer 1, 5.8S ribosomal RNA gene, and internal transcribed spacer 2, complete sequence; and 28S ribosomal RNA gene, partial sequence	1085	1085	1	0	0.95	KT390118.1
Select seq gb|KY087773.1|	Aspergillus sp. 2016k isolate NRRL 25878 internal transcribed spacer 1, partial sequence; 5.8S ribosomal RNA gene and internal transcribed spacer 2, complete sequence; and large subunit ribosomal RNA gene, partial sequence	1083	1083	0.88	0	0.99	KY087773.1
Select seq gb|KX822093.1|	Aspergillus penicillioides isolate Speg2 internal transcribed spacer 1, partial sequence; 5.8S ribosomal RNA gene and internal transcribed spacer 2, complete sequence; and 28S ribosomal RNA gene, partial sequence	1075	1075	0.85	0	0.99	KX822093.1
Select seq gb|KX822092.1|	Aspergillus penicillioides isolate Speg1 internal transcribed spacer 1, partial sequence; 5.8S ribosomal RNA gene and internal transcribed spacer 2, complete sequence; and 28S ribosomal RNA gene, partial sequence	1068	1068	0.84	0	0.99	KX822092.1
Select seq gb|KX822094.1|	Aspergillus penicillioides isolate Speg3 internal transcribed spacer 1, partial sequence; 5.8S ribosomal RNA gene and internal transcribed spacer 2, complete sequence; and 28S ribosomal RNA gene, partial sequence	1055	1055	0.83	0	0.99	KX822094.1
Select seq gb|KF986414.1|	Aspergillus penicillioides isolate B1-8 internal transcribed spacer 1, partial sequence; 5.8S ribosomal RNA gene and internal transcribed spacer 2, complete sequence; and 28S ribosomal RNA gene, partial sequence	1051	1051	0.83	0	0.99	KF986414.1
Select seq gb|JQ240645.1|	Aspergillus penicillioides isolate EMs6137 18S ribosomal RNA gene, partial sequence; internal transcribed spacer 1, 5.8S ribosomal RNA gene, and internal transcribed spacer 2, complete sequence; and 28S ribosomal RNA gene, partial sequence	1051	1051	0.98	0	0.95	JQ240645.1
Select seq gb|HQ702383.1|	Aspergillus penicillioides strain DSw22 18S ribosomal RNA gene, partial sequence; internal transcribed spacer 1, 5.8S ribosomal RNA gene, and internal transcribed spacer 2, complete sequence; and 28S ribosomal RNA gene, partial sequence	1048	1048	0.96	0	0.95	HQ702383.1
Select seq gb|EF652036.1|	Aspergillus penicillioides isolate NRRL 4548 18S ribosomal RNA gene, partial sequence; internal transcribed spacer 1, 5.8S ribosomal RNA gene, and internal transcribed spacer 2, complete sequence; and 28S ribosomal RNA gene, partial sequence	1040	1040	0.95	0	0.95	EF652036.1
Select seq gb|KT959298.1|	Aspergillus penicillioides isolate HNC15-78 internal transcribed spacer 1, partial sequence; 5.8S ribosomal RNA gene, complete sequence; and internal transcribed spacer 2, partial sequence	1037	1037	0.82	0	0.99	KT959298.1
Select seq gb|AY373862.1|	Aspergillus penicillioides strain ATCC 16910 18S ribosomal RNA gene, partial sequence; internal transcribed spacer 1, 5.8S ribosomal RNA gene, and internal transcribed spacer 2, complete sequence; and 28S ribosomal RNA gene, partial sequence	1022	1022	0.93	0	0.95	AY373862.1
Select seq gb|HQ702385.1|	Aspergillus penicillioides strain DSs40 18S ribosomal RNA gene, partial sequence; internal transcribed spacer 1, 5.8S ribosomal RNA gene, and internal transcribed spacer 2, complete sequence; and 28S ribosomal RNA gene, partial sequence	1022	1022	0.95	0	0.95	HQ702385.1
Select seq gb|HQ702384.1|	Aspergillus penicillioides strain DSs35 18S ribosomal RNA gene, partial sequence; internal transcribed spacer 1, 5.8S ribosomal RNA gene, and internal transcribed spacer 2, complete sequence; and 28S ribosomal RNA gene, partial sequence	1022	1022	0.97	0	0.94	HQ702384.1
Select seq gb|KF411572.1|	Aspergillus sp. DY115-21-7-M6 internal transcribed spacer 1, partial sequence; 5.8S ribosomal RNA gene and internal transcribed spacer 2, complete sequence; and 28S ribosomal RNA gene, partial sequence	1018	1018	0.79	0	1	KF411572.1
Select seq gb|KC834810.1|	Aspergillus sp. 43m 18S ribosomal RNA gene, partial sequence	1018	1018	0.81	0	0.99	KC834810.1
Select seq ref|NR_131285.1|	Aspergillus penicillioides NRRL 4548 ITS region; from TYPE material	1016	1016	0.93	0	0.95	NR_131285.1
Select seq gb|KT003362.1|	Pediastrum duplex strain CCMA_UFSCar 055 18S ribosomal RNA gene, partial sequence; internal transcribed spacer 1, 5.8S ribosomal RNA gene, and internal transcribed spacer 2, complete sequence; and 28S ribosomal RNA gene, partial sequence	1003	1003	0.92	0	0.95	KT003362.1
Select seq gb|KP997215.1|	Aspergillus penicillioides strain WR1996 internal transcribed spacer 1, partial sequence; 5.8S ribosomal RNA gene and internal transcribed spacer 2, complete sequence; and 28S ribosomal RNA gene, partial sequence	1003	1003	0.8	0	0.99	KP997215.1
Select seq gb|GU017496.1|	Aspergillus penicillioides isolate KH00256 18S ribosomal RNA gene, partial sequence; internal transcribed spacer 1, 5.8S ribosomal RNA gene, and internal transcribed spacer 2, complete sequence; and 28S ribosomal RNA gene, partial sequence	1003	1003	0.92	0	0.95	GU017496.1
Select seq gb|KY087722.1|	Aspergillus sp. 2016l isolate EXF 10401 internal transcribed spacer 1, partial sequence; 5.8S ribosomal RNA gene and internal transcribed spacer 2, complete sequence; and large subunit ribosomal RNA gene, partial sequence	992	992	0.82	0	0.98	KY087722.1
Select seq gb|KY087774.1|	Aspergillus penicillioides isolate NRRL 25879 internal transcribed spacer 1, partial sequence; 5.8S ribosomal RNA gene and internal transcribed spacer 2, complete sequence; and large subunit ribosomal RNA gene, partial sequence	989	989	0.88	0	0.96	KY087774.1
Select seq gb|KY087771.1|	Aspergillus penicillioides isolate NRRL 25870 internal transcribed spacer 1, partial sequence; 5.8S ribosomal RNA gene and internal transcribed spacer 2, complete sequence; and large subunit ribosomal RNA gene, partial sequence	989	989	0.88	0	0.96	KY087771.1
Select seq gb|KY087763.1|	Aspergillus penicillioides isolate NRRL 25835 internal transcribed spacer 1, partial sequence; 5.8S ribosomal RNA gene and internal transcribed spacer 2, complete sequence; and large subunit ribosomal RNA gene, partial sequence	983	983	0.88	0	0.96	KY087763.1
Select seq gb|KY087754.1|	Aspergillus penicillioides isolate NRRL 25816 internal transcribed spacer 1, partial sequence; 5.8S ribosomal RNA gene and internal transcribed spacer 2, complete sequence; and large subunit ribosomal RNA gene, partial sequence	983	983	0.88	0	0.96	KY087754.1
Select seq gb|KY087747.1|	Aspergillus penicillioides isolate KAS 7746 internal transcribed spacer 1, partial sequence; 5.8S ribosomal RNA gene and internal transcribed spacer 2, complete sequence; and large subunit ribosomal RNA gene, partial sequence	983	983	0.88	0	0.96	KY087747.1
Select seq gb|KY087746.1|	Aspergillus penicillioides isolate KAS 7745 internal transcribed spacer 1, partial sequence; 5.8S ribosomal RNA gene and internal transcribed spacer 2, complete sequence; and large subunit ribosomal RNA gene, partial sequence	983	983	0.88	0	0.96	KY087746.1
Select seq gb|KY087730.1|	Aspergillus penicillioides isolate IHEM 2330 internal transcribed spacer 1, partial sequence; 5.8S ribosomal RNA gene and internal transcribed spacer 2, complete sequence; and large subunit ribosomal RNA gene, partial sequence	983	983	0.88	0	0.96	KY087730.1
Select seq gb|KY087704.1|	Aspergillus penicillioides isolate DTO 267-A9 internal transcribed spacer 1, partial sequence; 5.8S ribosomal RNA gene and internal transcribed spacer 2, complete sequence; and large subunit ribosomal RNA gene, partial sequence	983	983	0.88	0	0.96	KY087704.1
Select seq gb|KY087657.1|	Aspergillus penicillioides isolate CCF 3282 internal transcribed spacer 1, partial sequence; 5.8S ribosomal RNA gene and internal transcribed spacer 2, complete sequence; and large subunit ribosomal RNA gene, partial sequence	983	983	0.88	0	0.96	KY087657.1
Select seq gb|KY087655.1|	Aspergillus penicillioides isolate CCF 2666 internal transcribed spacer 1, partial sequence; 5.8S ribosomal RNA gene and internal transcribed spacer 2, complete sequence; and large subunit ribosomal RNA gene, partial sequence	983	983	0.88	0	0.96	KY087655.1
Select seq gb|KY087632.1|	Aspergillus penicillioides isolate CCF 5503 internal transcribed spacer 1, partial sequence; 5.8S ribosomal RNA gene and internal transcribed spacer 2, complete sequence; and large subunit ribosomal RNA gene, partial sequence	983	983	0.88	0	0.96	KY087632.1
Select seq gb|KY087629.1|	Aspergillus penicillioides isolate CCF 5500 internal transcribed spacer 1, partial sequence; 5.8S ribosomal RNA gene and internal transcribed spacer 2, complete sequence; and large subunit ribosomal RNA gene, partial sequence	983	983	0.88	0	0.96	KY087629.1
Select seq gb|KY087628.1|	Aspergillus penicillioides isolate CCF 5499 internal transcribed spacer 1, partial sequence; 5.8S ribosomal RNA gene and internal transcribed spacer 2, complete sequence; and large subunit ribosomal RNA gene, partial sequence	983	983	0.88	0	0.96	KY087628.1
Select seq gb|KY087626.1|	Aspergillus penicillioides isolate CCF 5497 internal transcribed spacer 1, partial sequence; 5.8S ribosomal RNA gene and internal transcribed spacer 2, complete sequence; and large subunit ribosomal RNA gene, partial sequence	983	983	0.88	0	0.96	KY087626.1
Select seq gb|KY087750.1|	Aspergillus penicillioides isolate NRRL 4553 internal transcribed spacer 1, partial sequence; 5.8S ribosomal RNA gene and internal transcribed spacer 2, complete sequence; and large subunit ribosomal RNA gene, partial sequence	981	981	0.88	0	0.96	KY087750.1
Select seq gb|KY087732.1|	Aspergillus penicillioides isolate IHEM 2476 internal transcribed spacer 1, partial sequence; 5.8S ribosomal RNA gene and internal transcribed spacer 2, complete sequence; and large subunit ribosomal RNA gene, partial sequence	977	977	0.88	0	0.96	KY087732.1
Select seq gb|KY087706.1|	Aspergillus penicillioides isolate DTO 281-A7 internal transcribed spacer 1, partial sequence; 5.8S ribosomal RNA gene and internal transcribed spacer 2, complete sequence; and large subunit ribosomal RNA gene, partial sequence	977	977	0.87	0	0.96	KY087706.1
Select seq gb|KP131612.1|	Aspergillus penicillioides strain IHEM 3922 isolate ISHAM-ITS_ID MITS294 18S ribosomal RNA gene, partial sequence; internal transcribed spacer 1, 5.8S ribosomal RNA gene, and internal transcribed spacer 2, complete sequence; and 28S ribosomal RNA gene, partial sequence	977	977	0.9	0	0.95	KP131612.1
Select seq gb|KY087762.1|	Aspergillus penicillioides isolate NRRL 25834 internal transcribed spacer 1, partial sequence; 5.8S ribosomal RNA gene and internal transcribed spacer 2, complete sequence; and large subunit ribosomal RNA gene, partial sequence	972	972	0.88	0	0.96	KY087762.1
Select seq gb|KY087759.1|	Aspergillus sp. 2016f isolate NRRL 25825 internal transcribed spacer 1, partial sequence; 5.8S ribosomal RNA gene and internal transcribed spacer 2, complete sequence; and large subunit ribosomal RNA gene, partial sequence	972	972	0.88	0	0.96	KY087759.1
Select seq gb|KY087757.1|	Aspergillus penicillioides isolate NRRL 25822 internal transcribed spacer 1, partial sequence; 5.8S ribosomal RNA gene and internal transcribed spacer 2, complete sequence; and large subunit ribosomal RNA gene, partial sequence	972	972	0.88	0	0.96	KY087757.1
Select seq gb|KY087755.1|	Aspergillus penicillioides isolate NRRL 25820 internal transcribed spacer 1, partial sequence; 5.8S ribosomal RNA gene and internal transcribed spacer 2, complete sequence; and large subunit ribosomal RNA gene, partial sequence	972	972	0.88	0	0.96	KY087755.1
Select seq gb|HQ891824.1|	Aspergillus penicillioides isolate MRw202 18S ribosomal RNA gene, partial sequence; internal transcribed spacer 1, 5.8S ribosomal RNA gene, and internal transcribed spacer 2, complete sequence; and 28S ribosomal RNA gene, partial sequence	972	972	0.95	0	0.94	HQ891824.1
Select seq gb|KY087761.1|	Aspergillus sp. 2016f isolate NRRL 25830 internal transcribed spacer 1, partial sequence; 5.8S ribosomal RNA gene and internal transcribed spacer 2, complete sequence; and large subunit ribosomal RNA gene, partial sequence	968	968	0.88	0	0.96	KY087761.1
Select seq gb|KY087772.1|	Aspergillus sp. 2016b isolate NRRL 25874 internal transcribed spacer 1, partial sequence; 5.8S ribosomal RNA gene and internal transcribed spacer 2, complete sequence; and large subunit ribosomal RNA gene, partial sequence	966	966	0.88	0	0.95	KY087772.1
Select seq gb|KY087760.1|	Aspergillus sp. 2016f isolate NRRL 25826 internal transcribed spacer 1, partial sequence; 5.8S ribosomal RNA gene and internal transcribed spacer 2, complete sequence; and large subunit ribosomal RNA gene, partial sequence	966	966	0.88	0	0.96	KY087760.1
Select seq gb|KY087703.1|	Aspergillus sp. 2016b isolate DTO 257-G5 internal transcribed spacer 1, partial sequence; 5.8S ribosomal RNA gene and internal transcribed spacer 2, complete sequence; and large subunit ribosomal RNA gene, partial sequence	966	966	0.88	0	0.95	KY087703.1
Select seq gb|KY087711.1|	Aspergillus sp. 2016l isolate EXF 226 internal transcribed spacer 1, partial sequence; 5.8S ribosomal RNA gene and internal transcribed spacer 2, complete sequence; and large subunit ribosomal RNA gene, partial sequence	965	965	0.79	0	0.98	KY087711.1
Select seq gb|KY087631.1|	Aspergillus penicillioides isolate CCF 5502 internal transcribed spacer 1, partial sequence; 5.8S ribosomal RNA gene and internal transcribed spacer 2, complete sequence; and large subunit ribosomal RNA gene, partial sequence	963	963	0.88	0	0.95	KY087631.1
Select seq gb|KY087627.1|	Aspergillus penicillioides isolate CCF 5498 internal transcribed spacer 1, partial sequence; 5.8S ribosomal RNA gene and internal transcribed spacer 2, complete sequence; and large subunit ribosomal RNA gene, partial sequence	963	963	0.88	0	0.95	KY087627.1
Select seq gb|KP997213.1|	Aspergillus penicillioides strain WR1994 internal transcribed spacer 1, partial sequence; 5.8S ribosomal RNA gene and internal transcribed spacer 2, complete sequence; and 28S ribosomal RNA gene, partial sequence	961	961	0.78	0	0.98	KP997213.1
Select seq gb|KY087738.1|	Aspergillus sp. 2016l isolate KAS 6054 internal transcribed spacer 1, partial sequence; 5.8S ribosomal RNA gene and internal transcribed spacer 2, complete sequence; and large subunit ribosomal RNA gene, partial sequence	948	948	0.78	0	0.98	KY087738.1
Select seq gb|JQ697534.1|	Aspergillus penicillioides isolate MY9_1 18S ribosomal RNA gene, partial sequence; internal transcribed spacer 1, 5.8S ribosomal RNA gene, and internal transcribed spacer 2, complete sequence; and 28S ribosomal RNA gene, partial sequence	942	942	0.86	0	0.95	JQ697534.1
Select seq gb|KY087660.1|	Aspergillus sp. 2016h isolate DTO 356-G7 internal transcribed spacer 1, partial sequence; 5.8S ribosomal RNA gene and internal transcribed spacer 2, complete sequence; and large subunit ribosomal RNA gene, partial sequence	941	941	0.88	0	0.95	KY087660.1
Select seq gb|KY087662.1|	Aspergillus sp. 2016h isolate DTO 356-G9 internal transcribed spacer 1, partial sequence; 5.8S ribosomal RNA gene and internal transcribed spacer 2, complete sequence; and large subunit ribosomal RNA gene, partial sequence	937	937	0.88	0	0.94	KY087662.1
Select seq gb|HQ914935.1|	Aspergillus penicillioides strain OUCMBIII101055 internal transcribed spacer 1, partial sequence; 5.8S ribosomal RNA gene and internal transcribed spacer 2, complete sequence; and 28S ribosomal RNA gene, partial sequence	929	929	0.88	0	0.94	HQ914935.1
Select seq emb|FR727124.1|	Aspergillus penicillioides 18S rRNA gene (partial), ITS1, 5.8S rRNA gene, ITS2 and 28S rRNA gene (partial), culture collection CCF<CZE> 2666	929	929	0.86	0	0.95	FR727124.1
Select seq gb|KY087769.1|	Aspergillus sp. 2016h isolate NRRL 25867 internal transcribed spacer 1, partial sequence; 5.8S ribosomal RNA gene and internal transcribed spacer 2, complete sequence; and large subunit ribosomal RNA gene, partial sequence	924	924	0.88	0	0.94	KY087769.1
Select seq gb|KY087768.1|	Aspergillus sp. 2016h isolate NRRL 25866 internal transcribed spacer 1, partial sequence; 5.8S ribosomal RNA gene and internal transcribed spacer 2, complete sequence; and large subunit ribosomal RNA gene, partial sequence	924	924	0.88	0	0.94	KY087768.1
Select seq gb|KF373543.1|	Aspergillus penicillioides isolate UFMGCB 6310 internal transcribed spacer 1, partial sequence; 5.8S ribosomal RNA gene and internal transcribed spacer 2, complete sequence; and 28S ribosomal RNA gene, partial sequence	920	920	0.72	0	1	KF373543.1
Select seq gb|KY087624.1|	Aspergillus sp. 2016h isolate CCF 5491 internal transcribed spacer 1, partial sequence; 5.8S ribosomal RNA gene and internal transcribed spacer 2, complete sequence; and large subunit ribosomal RNA gene, partial sequence	918	918	0.88	0	0.94	KY087624.1
Select seq gb|KJ857270.1|	Gibellula sp. CW-2015 voucher C07815 internal transcribed spacer 1, partial sequence; 5.8S ribosomal RNA gene and internal transcribed spacer 2, complete sequence; and 28S ribosomal RNA gene, partial sequence	907	907	0.86	0	0.94	KJ857270.1
Select seq gb|JN850993.1|	Aspergillus penicillioides strain SCSGAF0031 18S ribosomal RNA gene, partial sequence; internal transcribed spacer 1, 5.8S ribosomal RNA gene, and internal transcribed spacer 2, complete sequence; and 28S ribosomal RNA gene, partial sequence	904	904	0.83	0	0.95	JN850993.1
Select seq gb|AF540513.1|	Dirinaria confluens internal transcribed spacer 1, partial sequence; 5.8S ribosomal RNA gene, and internal transcribed spacer 2, complete sequence	902	902	0.75	0	0.98	AF540513.1
Select seq gb|KY087686.1|	Aspergillus sp. 2016m isolate DTO 073-H6 internal transcribed spacer 1, partial sequence; 5.8S ribosomal RNA gene and internal transcribed spacer 2, complete sequence; and large subunit ribosomal RNA gene, partial sequence	900	900	0.88	0	0.93	KY087686.1
Select seq gb|KY087756.1|	Aspergillus sp. 2016h isolate NRRL 25821 internal transcribed spacer 1, partial sequence; 5.8S ribosomal RNA gene and internal transcribed spacer 2, complete sequence; and large subunit ribosomal RNA gene, partial sequence	896	896	0.88	0	0.93	KY087756.1
Select seq gb|KP890385.1|	Fungal sp. 59796 18S ribosomal RNA gene, partial sequence; internal transcribed spacer 1 and 5.8S ribosomal RNA gene, complete sequence; and internal transcribed spacer 2, partial sequence	896	896	0.83	0	0.95	KP890385.1
Select seq dbj|AB006432.1|	Aspergillus penicillioides gene for 5.8S rRNA, complete cds, strain FRR 2612	893	893	0.83	0	0.95	AB006432.1
Select seq gb|KY087710.1|	Aspergillus sp. 2016m isolate DTO 316-B5 internal transcribed spacer 1, partial sequence; 5.8S ribosomal RNA gene and internal transcribed spacer 2, complete sequence; and large subunit ribosomal RNA gene, partial sequence	891	891	0.88	0	0.93	KY087710.1
Select seq gb|KY087709.1|	Aspergillus sp. 2016m isolate DTO 316-B4 internal transcribed spacer 1, partial sequence; 5.8S ribosomal RNA gene and internal transcribed spacer 2, complete sequence; and large subunit ribosomal RNA gene, partial sequence	891	891	0.88	0	0.93	KY087709.1
Select seq gb|KY087708.1|	Aspergillus sp. 2016m isolate DTO 316-A8 internal transcribed spacer 1, partial sequence; 5.8S ribosomal RNA gene and internal transcribed spacer 2, complete sequence; and large subunit ribosomal RNA gene, partial sequence	891	891	0.88	0	0.93	KY087708.1
Select seq gb|KY087707.1|	Aspergillus sp. 2016m isolate DTO 316-A7 internal transcribed spacer 1, partial sequence; 5.8S ribosomal RNA gene and internal transcribed spacer 2, complete sequence; and large subunit ribosomal RNA gene, partial sequence	891	891	0.88	0	0.93	KY087707.1
Select seq gb|KY087669.1|	Aspergillus sp. 2016m isolate DTO 356-I5 internal transcribed spacer 1, partial sequence; 5.8S ribosomal RNA gene and internal transcribed spacer 2, complete sequence; and large subunit ribosomal RNA gene, partial sequence	891	891	0.88	0	0.93	KY087669.1
Select seq gb|KY087622.1|	Aspergillus sp. 2016h isolate CCF 5489 internal transcribed spacer 1, partial sequence; 5.8S ribosomal RNA gene and internal transcribed spacer 2, complete sequence; and large subunit ribosomal RNA gene, partial sequence	891	891	0.85	0	0.94	KY087622.1
Select seq gb|KY087652.1|	Aspergillus sp. 2016l isolate CCF 5528 internal transcribed spacer 1, partial sequence; 5.8S ribosomal RNA gene and internal transcribed spacer 2, complete sequence; and large subunit ribosomal RNA gene, partial sequence	889	889	0.73	0	0.98	KY087652.1
Select seq gb|KJ775519.1|	Aspergillus penicillioides strain DTO_267A4 18S ribosomal RNA gene, partial sequence; internal transcribed spacer 1, 5.8S ribosomal RNA gene, and internal transcribed spacer 2, complete sequence; and 28S ribosomal RNA gene, partial sequence	887	887	0.82	0	0.95	KJ775519.1
Select seq gb|KT385736.1|	Aspergillus penicillioides strain 4E0101 internal transcribed spacer 1, partial sequence; 5.8S ribosomal RNA gene and internal transcribed spacer 2, complete sequence; and 28S ribosomal RNA gene, partial sequence	885	885	0.81	0	0.95	KT385736.1
Select seq emb|LN827677.1|	Aspergillus penicillioides genomic DNA sequence contains 18S rRNA gene, ITS1, 5.8S rRNA gene, ITS2 and 28S rRNA gene, clone 3	881	881	0.85	0	0.94	LN827677.1
Select seq gb|KY087725.1|	Aspergillus sp. 2016k isolate EXF 10429 internal transcribed spacer 1, partial sequence; 5.8S ribosomal RNA gene, complete sequence; and internal transcribed spacer 2, partial sequence	872	872	0.69	0	0.99	KY087725.1
Select seq gb|HQ914939.1|	Aspergillus penicillioides strain OUCMBIII101056 internal transcribed spacer 1, partial sequence; 5.8S ribosomal RNA gene and internal transcribed spacer 2, complete sequence; and 28S ribosomal RNA gene, partial sequence	867	867	0.87	0	0.93	HQ914939.1
Select seq emb|FR727123.1|	Aspergillus penicillioides 18S rRNA gene (partial), ITS1, 5.8S rRNA gene, ITS2 and 28S rRNA gene (partial), culture collection CCF<CZE> 3282	867	867	0.81	0	0.95	FR727123.1
Select seq gb|KY087633.1|	Aspergillus penicillioides isolate CCF 5504 internal transcribed spacer 1, partial sequence; 5.8S ribosomal RNA gene and internal transcribed spacer 2, complete sequence; and large subunit ribosomal RNA gene, partial sequence	863	863	0.78	0	0.96	KY087633.1
Select seq gb|KT310932.1|	Aspergillus penicillioides strain MSEF6 internal transcribed spacer 1, partial sequence; 5.8S ribosomal RNA gene and internal transcribed spacer 2, complete sequence; and 28S ribosomal RNA gene, partial sequence	856	856	0.82	0	0.94	KT310932.1
Select seq gb|JX156351.1|	Aspergillus penicillioides isolate DFFSCS005 internal transcribed spacer 1, partial sequence; 5.8S ribosomal RNA gene and internal transcribed spacer 2, complete sequence; and 28S ribosomal RNA gene, partial sequence	856	856	0.82	0	0.94	JX156351.1
Select seq dbj|AB006431.1|	Aspergillus penicillioides gene for 5.8S rRNA, complete cds, strain IFO 30615	854	854	0.83	0	0.93	AB006431.1
MOTU 6
Select seq gb|KY105962.1|	Yarrowia deformans culture-collection CBS:2071 small subunit ribosomal RNA gene, partial sequence; internal transcribed spacer 1, 5.8S ribosomal RNA gene, and internal transcribed spacer 2, complete sequence; and large subunit ribosomal RNA gene, partial sequence	680	680	0.99	0	0.98	KY105962.1
Select seq gb|KY105961.1|	Yarrowia deformans culture-collection CBS:11595 small subunit ribosomal RNA gene, partial sequence; internal transcribed spacer 1, 5.8S ribosomal RNA gene, and internal transcribed spacer 2, complete sequence; and large subunit ribosomal RNA gene, partial sequence	680	680	0.96	0	0.99	KY105961.1
Select seq gb|KY105960.1|	Yarrowia deformans culture-collection CBS:11593 small subunit ribosomal RNA gene, partial sequence; internal transcribed spacer 1 and 5.8S ribosomal RNA gene, complete sequence; and internal transcribed spacer 2, partial sequence	645	645	0.94	0	0.98	KY105960.1
Select seq gb|KY105963.1|	Yarrowia deformans culture-collection CBS:10250 small subunit ribosomal RNA gene, partial sequence; internal transcribed spacer 1 and 5.8S ribosomal RNA gene, complete sequence; and internal transcribed spacer 2, partial sequence	636	636	0.91	1e-178	0.99	KY105963.1
Select seq gb|KU052793.1|	Candida deformans culture AUMC<EGY>:8796 18S ribosomal RNA gene, partial sequence; internal transcribed spacer 1, 5.8S ribosomal RNA gene, and internal transcribed spacer 2, complete sequence; and 28S ribosomal RNA gene, partial sequence	636	636	0.9	1e-178	0.99	KU052793.1
Select seq gb|FJ515168.1|	Candida deformans strain SM21 18S ribosomal RNA gene, partial sequence; internal transcribed spacer 1, 5.8S ribosomal RNA gene, and internal transcribed spacer 2, complete sequence; and 28S ribosomal RNA gene, partial sequence	619	619	0.89	1e-173	0.98	FJ515168.1
Select seq emb|FR856614.1|	Candida deformans genomic DNA containing ITS1, 5.8S rRNA gene and ITS2, strain WSYC 777	560	560	0.79	9e-156	0.99	FR856614.1
Select seq gb|JX561140.1|	Yarrowia lipolytica strain CBS 11589 internal transcribed spacer 1, partial sequence; 5.8S ribosomal RNA gene, complete sequence; and internal transcribed spacer 2, partial sequence	555	555	0.8	4e-154	0.98	JX561140.1
Select seq gb|KX859496.1|	Candida deformans isolate URFM168 small subunit ribosomal RNA gene, partial sequence; internal transcribed spacer 1 and 5.8S ribosomal RNA gene, complete sequence; and internal transcribed spacer 2, partial sequence	551	551	0.78	5e-153	0.99	KX859496.1
Select seq gb|KY105964.1|	Yarrowia divulgata culture-collection CBS:11013 small subunit ribosomal RNA gene, partial sequence; internal transcribed spacer 1, 5.8S ribosomal RNA gene, and internal transcribed spacer 2, complete sequence; and large subunit ribosomal RNA gene, partial sequence	551	551	0.9	5e-153	0.95	KY105964.1
Select seq emb|AM279256.1|	Candida deformans ITS1, 5.8S rRNA gene and ITS2, strain CBS 10250	545	545	0.76	3e-151	0.99	AM279256.1
Select seq gb|KX859495.1|	Candida deformans isolate URFM165 small subunit ribosomal RNA gene, partial sequence; internal transcribed spacer 1 and 5.8S ribosomal RNA gene, complete sequence; and internal transcribed spacer 2, partial sequence	544	544	0.78	9e-151	0.98	KX859495.1
Select seq gb|KX859493.1|	Candida deformans isolate URFM163 small subunit ribosomal RNA gene, partial sequence; internal transcribed spacer 1 and 5.8S ribosomal RNA gene, complete sequence; and internal transcribed spacer 2, partial sequence	544	544	0.78	9e-151	0.98	KX859493.1
Select seq gb|KC253979.1|	Candida galli strain UOA/HCPF 12779 isolate ISHAM-ITS_ID MITS631 18S ribosomal RNA gene, partial sequence; internal transcribed spacer 1, 5.8S ribosomal RNA gene, and internal transcribed spacer 2, complete sequence; and 26S ribosomal RNA gene, partial sequence	544	544	0.95	9e-151	0.93	KC253979.1
Select seq gb|KR019755.1|	Candida deformans strain HB2-MRL internal transcribed spacer 1, partial sequence; 5.8S ribosomal RNA gene and internal transcribed spacer 2, complete sequence; and 28S ribosomal RNA gene, partial sequence	536	536	0.73	2e-148	1	KR019755.1
Select seq emb|FM178330.1|	Candida galli ITS1 (partial), 5.8S rRNA gene and ITS2 (partial), strain WM 07.4	532	532	0.95	2e-147	0.93	FM178330.1
Select seq emb|AM279254.1|	Candida deformans ITS1, 5.8S rRNA gene and ITS2, strain CBS 2071	532	532	0.77	2e-147	0.98	AM279254.1
Select seq gb|DQ683010.1|	Yarrowia lipolytica strain H 18S ribosomal RNA gene, partial sequence; internal transcribed spacer 1, 5.8S ribosomal RNA gene, and internal transcribed spacer 2, complete sequence; and 28S ribosomal RNA gene, partial sequence	527	527	0.95	9e-146	0.92	DQ683010.1
Select seq gb|KX859537.1|	Candida deformans isolate URFM237 small subunit ribosomal RNA gene, partial sequence; internal transcribed spacer 1 and 5.8S ribosomal RNA gene, complete sequence; and internal transcribed spacer 2, partial sequence	525	525	0.75	3e-145	0.99	KX859537.1
Select seq gb|KX859491.1|	Candida deformans isolate URFM161 small subunit ribosomal RNA gene, partial sequence; internal transcribed spacer 1 and 5.8S ribosomal RNA gene, complete sequence; and internal transcribed spacer 2, partial sequence	523	523	0.75	1e-144	0.99	KX859491.1
Select seq gb|KF425323.1|	Yarrowia divulgata isolate F6-17 18S ribosomal RNA gene, partial sequence; internal transcribed spacer 1, 5.8S ribosomal RNA gene, and internal transcribed spacer 2, complete sequence; and 28S ribosomal RNA gene, partial sequence	520	894	0.87	2e-143	0.94	KF425323.1
Select seq gb|KX859494.1|	Candida deformans isolate URFM164 small subunit ribosomal RNA gene, partial sequence; internal transcribed spacer 1 and 5.8S ribosomal RNA gene, complete sequence; and internal transcribed spacer 2, partial sequence	518	518	0.74	5e-143	0.99	KX859494.1
Select seq gb|DQ683007.1|	Yarrowia lipolytica strain M 18S ribosomal RNA gene, partial sequence; internal transcribed spacer 1, 5.8S ribosomal RNA gene, and internal transcribed spacer 2, complete sequence; and 28S ribosomal RNA gene, partial sequence	518	518	0.95	5e-143	0.91	DQ683007.1
Select seq gb|KY105976.1|	Yarrowia lipolytica culture-collection CBS:6660 small subunit ribosomal RNA gene, partial sequence; internal transcribed spacer 1, 5.8S ribosomal RNA gene, and internal transcribed spacer 2, complete sequence; and large subunit ribosomal RNA gene, partial sequence	516	516	0.99	2e-142	0.9	KY105976.1
Select seq gb|KY105974.1|	Yarrowia lipolytica culture-collection CBS:6614 small subunit ribosomal RNA gene, partial sequence; internal transcribed spacer 1, 5.8S ribosomal RNA gene, and internal transcribed spacer 2, complete sequence; and large subunit ribosomal RNA gene, partial sequence	516	516	0.99	2e-142	0.9	KY105974.1
Select seq gb|EF060500.1|	Dipodascaceae sp. LM136 18S ribosomal RNA gene, partial sequence	514	514	0.99	7e-142	0.9	EF060500.1
Select seq gb|KY102276.1|	Candida osloensis culture-collection CBS:10146 small subunit ribosomal RNA gene, partial sequence; internal transcribed spacer 1, 5.8S ribosomal RNA gene, and internal transcribed spacer 2, complete sequence; and large subunit ribosomal RNA gene, partial sequence	512	512	0.93	3e-141	0.92	KY102276.1
Select seq gb|DQ680844.1|	Yarrowia lipolytica strain YP-3 18S ribosomal RNA gene, partial sequence; internal transcribed spacer 1, 5.8S ribosomal RNA gene, and internal transcribed spacer 2, complete sequence; and 28S ribosomal RNA gene, partial sequence	512	512	0.95	3e-141	0.91	DQ680844.1
Select seq gb|MF076627.1|	Yarrowia lipolytica isolate S263 small subunit ribosomal RNA gene, partial sequence; internal transcribed spacer 1, 5.8S ribosomal RNA gene, and internal transcribed spacer 2, complete sequence; and large subunit ribosomal RNA gene, partial sequence	510	510	0.99	9e-141	0.9	MF076627.1
Select seq gb|KX258654.1|	Yarrowia lipolytica small subunit ribosomal RNA gene, partial sequence; internal transcribed spacer 1, 5.8S ribosomal RNA gene, and internal transcribed spacer 2, complete sequence; and large subunit ribosomal RNA gene, partial sequence	510	510	0.99	9e-141	0.9	KX258654.1
Select seq gb|KY105973.1|	Yarrowia lipolytica culture-collection CBS:6124 small subunit ribosomal RNA gene, partial sequence; internal transcribed spacer 1, 5.8S ribosomal RNA gene, and internal transcribed spacer 2, complete sequence; and large subunit ribosomal RNA gene, partial sequence	510	510	0.99	9e-141	0.9	KY105973.1
Select seq gb|KY105971.1|	Yarrowia lipolytica culture-collection CBS:6125 small subunit ribosomal RNA gene, partial sequence; internal transcribed spacer 1 and 5.8S ribosomal RNA gene, complete sequence; and internal transcribed spacer 2, partial sequence	510	510	0.99	9e-141	0.9	KY105971.1
Select seq gb|KY105968.1|	Yarrowia lipolytica culture-collection CBS:2073 small subunit ribosomal RNA gene, partial sequence; internal transcribed spacer 1, 5.8S ribosomal RNA gene, and internal transcribed spacer 2, complete sequence; and large subunit ribosomal RNA gene, partial sequence	510	510	0.99	9e-141	0.9	KY105968.1
Select seq gb|KY105967.1|	Yarrowia lipolytica culture-collection CBS:2072 small subunit ribosomal RNA gene, partial sequence; internal transcribed spacer 1, 5.8S ribosomal RNA gene, and internal transcribed spacer 2, complete sequence; and large subunit ribosomal RNA gene, partial sequence	510	510	0.99	9e-141	0.9	KY105967.1
Select seq gb|KY102097.1|	Candida galli culture-collection CBS:9722 small subunit ribosomal RNA gene, partial sequence; internal transcribed spacer 1, 5.8S ribosomal RNA gene, and internal transcribed spacer 2, complete sequence; and large subunit ribosomal RNA gene, partial sequence	510	510	0.9	9e-141	0.93	KY102097.1
Select seq gb|KP132908.1|	Yarrowia lipolytica strain PMM08-560L isolate ISHAM-ITS_ID MITS562 18S ribosomal RNA gene, partial sequence; internal transcribed spacer 1, 5.8S ribosomal RNA gene, and internal transcribed spacer 2, complete sequence; and 28S ribosomal RNA gene, partial sequence	510	510	0.99	9e-141	0.9	KP132908.1
Select seq gb|KP132907.1|	Yarrowia lipolytica strain PMM08-347L isolate ISHAM-ITS_ID MITS561 18S ribosomal RNA gene, partial sequence; internal transcribed spacer 1, 5.8S ribosomal RNA gene, and internal transcribed spacer 2, complete sequence; and 28S ribosomal RNA gene, partial sequence	510	510	0.99	9e-141	0.9	KP132907.1
Select seq gb|KY105979.1|	Yarrowia lipolytica culture-collection CBS:5919 small subunit ribosomal RNA gene, partial sequence; internal transcribed spacer 1, 5.8S ribosomal RNA gene, and internal transcribed spacer 2, complete sequence; and large subunit ribosomal RNA gene, partial sequence	508	508	0.99	3e-140	0.9	KY105979.1
Select seq gb|KY105975.1|	Yarrowia lipolytica culture-collection CBS:5699 small subunit ribosomal RNA gene, partial sequence; internal transcribed spacer 1, 5.8S ribosomal RNA gene, and internal transcribed spacer 2, complete sequence; and large subunit ribosomal RNA gene, partial sequence	508	508	0.99	3e-140	0.9	KY105975.1
Select seq gb|KY105972.1|	Yarrowia lipolytica culture-collection CBS:2070 small subunit ribosomal RNA gene, partial sequence; internal transcribed spacer 1, 5.8S ribosomal RNA gene, and internal transcribed spacer 2, complete sequence; and large subunit ribosomal RNA gene, partial sequence	508	508	0.99	3e-140	0.9	KY105972.1
Select seq gb|KY105966.1|	Yarrowia lipolytica culture-collection CBS:6331 small subunit ribosomal RNA gene, partial sequence; internal transcribed spacer 1, 5.8S ribosomal RNA gene, and internal transcribed spacer 2, complete sequence; and large subunit ribosomal RNA gene, partial sequence	508	508	0.99	3e-140	0.9	KY105966.1
Select seq gb|KY102134.1|	Candida hollandica culture-collection CBS:4855 small subunit ribosomal RNA gene, partial sequence; internal transcribed spacer 1, 5.8S ribosomal RNA gene, and internal transcribed spacer 2, complete sequence; and large subunit ribosomal RNA gene, partial sequence	508	508	0.93	3e-140	0.92	KY102134.1
Select seq gb|KY105993.1|	Yarrowia lipolytica culture-collection CBS:7034 small subunit ribosomal RNA gene, partial sequence; internal transcribed spacer 1, 5.8S ribosomal RNA gene, and internal transcribed spacer 2, complete sequence; and large subunit ribosomal RNA gene, partial sequence	505	505	0.99	4e-139	0.9	KY105993.1
Select seq gb|KY105994.1|	Yarrowia lipolytica culture-collection CBS:8108 small subunit ribosomal RNA gene, partial sequence; internal transcribed spacer 1, 5.8S ribosomal RNA gene, and internal transcribed spacer 2, complete sequence; and large subunit ribosomal RNA gene, partial sequence	503	503	0.99	2e-138	0.9	KY105994.1
Select seq gb|KY105983.1|	Yarrowia lipolytica culture-collection CBS:6012 small subunit ribosomal RNA gene, partial sequence; internal transcribed spacer 1, 5.8S ribosomal RNA gene, and internal transcribed spacer 2, complete sequence; and large subunit ribosomal RNA gene, partial sequence	503	503	0.99	2e-138	0.9	KY105983.1
Select seq ref|NR_077078.1|	Candida galli CBS 9722 ITS region; from TYPE material	503	503	0.89	2e-138	0.93	NR_077078.1
Select seq gb|EF060750.1|	Saccharomycetales sp. LM446 18S ribosomal RNA gene, partial sequence	503	503	0.99	2e-138	0.9	EF060750.1
Select seq gb|KY105978.1|	Yarrowia lipolytica culture-collection CBS:2078 small subunit ribosomal RNA gene, partial sequence; internal transcribed spacer 1 and 5.8S ribosomal RNA gene, complete sequence; and internal transcribed spacer 2, partial sequence	501	501	0.99	6e-138	0.9	KY105978.1
Select seq gb|KU200447.1|	Candida galli strain AUMC 8769 18S ribosomal RNA gene, partial sequence; internal transcribed spacer 1, 5.8S ribosomal RNA gene, and internal transcribed spacer 2, complete sequence; and 28S ribosomal RNA gene, partial sequence	499	499	0.9	2e-137	0.92	KU200447.1
Select seq gb|KP132909.1|	Yarrowia lipolytica strain PMM09-9773-CL isolate ISHAM-ITS_ID MITS563 18S ribosomal RNA gene, partial sequence; internal transcribed spacer 1, 5.8S ribosomal RNA gene, and internal transcribed spacer 2, complete sequence; and 28S ribosomal RNA gene, partial sequence	499	499	0.99	2e-137	0.9	KP132909.1
Select seq gb|KY105996.1|	Yarrowia porcina culture-collection CBS:12932 small subunit ribosomal RNA gene, partial sequence; internal transcribed spacer 1, 5.8S ribosomal RNA gene, and internal transcribed spacer 2, complete sequence; and large subunit ribosomal RNA gene, partial sequence	497	497	0.9	7e-137	0.92	KY105996.1
Select seq gb|KY102278.1|	Candida osloensis culture-collection CBS:10145 small subunit ribosomal RNA gene, partial sequence; internal transcribed spacer 1, 5.8S ribosomal RNA gene, and internal transcribed spacer 2, complete sequence; and large subunit ribosomal RNA gene, partial sequence	497	497	0.9	7e-137	0.92	KY102278.1
Select seq gb|DQ680838.1|	Yarrowia lipolytica strain QY-4 18S ribosomal RNA gene, partial sequence; internal transcribed spacer 1, 5.8S ribosomal RNA gene, and internal transcribed spacer 2, complete sequence; and 28S ribosomal RNA gene, partial sequence	497	497	0.93	7e-137	0.91	DQ680838.1
Select seq gb|JX171197.1|	Yarrowia lipolytica isolate ANT03-035	496	496	0.95	3e-136	0.9	JX171197.1
Select seq gb|GQ376068.1|	Yarrowia lipolytica strain UOA/HCPF 10197C isolate ISHAM-ITS_ID MITS566 18S ribosomal RNA gene, partial sequence; internal transcribed spacer 1, 5.8S ribosomal RNA gene, and internal transcribed spacer 2, complete sequence; and 28S ribosomal RNA gene, partial sequence	496	496	0.95	3e-136	0.9	GQ376068.1
Select seq gb|KY102279.1|	Candida osloensis culture-collection CBS:10148 small subunit ribosomal RNA gene, partial sequence; internal transcribed spacer 1, 5.8S ribosomal RNA gene, and internal transcribed spacer 2, complete sequence; and large subunit ribosomal RNA gene, partial sequence	494	494	0.9	9e-136	0.92	KY102279.1
Select seq gb|KC254112.1|	Yarrowia lipolytica strain UOA/HCPF 11503 isolate ISHAM-ITS_ID MITS567 18S ribosomal RNA gene, partial sequence; internal transcribed spacer 1, 5.8S ribosomal RNA gene, and internal transcribed spacer 2, complete sequence; and 26S ribosomal RNA gene, partial sequence	494	494	0.95	9e-136	0.9	KC254112.1
Select seq gb|DQ668349.1|	Yarrowia lipolytica isolate Yp-2 18S ribosomal RNA gene, partial sequence; internal transcribed spacer 1, 5.8S ribosomal RNA gene, and internal transcribed spacer 2, complete sequence; and 28S ribosomal RNA gene, partial sequence	494	494	0.92	9e-136	0.91	DQ668349.1
Select seq gb|KY105980.1|	Yarrowia lipolytica culture-collection CBS:2074 small subunit ribosomal RNA gene, partial sequence; internal transcribed spacer 1, 5.8S ribosomal RNA gene, and internal transcribed spacer 2, complete sequence; and large subunit ribosomal RNA gene, partial sequence	492	492	0.99	3e-135	0.89	KY105980.1
Select seq gb|KY102277.1|	Candida osloensis culture-collection CBS:10147 small subunit ribosomal RNA gene, partial sequence; internal transcribed spacer 1, 5.8S ribosomal RNA gene, and internal transcribed spacer 2, complete sequence; and large subunit ribosomal RNA gene, partial sequence	492	492	0.91	3e-135	0.91	KY102277.1
Select seq gb|DQ668352.1|	Yarrowia lipolytica isolate Qy-2 18S ribosomal RNA gene, partial sequence; internal transcribed spacer 1, 5.8S ribosomal RNA gene, and internal transcribed spacer 2, complete sequence; and 28S ribosomal RNA gene, partial sequence	492	492	0.92	3e-135	0.91	DQ668352.1
Select seq gb|KP132911.1|	Yarrowia lipolytica strain PMM10-1028064L isolate ISHAM-ITS_ID MITS565 18S ribosomal RNA gene, partial sequence; internal transcribed spacer 1, 5.8S ribosomal RNA gene, and internal transcribed spacer 2, complete sequence; and 28S ribosomal RNA gene, partial sequence	490	490	0.99	1e-134	0.89	KP132911.1
Select seq gb|DQ680840.1|	Yarrowia lipolytica strain N4a 18S ribosomal RNA gene, partial sequence; internal transcribed spacer 1, 5.8S ribosomal RNA gene, and internal transcribed spacer 2, complete sequence; and 28S ribosomal RNA gene, partial sequence	490	490	0.95	1e-134	0.9	DQ680840.1
Select seq gb|KY105992.1|	Yarrowia lipolytica culture-collection CBS:599 small subunit ribosomal RNA gene, partial sequence; internal transcribed spacer 1, 5.8S ribosomal RNA gene, and internal transcribed spacer 2, complete sequence; and large subunit ribosomal RNA gene, partial sequence	488	488	0.95	4e-134	0.9	KY105992.1
Select seq gb|KY101920.1|	Candida alimentaria culture-collection CBS:10151 small subunit ribosomal RNA gene, partial sequence; internal transcribed spacer 1, 5.8S ribosomal RNA gene, and internal transcribed spacer 2, complete sequence; and large subunit ribosomal RNA gene, partial sequence	488	488	0.92	4e-134	0.91	KY101920.1
Select seq gb|EF643578.1|	Yarrowia lipolytica strain B104 18S ribosomal RNA gene, partial sequence; internal transcribed spacer 1, 5.8S ribosomal RNA gene, and internal transcribed spacer 2, complete sequence; and 28S ribosomal RNA gene, partial sequence	484	484	0.94	6e-133	0.9	EF643578.1
Select seq gb|EF621566.1|	Yarrowia sp. SM-22 18S ribosomal RNA gene, partial sequence; internal transcribed spacer 1, 5.8S ribosomal RNA gene, and internal transcribed spacer 2, complete sequence; and 28S ribosomal RNA gene, partial sequence	484	484	0.9	6e-133	0.92	EF621566.1
Select seq gb|DQ680845.1|	Yarrowia lipolytica strain 2SW-10A 18S ribosomal RNA gene, partial sequence; internal transcribed spacer 1, 5.8S ribosomal RNA gene, and internal transcribed spacer 2, complete sequence; and 28S ribosomal RNA gene, partial sequence	484	484	0.95	6e-133	0.9	DQ680845.1
Select seq gb|EF643594.1|	Yarrowia lipolytica strain LN-13 18S ribosomal RNA gene, partial sequence; internal transcribed spacer 1, 5.8S ribosomal RNA gene, and internal transcribed spacer 2, complete sequence; and 28S ribosomal RNA gene, partial sequence	481	481	0.94	7e-132	0.9	EF643594.1
Select seq gb|DQ683011.1|	Zea mays strain W1A 18S ribosomal RNA gene, partial sequence; internal transcribed spacer 1, 5.8S ribosomal RNA gene, and internal transcribed spacer 2, complete sequence; and 28S ribosomal RNA gene, partial sequence	481	481	0.95	7e-132	0.9	DQ683011.1
Select seq gb|KY106000.1|	Yarrowia yakushimensis culture-collection CBS:10252 small subunit ribosomal RNA gene, partial sequence; internal transcribed spacer 1, 5.8S ribosomal RNA gene, and internal transcribed spacer 2, complete sequence; and large subunit ribosomal RNA gene, partial sequence	479	479	0.99	3e-131	0.89	KY106000.1
Select seq gb|KY105999.1|	Yarrowia yakushimensis culture-collection CBS:10253 small subunit ribosomal RNA gene, partial sequence; internal transcribed spacer 1, 5.8S ribosomal RNA gene, and internal transcribed spacer 2, complete sequence; and large subunit ribosomal RNA gene, partial sequence	479	479	0.99	3e-131	0.89	KY105999.1
Select seq gb|KY105998.1|	Yarrowia yakushimensis culture-collection CBS:10254 small subunit ribosomal RNA gene, partial sequence; internal transcribed spacer 1, 5.8S ribosomal RNA gene, and internal transcribed spacer 2, complete sequence; and large subunit ribosomal RNA gene, partial sequence	479	479	0.99	3e-131	0.89	KY105998.1
Select seq gb|KY105997.1|	Yarrowia yakushimensis culture-collection CBS:10255 small subunit ribosomal RNA gene, partial sequence; internal transcribed spacer 1, 5.8S ribosomal RNA gene, and internal transcribed spacer 2, complete sequence; and large subunit ribosomal RNA gene, partial sequence	479	479	0.99	3e-131	0.89	KY105997.1
Select seq gb|KY105989.1|	Yarrowia lipolytica culture-collection CBS:10143 small subunit ribosomal RNA gene, partial sequence; internal transcribed spacer 1, 5.8S ribosomal RNA gene, and internal transcribed spacer 2, complete sequence; and large subunit ribosomal RNA gene, partial sequence	479	479	0.92	3e-131	0.91	KY105989.1
Select seq gb|GQ458037.1|	Yarrowia lipolytica strain ATCC 9773 18S ribosomal RNA gene, partial sequence; internal transcribed spacer 1, 5.8S ribosomal RNA gene, and internal transcribed spacer 2, complete sequence; and 28S ribosomal RNA gene, partial sequence	479	479	0.96	3e-131	0.89	GQ458037.1
Select seq gb|EF643579.1|	Yarrowia lipolytica strain B104-1 18S ribosomal RNA gene, partial sequence; internal transcribed spacer 1, 5.8S ribosomal RNA gene, and internal transcribed spacer 2, complete sequence; and 28S ribosomal RNA gene, partial sequence	477	477	0.94	9e-131	0.9	EF643579.1
Select seq gb|EF194845.1|	Yarrowia lipolytica voucher MCCC2E00223 18S ribosomal RNA gene, partial sequence; internal transcribed spacer 1, 5.8S ribosomal RNA gene, and internal transcribed spacer 2, complete sequence; and 28S ribosomal RNA gene, partial sequence	477	477	0.95	9e-131	0.9	EF194845.1
Select seq gb|KY105995.1|	Yarrowia lipolytica culture-collection CBS:10251 small subunit ribosomal RNA gene, partial sequence; internal transcribed spacer 1 and 5.8S ribosomal RNA gene, complete sequence; and internal transcribed spacer 2, partial sequence	475	475	0.94	3e-130	0.9	KY105995.1
Select seq gb|EF197819.1|	Yarrowia lipolytica strain Gaoyandie1houchang2 18S ribosomal RNA gene, partial sequence; internal transcribed spacer 1, 5.8S ribosomal RNA gene, and internal transcribed spacer 2, complete sequence; and 28S ribosomal RNA gene, partial sequence	475	475	0.95	3e-130	0.9	EF197819.1
Select seq gb|KY105981.1|	Yarrowia lipolytica culture-collection CBS:7033 small subunit ribosomal RNA gene, partial sequence; internal transcribed spacer 1, 5.8S ribosomal RNA gene, and internal transcribed spacer 2, complete sequence; and large subunit ribosomal RNA gene, partial sequence	473	473	0.99	1e-129	0.89	KY105981.1
Select seq gb|HM235699.1|	Candida galli strain L203 internal transcribed spacer 1, partial sequence; 5.8S ribosomal RNA gene and internal transcribed spacer 2, complete sequence; and 28S ribosomal RNA gene, partial sequence	473	473	0.66	1e-129	0.99	HM235699.1
Select seq gb|EF192220.1|	Yarrowia lipolytica strain zhuan132 2 18S ribosomal RNA gene, partial sequence; internal transcribed spacer 1, 5.8S ribosomal RNA gene, and internal transcribed spacer 2, complete sequence; and 28S ribosomal RNA gene, partial sequence	472	472	0.94	4e-129	0.9	EF192220.1
Select seq gb|DQ683008.1|	Yarrowia lipolytica strain Ba 18S ribosomal RNA gene, partial sequence; internal transcribed spacer 1, 5.8S ribosomal RNA gene, and internal transcribed spacer 2, complete sequence; and 28S ribosomal RNA gene, partial sequence	472	472	0.94	4e-129	0.9	DQ683008.1
Select seq gb|KY105965.1|	Yarrowia lipolytica culture-collection CBS:7312 small subunit ribosomal RNA gene, partial sequence; internal transcribed spacer 1, 5.8S ribosomal RNA gene, and internal transcribed spacer 2, complete sequence; and large subunit ribosomal RNA gene, partial sequence	470	470	0.92	2e-128	0.9	KY105965.1
Select seq gb|KY101919.1|	Candida alimentaria culture-collection CBS:10149 small subunit ribosomal RNA gene, partial sequence; internal transcribed spacer 1, 5.8S ribosomal RNA gene, and internal transcribed spacer 2, complete sequence; and large subunit ribosomal RNA gene, partial sequence	470	470	0.9	2e-128	0.91	KY101919.1
Select seq emb|FR856605.1|	Candida sp. WSYC 780 genomic DNA containing ITS1 and 5.8S rRNA gene, ITS2, strain WSYC 780	470	659	0.66	2e-128	0.99	FR856605.1
Select seq gb|EF190232.1|	Yarrowia lipolytica strain Zhuan172 1-2 18S ribosomal RNA gene, partial sequence; internal transcribed spacer 1, 5.8S ribosomal RNA gene, and internal transcribed spacer 2, complete sequence; and 28S ribosomal RNA gene, partial sequence	470	470	0.93	2e-128	0.9	EF190232.1
Select seq gb|DQ668345.1|	Yarrowia lipolytica isolate W1-7 18S ribosomal RNA gene, partial sequence; internal transcribed spacer 1, 5.8S ribosomal RNA gene, and internal transcribed spacer 2, complete sequence; and 28S ribosomal RNA gene, partial sequence	468	468	0.95	6e-128	0.89	DQ668345.1
Select seq gb|HQ914910.1|	Candida galli strain OUCMBIII101027 internal transcribed spacer 1, partial sequence; 5.8S ribosomal RNA gene and internal transcribed spacer 2, complete sequence; and 28S ribosomal RNA gene, partial sequence	464	464	0.66	7e-127	0.99	HQ914910.1
Select seq gb|KY105990.1|	Yarrowia lipolytica culture-collection CBS:11385 small subunit ribosomal RNA gene, partial sequence; internal transcribed spacer 1, 5.8S ribosomal RNA gene, and internal transcribed spacer 2, complete sequence; and large subunit ribosomal RNA gene, partial sequence	462	462	0.92	3e-126	0.9	KY105990.1
Select seq gb|HM627146.2|	Yarrowia lipolytica strain D_MR 18S ribosomal RNA gene, partial sequence; internal transcribed spacer 1, 5.8S ribosomal RNA gene, and internal transcribed spacer 2, complete sequence; and 28S ribosomal RNA gene, partial sequence	462	462	0.91	3e-126	0.9	HM627146.2
Select seq gb|KY105977.1|	Yarrowia lipolytica culture-collection CBS:10144 small subunit ribosomal RNA gene, partial sequence; internal transcribed spacer 1, 5.8S ribosomal RNA gene, and internal transcribed spacer 2, complete sequence; and large subunit ribosomal RNA gene, partial sequence	460	460	0.9	9e-126	0.9	KY105977.1
Select seq gb|KC810951.1|	Yarrowia sp. 83Y internal transcribed spacer 1, partial sequence; 5.8S ribosomal RNA gene, complete sequence; and internal transcribed spacer 2, partial sequence	460	460	0.86	9e-126	0.91	KC810951.1
Select seq gb|DQ668355.1|	Yarrowia lipolytica isolate L7-1 18S ribosomal RNA gene, partial sequence; internal transcribed spacer 1, 5.8S ribosomal RNA gene, and internal transcribed spacer 2, complete sequence; and 28S ribosomal RNA gene, partial sequence	460	460	0.9	9e-126	0.9	DQ668355.1
Select seq gb|KX228398.1|	Yarrowia lipolytica strain MASR YT 18S ribosomal RNA gene, partial sequence; internal transcribed spacer 1, 5.8S ribosomal RNA gene, and internal transcribed spacer 2, complete sequence; and 28S ribosomal RNA gene, partial sequence	459	459	0.9	3e-125	0.9	KX228398.1
Select seq gb|KP132912.1|	Yarrowia lipolytica strain CNRMA6.726 isolate ISHAM-ITS_ID MITS805 18S ribosomal RNA gene, partial sequence; internal transcribed spacer 1, 5.8S ribosomal RNA gene, and internal transcribed spacer 2, complete sequence; and 28S ribosomal RNA gene, partial sequence	459	459	0.89	3e-125	0.9	KP132912.1
Select seq emb|FR856608.1|	Candida galli genomic DNA containing ITS1, 5.8S rRNA gene and ITS2, strain WSYC 778	459	798	0.66	3e-125	0.98	FR856608.1
Select seq gb|EU603297.1|	Yarrowia lipolytica strain Y25 18S ribosomal RNA gene, partial sequence; internal transcribed spacer 1, 5.8S ribosomal RNA gene, and internal transcribed spacer 2, complete sequence; and 28S ribosomal RNA gene, partial sequence	459	459	0.89	3e-125	0.9	EU603297.1
Select seq gb|FJ515197.1|	Yarrowia lipolytica strain SM14 18S ribosomal RNA gene, partial sequence; internal transcribed spacer 1, 5.8S ribosomal RNA gene, and internal transcribed spacer 2, complete sequence; and 28S ribosomal RNA gene, partial sequence	457	457	0.9	1e-124	0.9	FJ515197.1
MOTU 7
Select seq gb|KU987862.1|	[Candida] glabrata strain Cglab39_06_07_04 18S ribosomal RNA gene, partial sequence; internal transcribed spacer 1 and 5.8S ribosomal RNA gene, complete sequence; and internal transcribed spacer 2, partial sequence	1133	1133	0.81	0	0.97	KU987862.1
Select seq gb|KU987860.1|	[Candida] glabrata strain Cglab33_03_24_06 18S ribosomal RNA gene, partial sequence; internal transcribed spacer 1 and 5.8S ribosomal RNA gene, complete sequence; and internal transcribed spacer 2, partial sequence	1131	1131	0.77	0	0.98	KU987860.1
Select seq gb|KU987866.1|	[Candida] glabrata strain Cglab47_10_27_04 18S ribosomal RNA gene, partial sequence; internal transcribed spacer 1 and 5.8S ribosomal RNA gene, complete sequence; and internal transcribed spacer 2, partial sequence	1127	1127	0.77	0	0.98	KU987866.1
Select seq gb|KU987865.1|	[Candida] glabrata strain Cglab47_10_19_04a 18S ribosomal RNA gene, partial sequence; internal transcribed spacer 1 and 5.8S ribosomal RNA gene, complete sequence; and internal transcribed spacer 2, partial sequence	1127	1127	0.77	0	0.98	KU987865.1
Select seq gb|KU987867.1|	[Candida] glabrata strain Cglab47_11_01_04 18S ribosomal RNA gene, partial sequence; internal transcribed spacer 1 and 5.8S ribosomal RNA gene, complete sequence; and internal transcribed spacer 2, partial sequence	1125	1125	0.75	0	0.99	KU987867.1
Select seq gb|KM361860.1|	Candida glabrata isolate CG_113_PC 18S ribosomal RNA gene, partial sequence; internal transcribed spacer 1 and 5.8S ribosomal RNA gene, complete sequence; and internal transcribed spacer 2, partial sequence	1125	1125	0.77	0	0.98	KM361860.1
Select seq gb|KM361857.1|	Candida glabrata isolate CG_45_PT 18S ribosomal RNA gene, partial sequence; internal transcribed spacer 1 and 5.8S ribosomal RNA gene, complete sequence; and internal transcribed spacer 2, partial sequence	1125	1125	0.77	0	0.98	KM361857.1
Select seq emb|CR380958.2|	Candida glabrata strain CBS138 chromosome L complete sequence	1120	1120	0.77	0	0.98	CR380958.2
Select seq gb|AY198398.1|	Candida glabrata strain CBS 138 18S ribosomal RNA gene, internal transcribed spacer 1, 5.8S ribosomal RNA gene and internal transcribed spacer 2, complete sequence; and 25S ribosomal RNA gene, partial sequence	1120	1120	0.77	0	0.98	AY198398.1
Select seq gb|KU987864.1|	[Candida] glabrata strain Cglab47_10_12_04 18S ribosomal RNA gene, partial sequence; internal transcribed spacer 1 and 5.8S ribosomal RNA gene, complete sequence; and internal transcribed spacer 2, partial sequence	1116	1116	0.77	0	0.98	KU987864.1
Select seq gb|KU987871.1|	[Candida] glabrata strain Cglab47_10_05_04 18S ribosomal RNA gene, partial sequence; internal transcribed spacer 1 and 5.8S ribosomal RNA gene, complete sequence; and internal transcribed spacer 2, partial sequence	1110	1110	0.77	0	0.98	KU987871.1
Select seq gb|GQ376080.1|	Candida glabrata strain UOA/HCPF 8514 isolate ISHAM-ITS_ID MITS659 18S ribosomal RNA gene, partial sequence; internal transcribed spacer 1, 5.8S ribosomal RNA gene, and internal transcribed spacer 2, complete sequence; and 28S ribosomal RNA gene, partial sequence	1109	1109	0.75	0	0.99	GQ376080.1
Select seq gb|KM361862.1|	Candida glabrata isolate CG_2001_ATCC 18S ribosomal RNA gene, partial sequence; internal transcribed spacer 1 and 5.8S ribosomal RNA gene, complete sequence; and internal transcribed spacer 2, partial sequence	1107	1107	0.77	0	0.98	KM361862.1
Select seq gb|KC253980.1|	Candida glabrata strain UOA/HCPF 10772 isolate ISHAM-ITS_ID MITS656 18S ribosomal RNA gene, partial sequence; internal transcribed spacer 1, 5.8S ribosomal RNA gene, and internal transcribed spacer 2, complete sequence; and 26S ribosomal RNA gene, partial sequence	1103	1103	0.75	0	0.98	KC253980.1
Select seq gb|KM361859.1|	Candida glabrata isolate CG_78_PD 18S ribosomal RNA gene, partial sequence; internal transcribed spacer 1 and 5.8S ribosomal RNA gene, complete sequence; and internal transcribed spacer 2, partial sequence	1101	1101	0.77	0	0.98	KM361859.1
Select seq gb|KM361858.1|	Candida glabrata isolate CG_48_PT 18S ribosomal RNA gene, partial sequence; internal transcribed spacer 1 and 5.8S ribosomal RNA gene, complete sequence; and internal transcribed spacer 2, partial sequence	1096	1096	0.77	0	0.97	KM361858.1
Select seq gb|KY102110.1|	[Candida] glabrata culture-collection CBS:2192 small subunit ribosomal RNA gene, partial sequence; internal transcribed spacer 1 and 5.8S ribosomal RNA gene, complete sequence; and internal transcribed spacer 2, partial sequence	1094	1094	0.74	0	0.99	KY102110.1
Select seq gb|GQ376081.1|	Candida glabrata strain UOA/HCPF 10207A isolate ISHAM-ITS_ID MITS655 18S ribosomal RNA gene, partial sequence; internal transcribed spacer 1 and 5.8S ribosomal RNA gene, complete sequence; and 28S ribosomal RNA gene and internal transcribed spacer 2, partial sequence	1090	1090	0.75	0	0.98	GQ376081.1
Select seq gb|KP131705.1|	Candida glabrata strain CNRMA7.834 isolate ISHAM-ITS_ID MITS652 18S ribosomal RNA gene, partial sequence; internal transcribed spacer 1, 5.8S ribosomal RNA gene, and internal transcribed spacer 2, complete sequence; and 28S ribosomal RNA gene, partial sequence	1085	1085	0.72	0	0.99	KP131705.1
Select seq emb|HG970737.1|	Candida glabrata genomic DNA containing 18S rRNA gene, ITS1, 5.8S rRNA gene, ITS2, 28S rRNA gene, strain Kw2110	1085	1085	0.72	0	0.99	HG970737.1
Select seq gb|KY102104.1|	[Candida] glabrata culture-collection CBS:6633 small subunit ribosomal RNA gene, partial sequence; internal transcribed spacer 1, 5.8S ribosomal RNA gene, and internal transcribed spacer 2, complete sequence; and large subunit ribosomal RNA gene, partial sequence	1083	1083	0.73	0	0.99	KY102104.1
Select seq gb|KY102108.1|	[Candida] glabrata culture-collection CBS:2175 small subunit ribosomal RNA gene, partial sequence; internal transcribed spacer 1 and 5.8S ribosomal RNA gene, complete sequence; and internal transcribed spacer 2, partial sequence	1081	1081	0.73	0	0.99	KY102108.1
Select seq gb|KU936095.1|	Candida glabrata isolate s074-2 18S ribosomal RNA gene, partial sequence; internal transcribed spacer 1 and 5.8S ribosomal RNA gene, complete sequence; and internal transcribed spacer 2, partial sequence	1079	1079	0.75	0	0.98	KU936095.1
Select seq gb|KP068734.1|	Candida glabrata strain WM 10.111 isolate ISHAM-ITS_ID MITS2823 18S ribosomal RNA gene, partial sequence; internal transcribed spacer 1, 5.8S ribosomal RNA gene, and internal transcribed spacer 2, complete sequence; and 28S ribosomal RNA gene, partial sequence	1079	1079	0.72	0	0.99	KP068734.1
Select seq gb|KY102103.1|	[Candida] glabrata culture-collection CBS:138 small subunit ribosomal RNA gene, partial sequence; internal transcribed spacer 1, 5.8S ribosomal RNA gene, and internal transcribed spacer 2, complete sequence; and large subunit ribosomal RNA gene, partial sequence	1077	1077	0.73	0	0.99	KY102103.1
Select seq gb|KU729066.1|	Candida glabrata strain ATCC 90030 small subunit ribosomal RNA gene, partial sequence; internal transcribed spacer 1, 5.8S ribosomal RNA gene, and internal transcribed spacer 2, complete sequence; and large subunit ribosomal RNA gene, partial sequence	1075	1075	0.73	0	0.99	KU729066.1
Select seq gb|KU729062.1|	Candida glabrata strain ATCC 66032 small subunit ribosomal RNA gene, partial sequence; internal transcribed spacer 1, 5.8S ribosomal RNA gene, and internal transcribed spacer 2, complete sequence; and large subunit ribosomal RNA gene, partial sequence	1075	1075	0.73	0	0.99	KU729062.1
Select seq gb|KP068731.1|	Candida glabrata strain WM 09.114 isolate ISHAM-ITS_ID MITS2820 18S ribosomal RNA gene, partial sequence; internal transcribed spacer 1, 5.8S ribosomal RNA gene, and internal transcribed spacer 2, complete sequence; and 28S ribosomal RNA gene, partial sequence	1074	1074	0.72	0	0.99	KP068731.1
Select seq gb|KP131710.1|	Candida glabrata strain PMM10-1027308L isolate ISHAM-ITS_ID MITS647 18S ribosomal RNA gene, partial sequence; internal transcribed spacer 1, 5.8S ribosomal RNA gene, and internal transcribed spacer 2, complete sequence; and 28S ribosomal RNA gene, partial sequence	1072	1072	0.74	0	0.98	KP131710.1
Select seq emb|LT577611.1|	Candida glabrata genomic DNA sequence contains ITS1, 5.8S rRNA gene, ITS2, strain IQMuhanad26	1070	1070	0.71	0	0.99	LT577611.1
Select seq gb|JN391278.1|	Candida glabrata isolate PUMY006 18S ribosomal RNA gene, partial sequence; internal transcribed spacer 1, 5.8S ribosomal RNA gene, and internal transcribed spacer 2, complete sequence; and 26S ribosomal RNA gene, partial sequence	1070	1070	0.72	0	0.99	JN391278.1
Select seq emb|FN652302.1|	Candida glabrata 18S rRNA gene, ITS1, 5.8S rRNA gene, ITS2 and 26S rRNA gene, isolate Kw284	1070	1070	0.72	0	0.99	FN652302.1
Select seq gb|KP780447.1|	Candida glabrata strain ATCC 64677 18S ribosomal RNA gene, partial sequence; internal transcribed spacer 1, 5.8S ribosomal RNA gene, and internal transcribed spacer 2, complete sequence; and 28S ribosomal RNA gene, partial sequence	1068	1068	0.72	0	0.99	KP780447.1
Select seq gb|KP131703.1|	Candida glabrata strain CNRMA6.53 isolate ISHAM-ITS_ID MITS649 18S ribosomal RNA gene, partial sequence; internal transcribed spacer 1, 5.8S ribosomal RNA gene, and internal transcribed spacer 2, complete sequence; and 28S ribosomal RNA gene, partial sequence	1068	1068	0.72	0	0.99	KP131703.1
Select seq gb|KP131702.1|	Candida glabrata strain CNRMA11.192 isolate ISHAM-ITS_ID MITS651 18S ribosomal RNA gene, partial sequence; internal transcribed spacer 1, 5.8S ribosomal RNA gene, and internal transcribed spacer 2, complete sequence; and 28S ribosomal RNA gene, partial sequence	1068	1068	0.72	0	0.99	KP131702.1
Select seq gb|KP068737.1|	Candida glabrata strain WM 13.138 isolate ISHAM-ITS_ID MITS2826 18S ribosomal RNA gene, partial sequence; internal transcribed spacer 1, 5.8S ribosomal RNA gene, and internal transcribed spacer 2, complete sequence; and 28S ribosomal RNA gene, partial sequence	1068	1068	0.72	0	0.99	KP068737.1
Select seq gb|KP068732.1|	Candida glabrata strain WM 09.118 isolate ISHAM-ITS_ID MITS2821 18S ribosomal RNA gene, partial sequence; internal transcribed spacer 1, 5.8S ribosomal RNA gene, and internal transcribed spacer 2, complete sequence; and 28S ribosomal RNA gene, partial sequence	1068	1068	0.72	0	0.99	KP068732.1
Select seq gb|JN391280.1|	Candida glabrata isolate PUMY008 18S ribosomal RNA gene, partial sequence; internal transcribed spacer 1, 5.8S ribosomal RNA gene, and internal transcribed spacer 2, complete sequence; and 26S ribosomal RNA gene, partial sequence	1068	1068	0.72	0	0.99	JN391280.1
Select seq emb|AM492797.1|	Candida glabrata 18S rRNA gene (partial), ITS1, 5.8S rRNA gene, ITS2 and 26S rRNA gene (partial), isolate Kw998	1068	1068	0.72	0	0.99	AM492797.1
Select seq gb|AY939793.1|	Candida glabrata strain ATCC 90030 18S ribosomal RNA gene, partial sequence; internal transcribed spacer 1, 5.8S ribosomal RNA gene, and internal transcribed spacer 2, complete sequence; and 28S ribosomal RNA gene, partial sequence	1068	1068	0.72	0	0.99	AY939793.1
Select seq gb|KP131709.1|	Candida glabrata strain PMM10-1026709L isolate ISHAM-ITS_ID MITS646 18S ribosomal RNA gene, partial sequence; internal transcribed spacer 1, 5.8S ribosomal RNA gene, and internal transcribed spacer 2, complete sequence; and 28S ribosomal RNA gene, partial sequence	1066	1066	0.74	0	0.98	KP131709.1
Select seq gb|KM065477.1|	Candida glabrata strain 310 18S ribosomal RNA gene, partial sequence; internal transcribed spacer 1, 5.8S ribosomal RNA gene, and internal transcribed spacer 2, complete sequence; and 26S ribosomal RNA gene, partial sequence	1066	1066	0.72	0	0.99	KM065477.1
Select seq gb|KP068733.1|	Candida glabrata strain WM 10.109 isolate ISHAM-ITS_ID MITS2822 18S ribosomal RNA gene, partial sequence; internal transcribed spacer 1, 5.8S ribosomal RNA gene, and internal transcribed spacer 2, complete sequence; and 28S ribosomal RNA gene, partial sequence	1064	1064	0.72	0	0.99	KP068733.1
Select seq emb|HE993756.1|	Candida glabrata genomic DNA containing 18S rRNA gene, ITS1, 5.8S rRNA gene, ITS2, 28S rRNA gene, strain Kw1018	1064	1064	0.72	0	0.99	HE993756.1
Select seq gb|JN391276.1|	Candida glabrata isolate PUMY004 18S ribosomal RNA gene, partial sequence; internal transcribed spacer 1, 5.8S ribosomal RNA gene, and internal transcribed spacer 2, complete sequence; and 26S ribosomal RNA gene, partial sequence	1062	1062	0.72	0	0.99	JN391276.1
Select seq emb|FN652301.1|	Candida glabrata 18S rRNA gene, ITS1, 5.8S rRNA gene, ITS2 and 26S rRNA gene, isolate Kw123	1062	1062	0.72	0	0.99	FN652301.1
Select seq gb|FJ697172.1|	Candida glabrata isolate ZB066 18S ribosomal RNA gene, partial sequence; internal transcribed spacer 1, 5.8S ribosomal RNA gene, and internal transcribed spacer 2, complete sequence; and 28S ribosomal RNA gene, partial sequence	1062	1062	0.72	0	0.99	FJ697172.1
Select seq gb|JN093144.1|	Candida albicans isolate AUS-LFB-MA-YC3 18S ribosomal RNA gene, partial sequence; internal transcribed spacer 1, 5.8S ribosomal RNA gene, and internal transcribed spacer 2, complete sequence; and 28S ribosomal RNA gene, partial sequence	1061	1061	0.73	0	0.98	JN093144.1
Select seq gb|KX450812.1|	[Candida] glabrata strain DM 33 internal transcribed spacer 1, partial sequence; 5.8S ribosomal RNA gene and internal transcribed spacer 2, complete sequence; and large subunit ribosomal RNA gene, partial sequence	1059	1059	0.7	0	0.99	KX450812.1
Select seq gb|KX450801.1|	[Candida] glabrata strain DM 21 internal transcribed spacer 1, partial sequence; 5.8S ribosomal RNA gene and internal transcribed spacer 2, complete sequence; and large subunit ribosomal RNA gene, partial sequence	1059	1059	0.7	0	0.99	KX450801.1
Select seq emb|LT577612.1|	Candida glabrata genomic DNA sequence contains ITS1, 5.8S rRNA gene, ITS2, strain IQAbdulla27	1059	1059	0.7	0	0.99	LT577612.1
Select seq gb|KP131708.1|	Candida glabrata strain PMM08-578004L isolate ISHAM-ITS_ID MITS645 18S ribosomal RNA gene, partial sequence; internal transcribed spacer 1, 5.8S ribosomal RNA gene, and internal transcribed spacer 2, complete sequence; and 28S ribosomal RNA gene, partial sequence	1059	1059	0.72	0	0.98	KP131708.1
Select seq gb|KP131707.1|	Candida glabrata strain PMM08-320L isolate ISHAM-ITS_ID MITS644 18S ribosomal RNA gene, partial sequence; internal transcribed spacer 1, 5.8S ribosomal RNA gene, and internal transcribed spacer 2, complete sequence; and 28S ribosomal RNA gene, partial sequence	1057	1057	0.74	0	0.97	KP131707.1
Select seq gb|KP131704.1|	Candida glabrata strain CNRMA7.1370 isolate ISHAM-ITS_ID MITS650 18S ribosomal RNA gene, partial sequence; internal transcribed spacer 1, 5.8S ribosomal RNA gene, and internal transcribed spacer 2, complete sequence; and 28S ribosomal RNA gene, partial sequence	1057	1057	0.72	0	0.98	KP131704.1
Select seq gb|KP068739.1|	Candida glabrata strain WM 917 isolate ISHAM-ITS_ID MITS2828 18S ribosomal RNA gene, partial sequence; internal transcribed spacer 1, 5.8S ribosomal RNA gene, and internal transcribed spacer 2, complete sequence; and 28S ribosomal RNA gene, partial sequence	1057	1057	0.72	0	0.98	KP068739.1
Select seq gb|KM402089.1|	Candida glabrata strain UFLA CWFY51 internal transcribed spacer 1, partial sequence; 5.8S ribosomal RNA gene, complete sequence; and internal transcribed spacer 2, partial sequence	1057	1057	0.72	0	0.98	KM402089.1
Select seq emb|LT577613.1|	Candida glabrata genomic DNA sequence contains ITS1, 5.8S rRNA gene, ITS2, strain IQBasrah28	1055	1055	0.7	0	0.99	LT577613.1
Select seq gb|KP674722.1|	Candida glabrata strain h41b 18S ribosomal RNA gene, partial sequence; internal transcribed spacer 1, 5.8S ribosomal RNA gene, and internal transcribed spacer 2, complete sequence; and 28S ribosomal RNA gene, partial sequence	1055	1055	0.72	0	0.98	KP674722.1
Select seq gb|KP675348.1|	Candida glabrata strain M173A 18S ribosomal RNA gene, partial sequence; internal transcribed spacer 1, 5.8S ribosomal RNA gene, and internal transcribed spacer 2, complete sequence; and 28S ribosomal RNA gene, partial sequence	1051	1051	0.72	0	0.98	KP675348.1
Select seq gb|KP675552.1|	Candida glabrata strain M330B 18S ribosomal RNA gene, partial sequence; internal transcribed spacer 1, 5.8S ribosomal RNA gene, and internal transcribed spacer 2, complete sequence; and 28S ribosomal RNA gene, partial sequence	1050	1050	0.7	0	0.99	KP675552.1
Select seq gb|KP675454.1|	Candida glabrata strain M270B 18S ribosomal RNA gene, partial sequence; internal transcribed spacer 1, 5.8S ribosomal RNA gene, and internal transcribed spacer 2, complete sequence; and 28S ribosomal RNA gene, partial sequence	1050	1050	0.7	0	0.99	KP675454.1
Select seq gb|KP675436.1|	Candida glabrata strain M257B 18S ribosomal RNA gene, partial sequence; internal transcribed spacer 1, 5.8S ribosomal RNA gene, and internal transcribed spacer 2, complete sequence; and 28S ribosomal RNA gene, partial sequence	1050	1050	0.7	0	0.99	KP675436.1
Select seq gb|KP675354.1|	Candida glabrata strain M179B 18S ribosomal RNA gene, partial sequence; internal transcribed spacer 1, 5.8S ribosomal RNA gene, and internal transcribed spacer 2, complete sequence; and 28S ribosomal RNA gene, partial sequence	1050	1050	0.7	0	0.99	KP675354.1
Select seq gb|KP675214.1|	Candida glabrata strain m44b 18S ribosomal RNA gene, partial sequence; internal transcribed spacer 1, 5.8S ribosomal RNA gene, and internal transcribed spacer 2, complete sequence; and 28S ribosomal RNA gene, partial sequence	1050	1050	0.7	0	0.99	KP675214.1
Select seq gb|KP675213.1|	Candida glabrata strain m44a 18S ribosomal RNA gene, partial sequence; internal transcribed spacer 1, 5.8S ribosomal RNA gene, and internal transcribed spacer 2, complete sequence; and 28S ribosomal RNA gene, partial sequence	1050	1050	0.7	0	0.99	KP675213.1
Select seq gb|KP675134.1|	Candida glabrata strain H371B 18S ribosomal RNA gene, partial sequence; internal transcribed spacer 1, 5.8S ribosomal RNA gene, and internal transcribed spacer 2, complete sequence; and 28S ribosomal RNA gene, partial sequence	1050	1050	0.7	0	0.99	KP675134.1
Select seq gb|KP675071.1|	Candida glabrata strain H331B 18S ribosomal RNA gene, partial sequence; internal transcribed spacer 1, 5.8S ribosomal RNA gene, and internal transcribed spacer 2, complete sequence; and 28S ribosomal RNA gene, partial sequence	1050	1050	0.7	0	0.99	KP675071.1
Select seq gb|KP675070.1|	Candida glabrata strain H331A 18S ribosomal RNA gene, partial sequence; internal transcribed spacer 1, 5.8S ribosomal RNA gene, and internal transcribed spacer 2, complete sequence; and 28S ribosomal RNA gene, partial sequence	1050	1050	0.7	0	0.99	KP675070.1
Select seq gb|KP675043.1|	Candida glabrata strain H312C 18S ribosomal RNA gene, partial sequence; internal transcribed spacer 1, 5.8S ribosomal RNA gene, and internal transcribed spacer 2, complete sequence; and 28S ribosomal RNA gene, partial sequence	1050	1050	0.7	0	0.99	KP675043.1
Select seq gb|KP674962.1|	Candida glabrata strain H269A 18S ribosomal RNA gene, partial sequence; internal transcribed spacer 1, 5.8S ribosomal RNA gene, and internal transcribed spacer 2, complete sequence; and 28S ribosomal RNA gene, partial sequence	1050	1050	0.7	0	0.99	KP674962.1
Select seq gb|KP674954.1|	Candida glabrata strain H265A 18S ribosomal RNA gene, partial sequence; internal transcribed spacer 1, 5.8S ribosomal RNA gene, and internal transcribed spacer 2, complete sequence; and 28S ribosomal RNA gene, partial sequence	1050	1050	0.7	0	0.99	KP674954.1
Select seq gb|KP674928.1|	Candida glabrata strain H246A 18S ribosomal RNA gene, partial sequence; internal transcribed spacer 1, 5.8S ribosomal RNA gene, and internal transcribed spacer 2, complete sequence; and 28S ribosomal RNA gene, partial sequence	1050	1050	0.7	0	0.99	KP674928.1
Select seq gb|KP674884.1|	Candida glabrata strain H210B 18S ribosomal RNA gene, partial sequence; internal transcribed spacer 1, 5.8S ribosomal RNA gene, and internal transcribed spacer 2, complete sequence; and 28S ribosomal RNA gene, partial sequence	1050	1050	0.7	0	0.99	KP674884.1
Select seq gb|KP674856.1|	Candida glabrata strain H175B 18S ribosomal RNA gene, partial sequence; internal transcribed spacer 1, 5.8S ribosomal RNA gene, and internal transcribed spacer 2, complete sequence; and 28S ribosomal RNA gene, partial sequence	1050	1050	0.7	0	0.99	KP674856.1
Select seq gb|KP674765.1|	Candida glabrata strain h68b 18S ribosomal RNA gene, partial sequence; internal transcribed spacer 1, 5.8S ribosomal RNA gene, and internal transcribed spacer 2, complete sequence; and 28S ribosomal RNA gene, partial sequence	1050	1050	0.7	0	0.99	KP674765.1
Select seq gb|KP674748.1|	Candida glabrata strain h60b 18S ribosomal RNA gene, partial sequence; internal transcribed spacer 1, 5.8S ribosomal RNA gene, and internal transcribed spacer 2, complete sequence; and 28S ribosomal RNA gene, partial sequence	1050	1050	0.7	0	0.99	KP674748.1
Select seq gb|KP674740.1|	Candida glabrata strain h54b 18S ribosomal RNA gene, partial sequence; internal transcribed spacer 1, 5.8S ribosomal RNA gene, and internal transcribed spacer 2, complete sequence; and 28S ribosomal RNA gene, partial sequence	1050	1050	0.71	0	0.98	KP674740.1
Select seq gb|KP674677.1|	Candida glabrata strain h9a 18S ribosomal RNA gene, partial sequence; internal transcribed spacer 1, 5.8S ribosomal RNA gene, and internal transcribed spacer 2, complete sequence; and 28S ribosomal RNA gene, partial sequence	1050	1050	0.7	0	0.99	KP674677.1
Select seq gb|KP674592.1|	Candida glabrata strain d57b 18S ribosomal RNA gene, partial sequence; internal transcribed spacer 1, 5.8S ribosomal RNA gene, and internal transcribed spacer 2, complete sequence; and 28S ribosomal RNA gene, partial sequence	1050	1050	0.7	0	0.99	KP674592.1
Select seq gb|KP674591.1|	Candida glabrata strain d57a 18S ribosomal RNA gene, partial sequence; internal transcribed spacer 1, 5.8S ribosomal RNA gene, and internal transcribed spacer 2, complete sequence; and 28S ribosomal RNA gene, partial sequence	1050	1050	0.7	0	0.99	KP674591.1
Select seq gb|KY963116.1|	[Candida] glabrata isolate SY4-1 clone SY4-1G internal transcribed spacer 1, partial sequence; 5.8S ribosomal RNA gene and internal transcribed spacer 2, complete sequence; and large subunit ribosomal RNA gene, partial sequence	1048	1048	0.7	0	0.99	KY963116.1
Select seq gb|KX450874.1|	[Candida] glabrata strain DM 95 internal transcribed spacer 1, partial sequence; 5.8S ribosomal RNA gene and internal transcribed spacer 2, complete sequence; and large subunit ribosomal RNA gene, partial sequence	1048	1048	0.7	0	0.99	KX450874.1
Select seq gb|KX450871.1|	[Candida] glabrata strain DM 92 internal transcribed spacer 1, partial sequence; 5.8S ribosomal RNA gene and internal transcribed spacer 2, complete sequence; and large subunit ribosomal RNA gene, partial sequence	1048	1048	0.7	0	0.99	KX450871.1
Select seq gb|KX450869.1|	[Candida] glabrata strain DM 90 internal transcribed spacer 1, partial sequence; 5.8S ribosomal RNA gene and internal transcribed spacer 2, complete sequence; and large subunit ribosomal RNA gene, partial sequence	1048	1048	0.7	0	0.99	KX450869.1
Select seq gb|KX450866.1|	[Candida] glabrata strain DM 87 internal transcribed spacer 1, partial sequence; 5.8S ribosomal RNA gene and internal transcribed spacer 2, complete sequence; and large subunit ribosomal RNA gene, partial sequence	1048	1048	0.7	0	0.99	KX450866.1
Select seq gb|KX450865.1|	[Candida] glabrata strain DM 86 internal transcribed spacer 1, partial sequence; 5.8S ribosomal RNA gene and internal transcribed spacer 2, complete sequence; and large subunit ribosomal RNA gene, partial sequence	1048	1048	0.7	0	0.99	KX450865.1
Select seq gb|KX450862.1|	[Candida] glabrata strain DM 83 internal transcribed spacer 1, partial sequence; 5.8S ribosomal RNA gene and internal transcribed spacer 2, complete sequence; and large subunit ribosomal RNA gene, partial sequence	1048	1048	0.7	0	0.99	KX450862.1
Select seq gb|KX450860.1|	[Candida] glabrata strain DM 81 internal transcribed spacer 1, partial sequence; 5.8S ribosomal RNA gene and internal transcribed spacer 2, complete sequence; and large subunit ribosomal RNA gene, partial sequence	1048	1048	0.7	0	0.99	KX450860.1
Select seq gb|KX450852.1|	[Candida] glabrata strain DM 73 internal transcribed spacer 1, partial sequence; 5.8S ribosomal RNA gene and internal transcribed spacer 2, complete sequence; and large subunit ribosomal RNA gene, partial sequence	1048	1048	0.7	0	0.99	KX450852.1
Select seq gb|KX450850.1|	[Candida] glabrata strain DM 71 internal transcribed spacer 1, partial sequence; 5.8S ribosomal RNA gene and internal transcribed spacer 2, complete sequence; and large subunit ribosomal RNA gene, partial sequence	1048	1048	0.7	0	0.99	KX450850.1
Select seq gb|KX450849.1|	[Candida] glabrata strain DM 70 internal transcribed spacer 1, partial sequence; 5.8S ribosomal RNA gene and internal transcribed spacer 2, complete sequence; and large subunit ribosomal RNA gene, partial sequence	1048	1048	0.7	0	0.99	KX450849.1
Select seq gb|KX450846.1|	[Candida] glabrata strain DM 67 internal transcribed spacer 1, partial sequence; 5.8S ribosomal RNA gene and internal transcribed spacer 2, complete sequence; and large subunit ribosomal RNA gene, partial sequence	1048	1048	0.7	0	0.99	KX450846.1
Select seq gb|KX450845.1|	[Candida] glabrata strain DM 66 internal transcribed spacer 1, partial sequence; 5.8S ribosomal RNA gene and internal transcribed spacer 2, complete sequence; and large subunit ribosomal RNA gene, partial sequence	1048	1048	0.7	0	0.99	KX450845.1
Select seq gb|KX450840.1|	[Candida] glabrata strain DM 61 internal transcribed spacer 1, partial sequence; 5.8S ribosomal RNA gene and internal transcribed spacer 2, complete sequence; and large subunit ribosomal RNA gene, partial sequence	1048	1048	0.7	0	0.99	KX450840.1
Select seq gb|KX450835.1|	[Candida] glabrata strain DM 56 internal transcribed spacer 1, partial sequence; 5.8S ribosomal RNA gene and internal transcribed spacer 2, complete sequence; and large subunit ribosomal RNA gene, partial sequence	1048	1048	0.7	0	0.99	KX450835.1
Select seq gb|KX450834.1|	[Candida] glabrata strain DM 55 internal transcribed spacer 1, partial sequence; 5.8S ribosomal RNA gene and internal transcribed spacer 2, complete sequence; and large subunit ribosomal RNA gene, partial sequence	1048	1048	0.7	0	0.99	KX450834.1
Select seq gb|KX450833.1|	[Candida] glabrata strain DM 54 internal transcribed spacer 1, partial sequence; 5.8S ribosomal RNA gene and internal transcribed spacer 2, complete sequence; and large subunit ribosomal RNA gene, partial sequence	1048	1048	0.7	0	0.99	KX450833.1
Select seq gb|KX450832.1|	[Candida] glabrata strain DM 53 internal transcribed spacer 1, partial sequence; 5.8S ribosomal RNA gene and internal transcribed spacer 2, complete sequence; and large subunit ribosomal RNA gene, partial sequence	1048	1048	0.7	0	0.99	KX450832.1
Select seq gb|KX450831.1|	[Candida] glabrata strain DM 52 internal transcribed spacer 1, partial sequence; 5.8S ribosomal RNA gene and internal transcribed spacer 2, complete sequence; and large subunit ribosomal RNA gene, partial sequence	1048	1048	0.7	0	0.99	KX450831.1
Select seq gb|KX450830.1|	[Candida] glabrata strain DM 51 internal transcribed spacer 1, partial sequence; 5.8S ribosomal RNA gene and internal transcribed spacer 2, complete sequence; and large subunit ribosomal RNA gene, partial sequence	1048	1048	0.7	0	0.99	KX450830.1
MOTU 8
Select for downloading or viewing reports	Description	Max score	Total score	Query cover	E value	Ident	Accession
Select seq gb|KU182497.1|	Cladosporium cladosporioides 18S ribosomal RNA gene, partial sequence; internal transcribed spacer 1, 5.8S ribosomal RNA gene, and internal transcribed spacer 2, complete sequence; and 28S ribosomal RNA gene, partial sequence	1088	1088	1	0	1	KU182497.1
Select seq gb|GU566222.1|	Cladosporium cladosporioides strain D10 18S ribosomal RNA gene, partial sequence; internal transcribed spacer 1, 5.8S ribosomal RNA gene, and internal transcribed spacer 2, complete sequence; and 28S ribosomal RNA gene, partial sequence	1088	1088	1	0	1	GU566222.1
Select seq gb|KF212248.1|	Fungal sp. APA-2013 clone LJ114MstSS10w 18S ribosomal RNA gene, partial sequence; internal transcribed spacer 1, 5.8S ribosomal RNA gene, and internal transcribed spacer 2, complete sequence; and 28S ribosomal RNA gene, partial sequence	1088	1088	1	0	1	KF212248.1
Select seq gb|HQ631003.1|	Cladosporium sp. TMS-2011 voucher SC8d50p14-1 18S ribosomal RNA gene, partial sequence; internal transcribed spacer 1, 5.8S ribosomal RNA gene, and internal transcribed spacer 2, complete sequence; and 28S ribosomal RNA gene, partial sequence	1088	1088	1	0	1	HQ631003.1
Select seq gb|EU680535.1|	Dothideomycete sp. 7666 18S ribosomal RNA gene, partial sequence; internal transcribed spacer 1, 5.8S ribosomal RNA gene, and internal transcribed spacer 2, complete sequence; and 28S ribosomal RNA gene, partial sequence	1088	1088	1	0	1	EU680535.1
Select seq emb|HG008746.1|	Cladosporium sp. F0910-49U4 genomic DNA containing ITS1, 5.8S rRNA gene and ITS2, strain F0910-49U4	1086	1086	0.99	0	1	HG008746.1
Select seq emb|AJ279487.1|	Cladosporium sp. 4/97-17 ITS1, 5.8S rRNA gene and ITS2, isolate 4/97-17	1085	1085	0.99	0	1	AJ279487.1
Select seq gb|KP701978.1|	Cladosporium australiense strain DTO 255-F3 18S ribosomal RNA gene, partial sequence; internal transcribed spacer 1 and 5.8S ribosomal RNA gene, and internal transcribed spacer 2, complete sequence; and 28S ribosomal RNA gene, partial sequence	1083	1083	0.99	0	1	KP701978.1
Select seq gb|KP701964.1|	Cladosporium delicatulum strain DTO 167-H5 18S ribosomal RNA gene, partial sequence; internal transcribed spacer 1 and 5.8S ribosomal RNA gene, and internal transcribed spacer 2, complete sequence; and 28S ribosomal RNA gene, partial sequence	1083	1083	0.99	0	1	KP701964.1
Select seq gb|KP701949.1|	Cladosporium pseudocladosporioides strain DTO 151-G7 18S ribosomal RNA gene, partial sequence; internal transcribed spacer 1 and 5.8S ribosomal RNA gene, and internal transcribed spacer 2, complete sequence; and 28S ribosomal RNA gene, partial sequence	1083	1083	0.99	0	1	KP701949.1
Select seq gb|KP701946.1|	Cladosporium pseudocladosporioides strain DTO 151-D1 18S ribosomal RNA gene, partial sequence; internal transcribed spacer 1 and 5.8S ribosomal RNA gene, and internal transcribed spacer 2, complete sequence; and 28S ribosomal RNA gene, partial sequence	1083	1083	0.99	0	1	KP701946.1
Select seq gb|KP701943.1|	Cladosporium pseudocladosporioides strain DTO 150-C1 18S ribosomal RNA gene, partial sequence; internal transcribed spacer 1 and 5.8S ribosomal RNA gene, and internal transcribed spacer 2, complete sequence; and 28S ribosomal RNA gene, partial sequence	1083	1083	0.99	0	1	KP701943.1
Select seq gb|KP701941.1|	Cladosporium cladosporioides strain DTO 147-A9 18S ribosomal RNA gene, partial sequence; internal transcribed spacer 1 and 5.8S ribosomal RNA gene, and internal transcribed spacer 2, complete sequence; and 28S ribosomal RNA gene, partial sequence	1083	1083	0.99	0	1	KP701941.1
Select seq gb|KP701938.1|	Cladosporium subuliforme strain DTO 130-H8 18S ribosomal RNA gene, partial sequence; internal transcribed spacer 1 and 5.8S ribosomal RNA gene, and internal transcribed spacer 2, complete sequence; and 28S ribosomal RNA gene, partial sequence	1083	1083	0.99	0	1	KP701938.1
Select seq gb|KP701935.1|	Cladosporium angustisporum strain DTO 127-E6 18S ribosomal RNA gene, partial sequence; internal transcribed spacer 1 and 5.8S ribosomal RNA gene, and internal transcribed spacer 2, complete sequence; and 28S ribosomal RNA gene, partial sequence	1083	1083	0.99	0	1	KP701935.1
Select seq gb|KP701933.1|	Cladosporium cladosporioides strain DTO 127-D8 18S ribosomal RNA gene, partial sequence; internal transcribed spacer 1 and 5.8S ribosomal RNA gene, and internal transcribed spacer 2, complete sequence; and 28S ribosomal RNA gene, partial sequence	1083	1083	0.99	0	1	KP701933.1
Select seq gb|KP701930.1|	Cladosporium allicinum strain DTO 121-H1 18S ribosomal RNA gene, partial sequence; internal transcribed spacer 1 and 5.8S ribosomal RNA gene, and internal transcribed spacer 2, complete sequence; and 28S ribosomal RNA gene, partial sequence	1083	1083	0.99	0	1	KP701930.1
Select seq gb|KP701922.1|	Cladosporium cladosporioides strain DTO 109-I6 18S ribosomal RNA gene, partial sequence; internal transcribed spacer 1 and 5.8S ribosomal RNA gene, and internal transcribed spacer 2, complete sequence; and 28S ribosomal RNA gene, partial sequence	1083	1083	0.99	0	1	KP701922.1
Select seq gb|KP701913.1|	Cladosporium cladosporioides strain DTO 109-E7 18S ribosomal RNA gene, partial sequence; internal transcribed spacer 1 and 5.8S ribosomal RNA gene, and internal transcribed spacer 2, complete sequence; and 28S ribosomal RNA gene, partial sequence	1083	1083	0.99	0	1	KP701913.1
Select seq gb|KP701908.1|	Cladosporium inversicolor strain DTO 108-F8 18S ribosomal RNA gene, partial sequence; internal transcribed spacer 1 and 5.8S ribosomal RNA gene, and internal transcribed spacer 2, complete sequence; and 28S ribosomal RNA gene, partial sequence	1083	1083	0.99	0	1	KP701908.1
Select seq gb|KP701898.1|	Cladosporium cladosporioides strain DTO 090-C6 18S ribosomal RNA gene, partial sequence; internal transcribed spacer 1 and 5.8S ribosomal RNA gene, and internal transcribed spacer 2, complete sequence; and 28S ribosomal RNA gene, partial sequence	1083	1083	0.99	0	1	KP701898.1
Select seq gb|KP701881.1|	Cladosporium pseudocladosporioides strain DTO 084-F1 18S ribosomal RNA gene, partial sequence; internal transcribed spacer 1 and 5.8S ribosomal RNA gene, and internal transcribed spacer 2, complete sequence; and 28S ribosomal RNA gene, partial sequence	1083	1083	0.99	0	1	KP701881.1
Select seq gb|KP701880.1|	Cladosporium delicatulum strain DTO 082-F3 18S ribosomal RNA gene, partial sequence; internal transcribed spacer 1 and 5.8S ribosomal RNA gene, and internal transcribed spacer 2, complete sequence; and 28S ribosomal RNA gene, partial sequence	1083	1083	0.99	0	1	KP701880.1
Select seq gb|KP701875.1|	Cladosporium cladosporioides strain DTO 072-E4 18S ribosomal RNA gene, partial sequence; internal transcribed spacer 1 and 5.8S ribosomal RNA gene, and internal transcribed spacer 2, complete sequence; and 28S ribosomal RNA gene, partial sequence	1083	1083	0.99	0	1	KP701875.1
Select seq gb|KP701868.1|	Cladosporium cladosporioides strain DTO 039-G6 18S ribosomal RNA gene, partial sequence; internal transcribed spacer 1 and 5.8S ribosomal RNA gene, and internal transcribed spacer 2, complete sequence; and 28S ribosomal RNA gene, partial sequence	1083	1083	0.99	0	1	KP701868.1
Select seq gb|KM520367.1|	Cladosporium sp. DO 18S ribosomal RNA gene, partial sequence; internal transcribed spacer 1, 5.8S ribosomal RNA gene, and internal transcribed spacer 2, complete sequence; and 28S ribosomal RNA gene, partial sequence	1083	1083	0.99	0	1	KM520367.1
Select seq gb|KF367544.1|	Cladosporium sp. 6 BRO-2013 18S ribosomal RNA gene, partial sequence; internal transcribed spacer 1, 5.8S ribosomal RNA gene, and internal transcribed spacer 2, complete sequence; and 28S ribosomal RNA gene, partial sequence	1083	1083	0.99	0	1	KF367544.1
Select seq gb|KF367490.1|	Cladosporium sp. 2 BRO-2013 18S ribosomal RNA gene, partial sequence; internal transcribed spacer 1, 5.8S ribosomal RNA gene, and internal transcribed spacer 2, complete sequence; and 28S ribosomal RNA gene, partial sequence	1083	1083	0.99	0	1	KF367490.1
Select seq gb|KJ527013.1|	Cladosporium sp. HT-Z1-V 18S ribosomal RNA gene, partial sequence; internal transcribed spacer 1, 5.8S ribosomal RNA gene, and internal transcribed spacer 2, complete sequence; and 28S ribosomal RNA gene, partial sequence	1083	1083	0.99	0	1	KJ527013.1
Select seq gb|KJ527012.1|	Cladosporium sp. HT-Z1-L 18S ribosomal RNA gene, partial sequence; internal transcribed spacer 1, 5.8S ribosomal RNA gene, and internal transcribed spacer 2, complete sequence; and 28S ribosomal RNA gene, partial sequence	1083	1083	0.99	0	1	KJ527012.1
Select seq gb|KF212255.1|	Fungal sp. APA-2013 clone LJ162MstSS10w 18S ribosomal RNA gene, partial sequence; internal transcribed spacer 1, 5.8S ribosomal RNA gene, and internal transcribed spacer 2, complete sequence; and 28S ribosomal RNA gene, partial sequence	1083	1083	1	0	0.99	KF212255.1
Select seq gb|KF212251.1|	Fungal sp. APA-2013 clone LJ153PsBC10w 18S ribosomal RNA gene, partial sequence; internal transcribed spacer 1, 5.8S ribosomal RNA gene, and internal transcribed spacer 2, complete sequence; and 28S ribosomal RNA gene, partial sequence	1083	1083	1	0	0.99	KF212251.1
Select seq gb|JF330179.1|	Fungal sp. Re-H6 18S ribosomal RNA gene, partial sequence; internal transcribed spacer 1, 5.8S ribosomal RNA gene, and internal transcribed spacer 2, complete sequence; and 28S ribosomal RNA gene, partial sequence	1083	1083	1	0	0.99	JF330179.1
Select seq gb|HQ630971.1|	Cladosporium sp. TMS-2011 voucher MS6p50-33 18S ribosomal RNA gene, partial sequence; internal transcribed spacer 1, 5.8S ribosomal RNA gene, and internal transcribed spacer 2, complete sequence; and 28S ribosomal RNA gene, partial sequence	1083	1197	1	0	0.99	HQ630971.1
Select seq gb|GU214630.1|	Cladosporium sp. CPC 15513 18S ribosomal RNA gene, partial sequence; internal transcribed spacer 1, 5.8S ribosomal RNA gene, and internal transcribed spacer 2, complete sequence; and 28S ribosomal RNA gene, partial sequence	1083	1083	0.99	0	1	GU214630.1
Select seq emb|AJ300331.1|	Cladosporium tenuissimum 18S rRNA gene (partial), 5.8S rRNA gene, 28S rRNA gene (partial), internal transcribed spacer 1 (ITS1) and internal transcribed spacer 2 (ITS2), strain CBS 674.82	1083	1083	1	0	0.99	AJ300331.1
Select seq gb|KF212252.1|	Fungal sp. APA-2013 clone LJ101MstSS10w 18S ribosomal RNA gene, partial sequence; internal transcribed spacer 1, 5.8S ribosomal RNA gene, and internal transcribed spacer 2, complete sequence; and 28S ribosomal RNA gene, partial sequence	1079	1079	0.99	0	1	KF212252.1
Select seq gb|KX463059.1|	Cladosporium cladosporioides strain LPSC 1202 18S ribosomal RNA gene, partial sequence; internal transcribed spacer 1, 5.8S ribosomal RNA gene, and internal transcribed spacer 2, complete sequence; and 28S ribosomal RNA gene, partial sequence	1077	1077	0.98	0	1	KX463059.1
Select seq gb|KP701968.1|	Cladosporium perangustum strain DTO 220-D5 18S ribosomal RNA gene, partial sequence; internal transcribed spacer 1 and 5.8S ribosomal RNA gene, and internal transcribed spacer 2, complete sequence; and 28S ribosomal RNA gene, partial sequence	1077	1077	0.99	0	0.99	KP701968.1
Select seq gb|KP701967.1|	Cladosporium globisporum strain DTO 220-D4 18S ribosomal RNA gene, partial sequence; internal transcribed spacer 1 and 5.8S ribosomal RNA gene, and internal transcribed spacer 2, complete sequence; and 28S ribosomal RNA gene, partial sequence	1077	1077	0.99	0	0.99	KP701967.1
Select seq gb|KP701939.1|	Cladosporium delicatulum strain DTO 134-D3 18S ribosomal RNA gene, partial sequence; internal transcribed spacer 1 and 5.8S ribosomal RNA gene, and internal transcribed spacer 2, complete sequence; and 28S ribosomal RNA gene, partial sequence	1077	1077	0.99	0	0.99	KP701939.1
Select seq gb|KP701934.1|	Cladosporium perangustum strain DTO 127-E1 18S ribosomal RNA gene, partial sequence; internal transcribed spacer 1 and 5.8S ribosomal RNA gene, and internal transcribed spacer 2, complete sequence; and 28S ribosomal RNA gene, partial sequence	1077	1077	0.99	0	0.99	KP701934.1
Select seq gb|KF212254.1|	Fungal sp. APA-2013 clone LJ142PsBC10w 18S ribosomal RNA gene, partial sequence; internal transcribed spacer 1, 5.8S ribosomal RNA gene, and internal transcribed spacer 2, complete sequence; and 28S ribosomal RNA gene, partial sequence	1077	1077	1	0	0.99	KF212254.1
Select seq gb|KF212246.1|	Fungal sp. APA-2013 clone LJ157PsBC10w 18S ribosomal RNA gene, partial sequence; internal transcribed spacer 1, 5.8S ribosomal RNA gene, and internal transcribed spacer 2, complete sequence; and 28S ribosomal RNA gene, partial sequence	1077	1077	1	0	0.99	KF212246.1
Select seq gb|HM537037.1|	Fungal endophyte sp. g38 18S ribosomal RNA gene, partial sequence; internal transcribed spacer 1, 5.8S ribosomal RNA gene, and internal transcribed spacer 2, complete sequence; and 28S ribosomal RNA gene, partial sequence	1077	1077	1	0	0.99	HM537037.1
Select seq gb|HM537022.1|	Fungal endophyte sp. g6 18S ribosomal RNA gene, partial sequence; internal transcribed spacer 1, 5.8S ribosomal RNA gene, and internal transcribed spacer 2, complete sequence; and 28S ribosomal RNA gene, partial sequence	1077	1077	0.99	0	0.99	HM537022.1
Select seq gb|GU797141.1|	Cladosporium sp. SS-S12 18S ribosomal RNA gene, partial sequence; internal transcribed spacer 1, 5.8S ribosomal RNA gene, and internal transcribed spacer 2, complete sequence; and 28S ribosomal RNA gene, partial sequence	1077	1077	0.99	0	0.99	GU797141.1
Select seq gb|GQ458030.1|	Cladosporium cladosporioides strain MA09-AO 18S ribosomal RNA gene, partial sequence; internal transcribed spacer 1, 5.8S ribosomal RNA gene, and internal transcribed spacer 2, complete sequence; and 28S ribosomal RNA gene, partial sequence	1077	1077	0.99	0	0.99	GQ458030.1
Select seq gb|EU680547.1|	Dothideomycete sp. 7689 18S ribosomal RNA gene, partial sequence; internal transcribed spacer 1, 5.8S ribosomal RNA gene, and internal transcribed spacer 2, complete sequence; and 28S ribosomal RNA gene, partial sequence	1077	1077	1	0	0.99	EU680547.1
Select seq gb|KF212256.1|	Fungal sp. APA-2013 clone LJ175MstSS10w 18S ribosomal RNA gene, partial sequence; internal transcribed spacer 1, 5.8S ribosomal RNA gene, and internal transcribed spacer 2, complete sequence; and 28S ribosomal RNA gene, partial sequence	1075	1075	0.98	0	1	KF212256.1
Select seq gb|KF212253.1|	Fungal sp. APA-2013 clone LJ218PsTC10w 18S ribosomal RNA gene, partial sequence; internal transcribed spacer 1, 5.8S ribosomal RNA gene, and internal transcribed spacer 2, complete sequence; and 28S ribosomal RNA gene, partial sequence	1075	1075	0.98	0	1	KF212253.1
Select seq emb|AJ300334.1|	Cladosporium cladosporioides 18S rRNA gene (partial), 5.8S rRNA gene, 28S rRNA gene (partial), internal transcribed spacer 1 (ITS1) and internal transcribed spacer 2 (ITS2), strain CBS 401.80	1075	1075	0.99	0	0.99	AJ300334.1
Select seq gb|KX839305.1|	Cladosporium sp. isolate GR4NW small subunit ribosomal RNA gene, partial sequence; internal transcribed spacer 1, 5.8S ribosomal RNA gene, and internal transcribed spacer 2, complete sequence; and large subunit ribosomal RNA gene, partial sequence	1074	1074	0.98	0	1	KX839305.1
Select seq gb|KX839289.1|	Cladosporium sp. isolate DC3NW small subunit ribosomal RNA gene, partial sequence; internal transcribed spacer 1, 5.8S ribosomal RNA gene, and internal transcribed spacer 2, complete sequence; and large subunit ribosomal RNA gene, partial sequence	1072	1072	0.98	0	1	KX839289.1
Select seq gb|KP701940.1|	Cladosporium delicatulum strain DTO 145-C4 18S ribosomal RNA gene, partial sequence; internal transcribed spacer 1 and 5.8S ribosomal RNA gene, and internal transcribed spacer 2, complete sequence; and 28S ribosomal RNA gene, partial sequence	1072	1072	0.99	0	0.99	KP701940.1
Select seq gb|KP701910.1|	Cladosporium tenuissimum strain DTO 109-A1 18S ribosomal RNA gene, partial sequence; internal transcribed spacer 1 and 5.8S ribosomal RNA gene, and internal transcribed spacer 2, complete sequence; and 28S ribosomal RNA gene, partial sequence	1072	1072	0.99	0	0.99	KP701910.1
Select seq gb|KJ596320.1|	Cladosporium cladosporioides voucher TSP1 18S ribosomal RNA gene, partial sequence; internal transcribed spacer 1, 5.8S ribosomal RNA gene, and internal transcribed spacer 2, complete sequence; and 28S ribosomal RNA gene, partial sequence	1072	1072	0.99	0	0.99	KJ596320.1
Select seq gb|KP701937.1|	Cladosporium tenuissimum strain DTO 130-F6 18S ribosomal RNA gene, partial sequence; internal transcribed spacer 1 and 5.8S ribosomal RNA gene, and internal transcribed spacer 2, complete sequence; and 28S ribosomal RNA gene, partial sequence	1070	1070	0.99	0	0.99	KP701937.1
Select seq gb|KP152485.1|	Cladosporium sp. PP102B 18S ribosomal RNA gene, partial sequence; internal transcribed spacer 1, 5.8S ribosomal RNA gene, and internal transcribed spacer 2, complete sequence; and 28S ribosomal RNA gene, partial sequence	1070	1070	0.98	0	1	KP152485.1
Select seq gb|JX981454.1|	Cladosporium cladosporioides strain WA0000019047 18S ribosomal RNA gene, partial sequence; internal transcribed spacer 1, 5.8S ribosomal RNA gene, and internal transcribed spacer 2, complete sequence; and 28S ribosomal RNA gene, partial sequence	1068	1068	0.98	0	1	JX981454.1
Select seq gb|KF212250.1|	Fungal sp. APA-2013 clone LJ51MstMg10w 18S ribosomal RNA gene, partial sequence; internal transcribed spacer 1, 5.8S ribosomal RNA gene, and internal transcribed spacer 2, complete sequence; and 28S ribosomal RNA gene, partial sequence	1068	1068	0.98	0	0.99	KF212250.1
Select seq gb|GU214631.1|	Cladosporium sp. CPC 15516 18S ribosomal RNA gene, partial sequence; internal transcribed spacer 1, 5.8S ribosomal RNA gene, and internal transcribed spacer 2, complete sequence; and 28S ribosomal RNA gene, partial sequence	1068	1068	0.98	0	1	GU214631.1
Select seq gb|AY251074.2|	Cladosporium cladosporioides strain STE-U 3683 18S ribosomal RNA gene, partial sequence; internal transcribed spacer 1, 5.8S ribosomal RNA gene, and internal transcribed spacer 2, complete sequence; and 28S ribosomal RNA gene, partial sequence	1068	1068	0.98	0	1	AY251074.2
Select seq gb|AF393724.2|	Cladosporium tenuissimum strain ATCC 38027 18S ribosomal RNA gene, partial sequence; internal transcribed spacer 1, 5.8S ribosomal RNA gene and internal transcribed spacer 2, complete sequence; and 28S ribosomal RNA gene, partial sequence	1068	1068	0.98	0	1	AF393724.2
Select seq gb|AF393691.2|	Cladosporium cladosporioides strain ATCC 200941 18S ribosomal RNA gene, partial sequence; internal transcribed spacer 1, 5.8S ribosomal RNA gene and internal transcribed spacer 2, complete sequence; and 28S ribosomal RNA gene, partial sequence	1068	1068	0.98	0	1	AF393691.2
Select seq gb|AF393688.2|	Cladosporium cladosporioides strain ATCC 201098 18S ribosomal RNA gene, partial sequence; internal transcribed spacer 1, 5.8S ribosomal RNA gene and internal transcribed spacer 2, complete sequence; and 28S ribosomal RNA gene, partial sequence	1068	1068	0.98	0	1	AF393688.2
Select seq gb|KX839292.1|	Cladosporium sp. isolate DC6NW small subunit ribosomal RNA gene, partial sequence; internal transcribed spacer 1, 5.8S ribosomal RNA gene, and internal transcribed spacer 2, complete sequence; and large subunit ribosomal RNA gene, partial sequence	1066	1066	0.97	0	1	KX839292.1
Select seq gb|JX160057.1|	Cladosporium sp. NF2 18S ribosomal RNA gene, partial sequence; internal transcribed spacer 1, 5.8S ribosomal RNA gene, and internal transcribed spacer 2, complete sequence; and 28S ribosomal RNA gene, partial sequence	1066	1066	1	0	0.99	JX160057.1
Select seq gb|HM537059.1|	Fungal endophyte sp. g82 18S ribosomal RNA gene, partial sequence; internal transcribed spacer 1, 5.8S ribosomal RNA gene, and internal transcribed spacer 2, complete sequence; and 28S ribosomal RNA gene, partial sequence	1066	1066	1	0	0.99	HM537059.1
Select seq gb|FJ755823.1|	Cladosporium sp. F40 18S ribosomal RNA gene, partial sequence; internal transcribed spacer 1, 5.8S ribosomal RNA gene, and internal transcribed spacer 2, complete sequence; and 28S ribosomal RNA gene, partial sequence	1066	1066	1	0	0.99	FJ755823.1
Select seq emb|FN548151.1|	Cladosporium sp. MU-2009-1 DNA containing 18S rRNA gene (partial), ITS1, 5.8S rRNA gene and ITS2 (partial), isolate 19	1064	1064	0.99	0	0.99	FN548151.1
Select seq gb|KR094441.1|	Cladosporium cladosporioides strain G329 18S ribosomal RNA gene, partial sequence; internal transcribed spacer 1, 5.8S ribosomal RNA gene, and internal transcribed spacer 2, complete sequence; and 28S ribosomal RNA gene, partial sequence	1062	1062	0.97	0	1	KR094441.1
Select seq gb|HQ832794.1|	Cladosporium cladosporioides isolate LH14 18S ribosomal RNA gene, partial sequence; internal transcribed spacer 1, 5.8S ribosomal RNA gene, and internal transcribed spacer 2, complete sequence; and 28S ribosomal RNA gene, partial sequence	1062	1062	0.97	0	1	HQ832794.1
Select seq ref|NR_119729.1|	Cladosporium colombiae CBS 274.80B ITS region; from TYPE material	1062	1062	0.98	0	0.99	NR_119729.1
Select seq gb|AF393695.2|	Cladosporium coralloides strain ATCC 16160 18S ribosomal RNA gene, partial sequence; internal transcribed spacer 1, 5.8S ribosomal RNA gene and internal transcribed spacer 2, complete sequence; and 28S ribosomal RNA gene, partial sequence	1062	1062	0.98	0	0.99	AF393695.2
Select seq gb|AF393687.2|	Cladosporium cladosporioides strain ATCC 201102 18S ribosomal RNA gene, partial sequence; internal transcribed spacer 1, 5.8S ribosomal RNA gene and internal transcribed spacer 2, complete sequence; and 28S ribosomal RNA gene, partial sequence	1062	1062	0.98	0	0.99	AF393687.2
Select seq emb|AJ876482.1|	Cladosporium cladosporioides partial 18S rRNA gene, ITS1, 5.8S rRNA gene, ITS2 and partial 28S gene, strain MT 9	1062	1062	0.97	0	1	AJ876482.1
Select seq gb|JF499838.1|	Cladosporium phaenocomae strain CPC 18221 18S ribosomal RNA gene, partial sequence; internal transcribed spacer 1, 5.8S ribosomal RNA gene, and internal transcribed spacer 2, complete sequence; and 28S ribosomal RNA gene, partial sequence	1061	1061	0.97	0	1	JF499838.1
Select seq emb|AM410606.1|	Ascomycete sp. VTT D-041028 18S rRNA gene (partial), ITS1, 5.8S rRNA gene, ITS2 and 28S rRNA gene (partial), isolate VTT D-041028	1061	1061	0.97	0	1	AM410606.1
Select seq emb|AJ300335.1|	Cladosporium cladosporioides 18S rRNA gene (partial), 5.8S rRNA gene, 28S rRNA gene (partial), internal transcribed spacer 1 (ITS1) and internal transcribed spacer 2 (ITS2), strain CBS 169.54	1059	1059	1	0	0.99	AJ300335.1
Select seq gb|KX839293.1|	Cladosporium sp. isolate DC7NW small subunit ribosomal RNA gene, partial sequence; internal transcribed spacer 1, 5.8S ribosomal RNA gene, and internal transcribed spacer 2, complete sequence; and large subunit ribosomal RNA gene, partial sequence	1057	1057	0.97	0	1	KX839293.1
Select seq emb|LN834357.1|	Cladosporium asperulatum genomic DNA sequence contains ITS1, 5.8S rRNA gene and ITS2, strain UTHSC DI-13-216	1057	1057	0.97	0	0.99	LN834357.1
Select seq dbj|LC133871.1|	Cladosporium sp. JCM 28498 genes for 18S rRNA, ITS1, 5.8S rRNA, ITS2 and 28S rRNA, partial and complete sequence, isolate: JCM 28498	1057	1057	0.97	0	0.99	LC133871.1
Select seq gb|AF393720.2|	Cladosporium oxysporum strain ATCC 76499 18S ribosomal RNA gene, partial sequence; internal transcribed spacer 1, 5.8S ribosomal RNA gene and internal transcribed spacer 2, complete sequence; and 28S ribosomal RNA gene, partial sequence	1057	1057	0.98	0	0.99	AF393720.2
Select seq gb|AF393708.2|	Cladosporium laxicapitulatum strain ATCC 200945 18S ribosomal RNA gene, partial sequence; internal transcribed spacer 1, 5.8S ribosomal RNA gene and internal transcribed spacer 2, complete sequence; and 28S ribosomal RNA gene, partial sequence	1057	1057	0.98	0	0.99	AF393708.2
Select seq gb|AF393702.2|	Cladosporium gossypiicola strain ATCC 38026 18S ribosomal RNA gene, partial sequence; internal transcribed spacer 1, 5.8S ribosomal RNA gene and internal transcribed spacer 2, complete sequence; and 28S ribosomal RNA gene, partial sequence	1057	1057	0.98	0	0.99	AF393702.2
Select seq gb|AF393696.3|	Cladosporium cucumerinum strain ATCC 26211 18S ribosomal RNA gene, partial sequence; internal transcribed spacer 1, 5.8S ribosomal RNA gene and internal transcribed spacer 2, complete sequence; and 28S ribosomal RNA gene, partial sequence	1057	1057	0.98	0	0.99	AF393696.3
Select seq gb|AF393689.2|	Cladosporium cladosporioides strain ATCC 66669 18S ribosomal RNA gene, partial sequence; internal transcribed spacer 1, 5.8S ribosomal RNA gene and internal transcribed spacer 2, complete sequence; and 28S ribosomal RNA gene, partial sequence	1057	1057	0.98	0	0.99	AF393689.2
Select seq gb|AF393686.2|	Cladosporium chlorocephalum strain ATCC 38011 18S ribosomal RNA gene, partial sequence; internal transcribed spacer 1, 5.8S ribosomal RNA gene and internal transcribed spacer 2, complete sequence; and 28S ribosomal RNA gene, partial sequence	1057	1057	0.98	0	0.99	AF393686.2
Select seq ref|NR_119730.1|	Cladosporium pini-ponderosae ITS region; from TYPE material	1055	1055	0.97	0	0.99	NR_119730.1
Select seq gb|KX674646.1|	Cladosporium ramotenellum strain 4.1.2.1 18S ribosomal RNA gene, partial sequence; internal transcribed spacer 1, 5.8S ribosomal RNA gene, and internal transcribed spacer 2, complete sequence; and 28S ribosomal RNA gene, partial sequence	1053	1053	0.99	0	0.99	KX674646.1
Select seq gb|KX839303.1|	Cladosporium sp. isolate GR1NW small subunit ribosomal RNA gene, partial sequence; internal transcribed spacer 1, 5.8S ribosomal RNA gene, and internal transcribed spacer 2, complete sequence; and large subunit ribosomal RNA gene, partial sequence	1053	1053	0.96	0	1	KX839303.1
Select seq gb|KP701983.1|	Cladosporium ramotenellum strain DTO 255-G5 18S ribosomal RNA gene, partial sequence; internal transcribed spacer 1 and 5.8S ribosomal RNA gene, and internal transcribed spacer 2, complete sequence; and 28S ribosomal RNA gene, partial sequence	1053	1053	0.99	0	0.99	KP701983.1
Select seq gb|KP701950.1|	Cladosporium ramotenellum strain DTO 152-D9 18S ribosomal RNA gene, partial sequence; internal transcribed spacer 1 and 5.8S ribosomal RNA gene, and internal transcribed spacer 2, complete sequence; and 28S ribosomal RNA gene, partial sequence	1053	1053	0.99	0	0.99	KP701950.1
Select seq gb|KP701948.1|	Cladosporium ramotenellum strain DTO 151-G6 18S ribosomal RNA gene, partial sequence; internal transcribed spacer 1 and 5.8S ribosomal RNA gene, and internal transcribed spacer 2, complete sequence; and 28S ribosomal RNA gene, partial sequence	1053	1053	0.99	0	0.99	KP701948.1
Select seq gb|KP701947.1|	Cladosporium ramotenellum strain DTO 151-G3 18S ribosomal RNA gene, partial sequence; internal transcribed spacer 1 and 5.8S ribosomal RNA gene, and internal transcribed spacer 2, complete sequence; and 28S ribosomal RNA gene, partial sequence	1053	1053	0.99	0	0.99	KP701947.1
Select seq gb|KP701917.1|	Cladosporium ramotenellum strain DTO 109-F4 18S ribosomal RNA gene, partial sequence; internal transcribed spacer 1 and 5.8S ribosomal RNA gene, and internal transcribed spacer 2, complete sequence; and 28S ribosomal RNA gene, partial sequence	1053	1053	0.99	0	0.99	KP701917.1
Select seq gb|KF367491.1|	Cladosporium sp. 3 BRO-2013 18S ribosomal RNA gene, partial sequence; internal transcribed spacer 1, 5.8S ribosomal RNA gene, and internal transcribed spacer 2, complete sequence; and 28S ribosomal RNA gene, partial sequence	1053	1053	0.99	0	0.99	KF367491.1
Select seq gb|KF212244.1|	Fungal sp. APA-2013 clone LJ148PsBC10w 18S ribosomal RNA gene, partial sequence; internal transcribed spacer 1, 5.8S ribosomal RNA gene, and internal transcribed spacer 2, complete sequence; and 28S ribosomal RNA gene, partial sequence	1053	1053	1	0	0.99	KF212244.1
Select seq gb|KC989087.1|	Cladosporium cladosporioides isolate 132 18S ribosomal RNA gene, partial sequence; internal transcribed spacer 1, 5.8S ribosomal RNA gene, and internal transcribed spacer 2, complete sequence; and 28S ribosomal RNA gene, partial sequence	1053	1053	0.98	0	0.99	KC989087.1
MOTU 9
Sequences producing significant alignments:
Select seq gb|KX674650.1|	Cladosporium tenellum strain 2.5.46 18S ribosomal RNA gene, partial sequence; internal transcribed spacer 1, 5.8S ribosomal RNA gene, and internal transcribed spacer 2, complete sequence; and 28S ribosomal RNA gene, partial sequence	1075	1075	0.99	0	0.99	KX674650.1
Select seq gb|KF472149.1|	Cladosporium sp. Ecu247 18S ribosomal RNA gene, partial sequence; internal transcribed spacer 1, 5.8S ribosomal RNA gene, and internal transcribed spacer 2, complete sequence; and 28S ribosomal RNA gene, partial sequence	1024	1024	0.98	0	0.98	KF472149.1
Select seq gb|KT600401.1|	Cladosporium limoniforme culture-collection CPC:13923 18S ribosomal RNA gene, partial sequence; internal transcribed spacer 1, 5.8S ribosomal RNA gene, and internal transcribed spacer 2, complete sequence; and 28S ribosomal RNA gene, partial sequence	1022	1022	0.94	0	0.99	KT600401.1
Select seq gb|KY788052.1|	Cladosporium cladosporioides strain GRSH35 small subunit ribosomal RNA gene, partial sequence; internal transcribed spacer 1, 5.8S ribosomal RNA gene, and internal transcribed spacer 2, complete sequence; and large subunit ribosomal RNA gene, partial sequence	1011	1011	0.93	0	0.99	KY788052.1
Select seq gb|KP701901.1|	Cladosporium herbarum strain DTO 090-H8 18S ribosomal RNA gene, partial sequence; internal transcribed spacer 1 and 5.8S ribosomal RNA gene, and internal transcribed spacer 2, complete sequence; and 28S ribosomal RNA gene, partial sequence	1011	1011	0.93	0	0.99	KP701901.1
Select seq gb|HQ380770.1|	Cladosporium cladosporioides strain F18 18S ribosomal RNA gene, partial sequence; internal transcribed spacer 1, 5.8S ribosomal RNA gene, and internal transcribed spacer 2, complete sequence; and 28S ribosomal RNA gene, partial sequence	1011	1011	0.93	0	0.99	HQ380770.1
Select seq gb|KT600402.1|	Cladosporium limoniforme culture-collection CPC:18086 18S ribosomal RNA gene, partial sequence; internal transcribed spacer 1, 5.8S ribosomal RNA gene, and internal transcribed spacer 2, complete sequence; and 28S ribosomal RNA gene, partial sequence	1007	1007	0.93	0	0.99	KT600402.1
Select seq gb|KY788056.1|	Cladosporium cladosporioides strain GRSH39 small subunit ribosomal RNA gene, partial sequence; internal transcribed spacer 1, 5.8S ribosomal RNA gene, and internal transcribed spacer 2, complete sequence; and large subunit ribosomal RNA gene, partial sequence	1005	1005	0.93	0	0.99	KY788056.1
Select seq gb|KF577382.1|	Stachys setifera subsp. iranica voucher SKU:249 18S ribosomal RNA gene, partial sequence; internal transcribed spacer 1, 5.8S ribosomal RNA gene, and internal transcribed spacer 2, complete sequence; and 28S ribosomal RNA gene, partial sequence	1005	1005	0.93	0	0.99	KF577382.1
Select seq gb|HQ717403.1|	Choiromyces sp. LH-CAF4 18S ribosomal RNA gene, partial sequence; internal transcribed spacer 1, 5.8S ribosomal RNA gene, and internal transcribed spacer 2, complete sequence; and 28S ribosomal RNA gene, partial sequence	1005	1005	0.93	0	0.99	HQ717403.1
Select seq gb|DQ681350.1|	Cladosporium cladosporioides isolate 908 internal transcribed spacer 1, partial sequence; 5.8S ribosomal RNA gene and internal transcribed spacer 2, complete sequence; and 28S ribosomal RNA gene, partial sequence	1000	1000	0.97	0	0.98	DQ681350.1
Select seq gb|AF435827.1|	Choiromyces venosus 18S ribosomal RNA gene, partial sequence; internal transcribed spacer 1, 5.8S ribosomal RNA gene, and internal transcribed spacer 2, complete sequence; and 25S ribosomal RNA gene, partial sequence	1000	1000	0.93	0	0.99	AF435827.1
Select seq emb|AJ300336.1|	Cladosporium sp. 18S rRNA gene (partial), 5.8S rRNA gene, 28S rRNA gene (partial), internal transcribed spacer 1 (ITS1) and internal transcribed spacer 2 (ITS2), isolate A13	992	992	0.93	0	0.99	AJ300336.1
Select seq gb|KX664396.1|	Fungal endophyte isolate F38-05 internal transcribed spacer 1, partial sequence; 5.8S ribosomal RNA gene and internal transcribed spacer 2, complete sequence; and 28S ribosomal RNA gene, partial sequence	990	990	0.92	0	0.99	KX664396.1
Select seq gb|KX664395.1|	Fungal endophyte isolate F38-04 internal transcribed spacer 1, partial sequence; 5.8S ribosomal RNA gene and internal transcribed spacer 2, complete sequence; and 28S ribosomal RNA gene, partial sequence	989	989	0.91	0	0.99	KX664395.1
Select seq gb|KU182498.1|	Cladosporium herbarum 18S ribosomal RNA gene, partial sequence; internal transcribed spacer 1, 5.8S ribosomal RNA gene, and internal transcribed spacer 2, complete sequence; and 28S ribosomal RNA gene, partial sequence	985	985	1	0	0.97	KU182498.1
Select seq gb|KT600448.1|	Cladosporium aggregatocicatricatum culture-collection CPC:14709 18S ribosomal RNA gene, partial sequence; internal transcribed spacer 1, 5.8S ribosomal RNA gene, and internal transcribed spacer 2, complete sequence; and 28S ribosomal RNA gene, partial sequence	985	985	0.95	0	0.98	KT600448.1
Select seq gb|GU566225.1|	Davidiella tassiana strain D13 18S ribosomal RNA gene, partial sequence; internal transcribed spacer 1, 5.8S ribosomal RNA gene, and internal transcribed spacer 2, complete sequence; and 28S ribosomal RNA gene, partial sequence	985	985	1	0	0.97	GU566225.1
Select seq gb|KF212241.1|	Fungal sp. APA-2013 clone LJ48MstMg10w 18S ribosomal RNA gene, partial sequence; internal transcribed spacer 1, 5.8S ribosomal RNA gene, and internal transcribed spacer 2, complete sequence; and 28S ribosomal RNA gene, partial sequence	985	985	1	0	0.97	KF212241.1
Select seq emb|AJ300335.1|	Cladosporium cladosporioides 18S rRNA gene (partial), 5.8S rRNA gene, 28S rRNA gene (partial), internal transcribed spacer 1 (ITS1) and internal transcribed spacer 2 (ITS2), strain CBS 169.54	983	983	1	0	0.97	AJ300335.1
Select seq gb|KX664388.1|	Fungal endophyte isolate F37-02 internal transcribed spacer 1, partial sequence; 5.8S ribosomal RNA gene and internal transcribed spacer 2, complete sequence; and 28S ribosomal RNA gene, partial sequence	981	981	0.93	0	0.99	KX664388.1
Select seq gb|KP701975.1|	Cladosporium allicinum strain DTO 249-G3 18S ribosomal RNA gene, partial sequence; internal transcribed spacer 1 and 5.8S ribosomal RNA gene, and internal transcribed spacer 2, complete sequence; and 28S ribosomal RNA gene, partial sequence	979	979	0.99	0	0.97	KP701975.1
Select seq gb|KP701924.1|	Cladosporium allicinum strain DTO 111-A5 18S ribosomal RNA gene, partial sequence; internal transcribed spacer 1 and 5.8S ribosomal RNA gene, and internal transcribed spacer 2, complete sequence; and 28S ribosomal RNA gene, partial sequence	979	979	0.99	0	0.97	KP701924.1
Select seq gb|KP701921.1|	Cladosporium allicinum strain DTO 109-I5 18S ribosomal RNA gene, partial sequence; internal transcribed spacer 1 and 5.8S ribosomal RNA gene, and internal transcribed spacer 2, complete sequence; and 28S ribosomal RNA gene, partial sequence	979	979	0.99	0	0.97	KP701921.1
Select seq gb|KP701918.1|	Cladosporium allicinum strain DTO 109-F5 18S ribosomal RNA gene, partial sequence; internal transcribed spacer 1 and 5.8S ribosomal RNA gene, and internal transcribed spacer 2, complete sequence; and 28S ribosomal RNA gene, partial sequence	979	979	0.99	0	0.97	KP701918.1
Select seq gb|KP701916.1|	Cladosporium allicinum strain DTO 109-F3 18S ribosomal RNA gene, partial sequence; internal transcribed spacer 1 and 5.8S ribosomal RNA gene, and internal transcribed spacer 2, complete sequence; and 28S ribosomal RNA gene, partial sequence	979	979	0.99	0	0.97	KP701916.1
Select seq gb|KP701912.1|	Cladosporium allicinum strain DTO 109-E6 18S ribosomal RNA gene, partial sequence; internal transcribed spacer 1 and 5.8S ribosomal RNA gene, and internal transcribed spacer 2, complete sequence; and 28S ribosomal RNA gene, partial sequence	979	979	0.99	0	0.97	KP701912.1
Select seq gb|KP701906.1|	Cladosporium allicinum strain DTO 106-C2 18S ribosomal RNA gene, partial sequence; internal transcribed spacer 1 and 5.8S ribosomal RNA gene, and internal transcribed spacer 2, complete sequence; and 28S ribosomal RNA gene, partial sequence	979	979	0.99	0	0.97	KP701906.1
Select seq gb|KP701903.1|	Cladosporium allicinum strain DTO 101-A1 18S ribosomal RNA gene, partial sequence; internal transcribed spacer 1 and 5.8S ribosomal RNA gene, and internal transcribed spacer 2, complete sequence; and 28S ribosomal RNA gene, partial sequence	979	979	0.99	0	0.97	KP701903.1
Select seq gb|KP701894.1|	Cladosporium allicinum strain DTO 089-G4 18S ribosomal RNA gene, partial sequence; internal transcribed spacer 1 and 5.8S ribosomal RNA gene, and internal transcribed spacer 2, complete sequence; and 28S ribosomal RNA gene, partial sequence	979	979	0.99	0	0.97	KP701894.1
Select seq gb|KF367501.1|	Cladosporium sp. 5 BRO-2013 18S ribosomal RNA gene, partial sequence; internal transcribed spacer 1, 5.8S ribosomal RNA gene, and internal transcribed spacer 2, complete sequence; and 28S ribosomal RNA gene, partial sequence	979	979	0.99	0	0.97	KF367501.1
Select seq gb|GU248332.1|	Davidiella tassiana isolate CV8 18S ribosomal RNA gene, partial sequence; internal transcribed spacer 1, 5.8S ribosomal RNA gene, and internal transcribed spacer 2, complete sequence; and 28S ribosomal RNA gene, partial sequence	979	979	0.92	0	0.99	GU248332.1
Select seq gb|EU167591.1|	Cladosporium iridis strain CBS 138.40 small subunit ribosomal RNA gene, internal transcribed spacer 1, 5.8S ribosomal RNA gene, and internal transcribed spacer 2, complete sequence; and large subunit ribosomal RNA gene, partial sequence	979	979	0.99	0	0.97	EU167591.1
Select seq gb|KX674646.1|	Cladosporium ramotenellum strain 4.1.2.1 18S ribosomal RNA gene, partial sequence; internal transcribed spacer 1, 5.8S ribosomal RNA gene, and internal transcribed spacer 2, complete sequence; and 28S ribosomal RNA gene, partial sequence	977	977	0.99	0	0.97	KX674646.1
Select seq gb|KP701983.1|	Cladosporium ramotenellum strain DTO 255-G5 18S ribosomal RNA gene, partial sequence; internal transcribed spacer 1 and 5.8S ribosomal RNA gene, and internal transcribed spacer 2, complete sequence; and 28S ribosomal RNA gene, partial sequence	977	977	0.99	0	0.97	KP701983.1
Select seq gb|KP701950.1|	Cladosporium ramotenellum strain DTO 152-D9 18S ribosomal RNA gene, partial sequence; internal transcribed spacer 1 and 5.8S ribosomal RNA gene, and internal transcribed spacer 2, complete sequence; and 28S ribosomal RNA gene, partial sequence	977	977	0.99	0	0.97	KP701950.1
Select seq gb|KP701948.1|	Cladosporium ramotenellum strain DTO 151-G6 18S ribosomal RNA gene, partial sequence; internal transcribed spacer 1 and 5.8S ribosomal RNA gene, and internal transcribed spacer 2, complete sequence; and 28S ribosomal RNA gene, partial sequence	977	977	0.99	0	0.97	KP701948.1
Select seq gb|KP701947.1|	Cladosporium ramotenellum strain DTO 151-G3 18S ribosomal RNA gene, partial sequence; internal transcribed spacer 1 and 5.8S ribosomal RNA gene, and internal transcribed spacer 2, complete sequence; and 28S ribosomal RNA gene, partial sequence	977	977	0.99	0	0.97	KP701947.1
Select seq gb|KP701917.1|	Cladosporium ramotenellum strain DTO 109-F4 18S ribosomal RNA gene, partial sequence; internal transcribed spacer 1 and 5.8S ribosomal RNA gene, and internal transcribed spacer 2, complete sequence; and 28S ribosomal RNA gene, partial sequence	977	977	0.99	0	0.97	KP701917.1
Select seq gb|KF367491.1|	Cladosporium sp. 3 BRO-2013 18S ribosomal RNA gene, partial sequence; internal transcribed spacer 1, 5.8S ribosomal RNA gene, and internal transcribed spacer 2, complete sequence; and 28S ribosomal RNA gene, partial sequence	977	977	0.99	0	0.97	KF367491.1
Select seq gb|KF417590.1|	Cladosporium cladosporioides strain JA14 18S ribosomal RNA gene, partial sequence; internal transcribed spacer 1, 5.8S ribosomal RNA gene, and internal transcribed spacer 2, complete sequence; and 28S ribosomal RNA gene, partial sequence	977	977	0.9	0	0.99	KF417590.1
Select seq gb|HQ871981.1|	Fungal endophyte isolate 7 18S ribosomal RNA gene, partial sequence; internal transcribed spacer 1, 5.8S ribosomal RNA gene, and internal transcribed spacer 2, complete sequence; and 28S ribosomal RNA gene, partial sequence	977	977	0.9	0	0.99	HQ871981.1
Select seq gb|EU167592.1|	Cladosporium sp. CBS 266.53 small subunit ribosomal RNA gene, internal transcribed spacer 1, 5.8S ribosomal RNA gene, and internal transcribed spacer 2, complete sequence; and large subunit ribosomal RNA gene, partial sequence	977	977	0.99	0	0.97	EU167592.1
Select seq gb|KY039304.1|	Cladosporium herbarum strain CCTU1162 18S ribosomal RNA gene, partial sequence; and internal transcribed spacer 1, 5.8S ribosomal RNA gene, internal transcribed spacer 2, and 28S ribosomal RNA gene, complete sequence	974	974	0.91	0	0.99	KY039304.1
Select seq gb|KX674647.1|	Cladosporium sinuosum strain 4.1.2.2 18S ribosomal RNA gene, partial sequence; internal transcribed spacer 1, 5.8S ribosomal RNA gene, and internal transcribed spacer 2, complete sequence; and 28S ribosomal RNA gene, partial sequence	974	974	0.99	0	0.97	KX674647.1
Select seq gb|KP701932.1|	Cladosporium tenellum strain DTO 127-D7 18S ribosomal RNA gene, partial sequence; internal transcribed spacer 1 and 5.8S ribosomal RNA gene, and internal transcribed spacer 2, complete sequence; and 28S ribosomal RNA gene, partial sequence	974	974	0.99	0	0.97	KP701932.1
Select seq gb|KF212242.1|	Fungal sp. APA-2013 clone LJ154PsBC10w 18S ribosomal RNA gene, partial sequence; internal transcribed spacer 1, 5.8S ribosomal RNA gene, and internal transcribed spacer 2, complete sequence; and 28S ribosomal RNA gene, partial sequence	974	974	1	0	0.96	KF212242.1
Select seq gb|JX164064.1|	Davidiella sp. FA-7B 18S ribosomal RNA gene, partial sequence; internal transcribed spacer 1, 5.8S ribosomal RNA gene, and internal transcribed spacer 2, complete sequence; and 28S ribosomal RNA gene, partial sequence	974	974	1	0	0.96	JX164064.1
Select seq gb|KP701972.1|	Cladosporium ramotenellum strain DTO 249-F5 18S ribosomal RNA gene, partial sequence; internal transcribed spacer 1 and 5.8S ribosomal RNA gene, and internal transcribed spacer 2, complete sequence; and 28S ribosomal RNA gene, partial sequence	972	972	0.99	0	0.97	KP701972.1
Select seq gb|JF439469.1|	Cladosporium cladosporioides isolate F08 18S ribosomal RNA gene, partial sequence; internal transcribed spacer 1, 5.8S ribosomal RNA gene, and internal transcribed spacer 2, complete sequence; and 28S ribosomal RNA gene, partial sequence	972	972	1	0	0.96	JF439469.1
Select seq gb|JX978235.1|	Fungal sp. NLEndoHerit_006_2006N1-29A internal transcribed spacer 1, partial sequence; 5.8S ribosomal RNA gene, complete sequence; and internal transcribed spacer 2, partial sequence	970	970	0.98	0	0.97	JX978235.1
Select seq gb|KU182497.1|	Cladosporium cladosporioides 18S ribosomal RNA gene, partial sequence; internal transcribed spacer 1, 5.8S ribosomal RNA gene, and internal transcribed spacer 2, complete sequence; and 28S ribosomal RNA gene, partial sequence	968	968	1	0	0.96	KU182497.1
Select seq gb|KP701968.1|	Cladosporium perangustum strain DTO 220-D5 18S ribosomal RNA gene, partial sequence; internal transcribed spacer 1 and 5.8S ribosomal RNA gene, and internal transcribed spacer 2, complete sequence; and 28S ribosomal RNA gene, partial sequence	968	968	0.99	0	0.96	KP701968.1
Select seq gb|KP701967.1|	Cladosporium globisporum strain DTO 220-D4 18S ribosomal RNA gene, partial sequence; internal transcribed spacer 1 and 5.8S ribosomal RNA gene, and internal transcribed spacer 2, complete sequence; and 28S ribosomal RNA gene, partial sequence	968	968	0.99	0	0.96	KP701967.1
Select seq gb|KP701934.1|	Cladosporium perangustum strain DTO 127-E1 18S ribosomal RNA gene, partial sequence; internal transcribed spacer 1 and 5.8S ribosomal RNA gene, and internal transcribed spacer 2, complete sequence; and 28S ribosomal RNA gene, partial sequence	968	968	0.99	0	0.96	KP701934.1
Select seq gb|GU566222.1|	Cladosporium cladosporioides strain D10 18S ribosomal RNA gene, partial sequence; internal transcribed spacer 1, 5.8S ribosomal RNA gene, and internal transcribed spacer 2, complete sequence; and 28S ribosomal RNA gene, partial sequence	968	968	1	0	0.96	GU566222.1
Select seq gb|KF212248.1|	Fungal sp. APA-2013 clone LJ114MstSS10w 18S ribosomal RNA gene, partial sequence; internal transcribed spacer 1, 5.8S ribosomal RNA gene, and internal transcribed spacer 2, complete sequence; and 28S ribosomal RNA gene, partial sequence	968	968	1	0	0.96	KF212248.1
Select seq gb|HQ631003.1|	Cladosporium sp. TMS-2011 voucher SC8d50p14-1 18S ribosomal RNA gene, partial sequence; internal transcribed spacer 1, 5.8S ribosomal RNA gene, and internal transcribed spacer 2, complete sequence; and 28S ribosomal RNA gene, partial sequence	968	968	1	0	0.96	HQ631003.1
Select seq gb|HM537022.1|	Fungal endophyte sp. g6 18S ribosomal RNA gene, partial sequence; internal transcribed spacer 1, 5.8S ribosomal RNA gene, and internal transcribed spacer 2, complete sequence; and 28S ribosomal RNA gene, partial sequence	968	968	0.99	0	0.96	HM537022.1
Select seq gb|EU680535.1|	Dothideomycete sp. 7666 18S ribosomal RNA gene, partial sequence; internal transcribed spacer 1, 5.8S ribosomal RNA gene, and internal transcribed spacer 2, complete sequence; and 28S ribosomal RNA gene, partial sequence	968	968	1	0	0.96	EU680535.1
Select seq gb|KP701896.1|	Cladosporium allicinum strain DTO 089-H3 18S ribosomal RNA gene, partial sequence; internal transcribed spacer 1 and 5.8S ribosomal RNA gene, and internal transcribed spacer 2, complete sequence; and 28S ribosomal RNA gene, partial sequence	966	966	0.98	0	0.97	KP701896.1
Select seq gb|KF938450.1|	Cladosporium cladosporioides strain 08SK030 internal transcribed spacer 1, partial sequence; 5.8S ribosomal RNA gene and internal transcribed spacer 2, complete sequence; and 28S ribosomal RNA gene, partial sequence	966	966	0.89	0	0.99	KF938450.1
Select seq emb|HG008746.1|	Cladosporium sp. F0910-49U4 genomic DNA containing ITS1, 5.8S rRNA gene and ITS2, strain F0910-49U4	966	966	0.99	0	0.96	HG008746.1
Select seq gb|HQ871982.1|	Fungal endophyte isolate 8 18S ribosomal RNA gene, partial sequence; internal transcribed spacer 1, 5.8S ribosomal RNA gene, and internal transcribed spacer 2, complete sequence; and 28S ribosomal RNA gene, partial sequence	966	966	0.89	0	0.99	HQ871982.1
Select seq gb|KU314943.1|	Cladosporium cladosporioides 18S ribosomal RNA gene, partial sequence; internal transcribed spacer 1, 5.8S ribosomal RNA gene, and internal transcribed spacer 2, complete sequence; and 28S ribosomal RNA gene, partial sequence	965	965	0.98	0	0.97	KU314943.1
Select seq gb|KF212255.1|	Fungal sp. APA-2013 clone LJ162MstSS10w 18S ribosomal RNA gene, partial sequence; internal transcribed spacer 1, 5.8S ribosomal RNA gene, and internal transcribed spacer 2, complete sequence; and 28S ribosomal RNA gene, partial sequence	965	965	1	0	0.96	KF212255.1
Select seq gb|KF212251.1|	Fungal sp. APA-2013 clone LJ153PsBC10w 18S ribosomal RNA gene, partial sequence; internal transcribed spacer 1, 5.8S ribosomal RNA gene, and internal transcribed spacer 2, complete sequence; and 28S ribosomal RNA gene, partial sequence	965	965	1	0	0.96	KF212251.1
Select seq gb|JN944646.1|	Cladosporium sp. stklk9 18S ribosomal RNA gene, partial sequence; internal transcribed spacer 1, 5.8S ribosomal RNA gene, and internal transcribed spacer 2, complete sequence; and 28S ribosomal RNA gene, partial sequence	965	965	0.93	0	0.98	JN944646.1
Select seq gb|AF393716.3|	Cladophialophora minourae strain ATCC 56961 18S ribosomal RNA gene, partial sequence; internal transcribed spacer 1, 5.8S ribosomal RNA gene and internal transcribed spacer 2, complete sequence; and 28S ribosomal RNA gene, partial sequence	965	965	0.98	0	0.97	AF393716.3
Select seq gb|AF393712.2|	Cladosporium magnusianum strain ATCC 200946 18S ribosomal RNA gene, partial sequence; internal transcribed spacer 1, 5.8S ribosomal RNA gene and internal transcribed spacer 2, complete sequence; and 28S ribosomal RNA gene, partial sequence	965	965	0.98	0	0.97	AF393712.2
Select seq gb|AF393707.2|	Davidiella tassiana strain ATCC 11281 18S ribosomal RNA gene, partial sequence; internal transcribed spacer 1, 5.8S ribosomal RNA gene and internal transcribed spacer 2, complete sequence; and 28S ribosomal RNA gene, partial sequence	965	965	0.98	0	0.97	AF393707.2
Select seq gb|AF393703.2|	Davidiella tassiana strain ATCC 201093 18S ribosomal RNA gene, partial sequence; internal transcribed spacer 1, 5.8S ribosomal RNA gene and internal transcribed spacer 2, complete sequence; and 28S ribosomal RNA gene, partial sequence	965	965	0.98	0	0.97	AF393703.2
Select seq gb|AF393704.2|	Davidiella tassiana strain ATCC 201094 18S ribosomal RNA gene, partial sequence; internal transcribed spacer 1, 5.8S ribosomal RNA gene and internal transcribed spacer 2, complete sequence; and 28S ribosomal RNA gene, partial sequence	965	965	0.98	0	0.97	AF393704.2
Select seq emb|AJ279487.1|	Cladosporium sp. 4/97-17 ITS1, 5.8S rRNA gene and ITS2, isolate 4/97-17	965	965	0.99	0	0.96	AJ279487.1
Select seq gb|KX611004.1|	Cladosporium herbarum isolate A8 small subunit ribosomal RNA gene, partial sequence; internal transcribed spacer 1, 5.8S ribosomal RNA gene, and internal transcribed spacer 2, complete sequence; and large subunit ribosomal RNA gene, partial sequence	963	963	1	0	0.96	KX611004.1
Select seq gb|KU821453.1|	Cladosporium allicinum strain CAF059 small subunit ribosomal RNA gene, partial sequence; internal transcribed spacer 1, 5.8S ribosomal RNA gene, and internal transcribed spacer 2, complete sequence; and large subunit ribosomal RNA gene, partial sequence	963	963	1	0	0.96	KU821453.1
Select seq gb|KP701978.1|	Cladosporium australiense strain DTO 255-F3 18S ribosomal RNA gene, partial sequence; internal transcribed spacer 1 and 5.8S ribosomal RNA gene, and internal transcribed spacer 2, complete sequence; and 28S ribosomal RNA gene, partial sequence	963	963	0.99	0	0.96	KP701978.1
Select seq gb|KP701964.1|	Cladosporium delicatulum strain DTO 167-H5 18S ribosomal RNA gene, partial sequence; internal transcribed spacer 1 and 5.8S ribosomal RNA gene, and internal transcribed spacer 2, complete sequence; and 28S ribosomal RNA gene, partial sequence	963	963	0.99	0	0.96	KP701964.1
Select seq gb|KP701949.1|	Cladosporium pseudocladosporioides strain DTO 151-G7 18S ribosomal RNA gene, partial sequence; internal transcribed spacer 1 and 5.8S ribosomal RNA gene, and internal transcribed spacer 2, complete sequence; and 28S ribosomal RNA gene, partial sequence	963	963	0.99	0	0.96	KP701949.1
Select seq gb|KP701946.1|	Cladosporium pseudocladosporioides strain DTO 151-D1 18S ribosomal RNA gene, partial sequence; internal transcribed spacer 1 and 5.8S ribosomal RNA gene, and internal transcribed spacer 2, complete sequence; and 28S ribosomal RNA gene, partial sequence	963	963	0.99	0	0.96	KP701946.1
Select seq gb|KP701943.1|	Cladosporium pseudocladosporioides strain DTO 150-C1 18S ribosomal RNA gene, partial sequence; internal transcribed spacer 1 and 5.8S ribosomal RNA gene, and internal transcribed spacer 2, complete sequence; and 28S ribosomal RNA gene, partial sequence	963	963	0.99	0	0.96	KP701943.1
Select seq gb|KP701941.1|	Cladosporium cladosporioides strain DTO 147-A9 18S ribosomal RNA gene, partial sequence; internal transcribed spacer 1 and 5.8S ribosomal RNA gene, and internal transcribed spacer 2, complete sequence; and 28S ribosomal RNA gene, partial sequence	963	963	0.99	0	0.96	KP701941.1
Select seq gb|KP701940.1|	Cladosporium delicatulum strain DTO 145-C4 18S ribosomal RNA gene, partial sequence; internal transcribed spacer 1 and 5.8S ribosomal RNA gene, and internal transcribed spacer 2, complete sequence; and 28S ribosomal RNA gene, partial sequence	963	963	0.99	0	0.96	KP701940.1
Select seq gb|KP701938.1|	Cladosporium subuliforme strain DTO 130-H8 18S ribosomal RNA gene, partial sequence; internal transcribed spacer 1 and 5.8S ribosomal RNA gene, and internal transcribed spacer 2, complete sequence; and 28S ribosomal RNA gene, partial sequence	963	963	0.99	0	0.96	KP701938.1
Select seq gb|KP701935.1|	Cladosporium angustisporum strain DTO 127-E6 18S ribosomal RNA gene, partial sequence; internal transcribed spacer 1 and 5.8S ribosomal RNA gene, and internal transcribed spacer 2, complete sequence; and 28S ribosomal RNA gene, partial sequence	963	963	0.99	0	0.96	KP701935.1
Select seq gb|KP701933.1|	Cladosporium cladosporioides strain DTO 127-D8 18S ribosomal RNA gene, partial sequence; internal transcribed spacer 1 and 5.8S ribosomal RNA gene, and internal transcribed spacer 2, complete sequence; and 28S ribosomal RNA gene, partial sequence	963	963	0.99	0	0.96	KP701933.1
Select seq gb|KP701930.1|	Cladosporium allicinum strain DTO 121-H1 18S ribosomal RNA gene, partial sequence; internal transcribed spacer 1 and 5.8S ribosomal RNA gene, and internal transcribed spacer 2, complete sequence; and 28S ribosomal RNA gene, partial sequence	963	963	0.99	0	0.96	KP701930.1
Select seq gb|KP701922.1|	Cladosporium cladosporioides strain DTO 109-I6 18S ribosomal RNA gene, partial sequence; internal transcribed spacer 1 and 5.8S ribosomal RNA gene, and internal transcribed spacer 2, complete sequence; and 28S ribosomal RNA gene, partial sequence	963	963	0.99	0	0.96	KP701922.1
Select seq gb|KP701913.1|	Cladosporium cladosporioides strain DTO 109-E7 18S ribosomal RNA gene, partial sequence; internal transcribed spacer 1 and 5.8S ribosomal RNA gene, and internal transcribed spacer 2, complete sequence; and 28S ribosomal RNA gene, partial sequence	963	963	0.99	0	0.96	KP701913.1
Select seq gb|KP701908.1|	Cladosporium inversicolor strain DTO 108-F8 18S ribosomal RNA gene, partial sequence; internal transcribed spacer 1 and 5.8S ribosomal RNA gene, and internal transcribed spacer 2, complete sequence; and 28S ribosomal RNA gene, partial sequence	963	963	0.99	0	0.96	KP701908.1
Select seq gb|KP701898.1|	Cladosporium cladosporioides strain DTO 090-C6 18S ribosomal RNA gene, partial sequence; internal transcribed spacer 1 and 5.8S ribosomal RNA gene, and internal transcribed spacer 2, complete sequence; and 28S ribosomal RNA gene, partial sequence	963	963	0.99	0	0.96	KP701898.1
Select seq gb|KP701881.1|	Cladosporium pseudocladosporioides strain DTO 084-F1 18S ribosomal RNA gene, partial sequence; internal transcribed spacer 1 and 5.8S ribosomal RNA gene, and internal transcribed spacer 2, complete sequence; and 28S ribosomal RNA gene, partial sequence	963	963	0.99	0	0.96	KP701881.1
Select seq gb|KP701880.1|	Cladosporium delicatulum strain DTO 082-F3 18S ribosomal RNA gene, partial sequence; internal transcribed spacer 1 and 5.8S ribosomal RNA gene, and internal transcribed spacer 2, complete sequence; and 28S ribosomal RNA gene, partial sequence	963	963	0.99	0	0.96	KP701880.1
Select seq gb|KP701875.1|	Cladosporium cladosporioides strain DTO 072-E4 18S ribosomal RNA gene, partial sequence; internal transcribed spacer 1 and 5.8S ribosomal RNA gene, and internal transcribed spacer 2, complete sequence; and 28S ribosomal RNA gene, partial sequence	963	963	0.99	0	0.96	KP701875.1
Select seq gb|KP701868.1|	Cladosporium cladosporioides strain DTO 039-G6 18S ribosomal RNA gene, partial sequence; internal transcribed spacer 1 and 5.8S ribosomal RNA gene, and internal transcribed spacer 2, complete sequence; and 28S ribosomal RNA gene, partial sequence	963	963	0.99	0	0.96	KP701868.1
Select seq gb|KM520367.1|	Cladosporium sp. DO 18S ribosomal RNA gene, partial sequence; internal transcribed spacer 1, 5.8S ribosomal RNA gene, and internal transcribed spacer 2, complete sequence; and 28S ribosomal RNA gene, partial sequence	963	963	0.99	0	0.96	KM520367.1
Select seq gb|KF367544.1|	Cladosporium sp. 6 BRO-2013 18S ribosomal RNA gene, partial sequence; internal transcribed spacer 1, 5.8S ribosomal RNA gene, and internal transcribed spacer 2, complete sequence; and 28S ribosomal RNA gene, partial sequence	963	963	0.99	0	0.96	KF367544.1
Select seq gb|KF367490.1|	Cladosporium sp. 2 BRO-2013 18S ribosomal RNA gene, partial sequence; internal transcribed spacer 1, 5.8S ribosomal RNA gene, and internal transcribed spacer 2, complete sequence; and 28S ribosomal RNA gene, partial sequence	963	963	0.99	0	0.96	KF367490.1
Select seq gb|KJ527013.1|	Cladosporium sp. HT-Z1-V 18S ribosomal RNA gene, partial sequence; internal transcribed spacer 1, 5.8S ribosomal RNA gene, and internal transcribed spacer 2, complete sequence; and 28S ribosomal RNA gene, partial sequence	963	963	0.99	0	0.96	KJ527013.1
Select seq gb|KJ527012.1|	Cladosporium sp. HT-Z1-L 18S ribosomal RNA gene, partial sequence; internal transcribed spacer 1, 5.8S ribosomal RNA gene, and internal transcribed spacer 2, complete sequence; and 28S ribosomal RNA gene, partial sequence	963	963	0.99	0	0.96	KJ527012.1
MOTU 10
Sequences producing significant alignments:
Select seq emb|AJ971447.1|	Coniosporium sp. MA4666 18S rRNA gene (partial), 5.8S rRNA gene, ITS1 and ITS2, isolate MA4666	1096	1096	1	0	0.98	AJ971447.1
Select seq gb|KX688207.1|	Coniosporium sp. isolate MCF2 small subunit ribosomal RNA gene, partial sequence; internal transcribed spacer 1 and 5.8S ribosomal RNA gene, complete sequence; and internal transcribed spacer 2, partial sequence	1013	1013	0.95	0	0.97	KX688207.1
Select seq gb|JN040508.1|	Coniosporium apollinis strain CBS 352.98 18S ribosomal RNA gene, partial sequence; internal transcribed spacer 1, 5.8S ribosomal RNA gene, and internal transcribed spacer 2, complete sequence; and 28S ribosomal RNA gene, partial sequence	1000	1000	0.94	0	0.97	JN040508.1
Select seq emb|AJ971445.1|	Coniosporium sp. MA4634 18S rRNA gene (partial), 5.8S rRNA gene, ITS1 and ITS2, isolate MA4634	939	939	0.93	0	0.96	AJ971445.1
Select seq emb|AJ971455.1|	Coniosporium sp. MA4780 18S rRNA gene (partial), 5.8S rRNA gene, ITS1 and ITS2, isolate MA4780	931	931	1	0	0.94	AJ971455.1
Select seq emb|AJ971412.1|	Coniosporium sp. MA 4552 partial 18S rRNA gene, ITS1, 5.8S rRNA gene and ITS2, strain MA 4552	926	926	0.9	0	0.96	AJ971412.1
Select seq emb|AJ971446.1|	Coniosporium sp. MA4663 18S rRNA gene (partial), 5.8S rRNA gene, ITS1 and ITS2, isolate MA4663	918	918	0.99	0	0.94	AJ971446.1
Select seq emb|AJ244272.1|	Coniosporium apollinis 5.8S rRNA gene and internal transcribed spacers 1 and 2 (ITS1, ITS2), strain CBS 100216	898	898	0.81	0	0.98	AJ244272.1
Select seq emb|AJ971456.1|	Coniosporium sp. MA4782 18S rRNA gene (partial), 5.8S rRNA gene, ITS1 and ITS2, isolate MA4782	883	883	0.84	0	0.97	AJ971456.1
Select seq emb|AJ971449.1|	Coniosporium sp. MA4668 5.8S rRNA gene, ITS1 and ITS2, isolate MA4668	874	874	0.83	0	0.97	AJ971449.1
Select seq emb|AJ971450.1|	Coniosporium sp. MA4984 18S rRNA gene (partial), 5.8S rRNA gene, ITS1 and ITS2, isolate MA4984	848	848	0.94	0	0.93	AJ971450.1
Select seq emb|AJ244273.1|	Coniosporium apollinis 5.8S rRNA gene and internal transcribed spacers 1 and 2 (ITS1, ITS2), strain CBS 100218	843	843	0.81	0	0.96	AJ244273.1
Select seq emb|AJ971451.1|	Coniosporium sp. MA4567 18S rRNA gene (partial), 5.8S rRNA gene, ITS1 and ITS2, isolate MA4567	800	800	0.94	0	0.92	AJ971451.1
Select seq emb|AJ971453.1|	Coniosporium sp. MA4783 18S rRNA gene (partial), 5.8S rRNA gene, ITS1 and ITS2, isolate MA4783	795	795	0.94	0	0.91	AJ971453.1
Select seq gb|JQ354926.1|	Coniosporium sp. SL110414 28S ribosomal RNA gene, partial sequence; internal transcribed spacer 2, 5.8S ribosomal RNA gene, and internal transcribed spacer 1, complete sequence; and 18S ribosomal RNA gene, partial sequence	771	771	0.84	0	0.93	JQ354926.1
Select seq emb|AJ971448.1|	Coniosporium sp. MA4667 5.8S rRNA gene, ITS1 and ITS2, isolate MA4667	754	754	0.72	0	0.97	AJ971448.1
Select seq emb|AJ244271.1|	Coniosporium apollinis 5.8S rRNA gene and internal transcribed spacers 1 and 2 (ITS1, ITS2), strain CBS 100213	739	739	0.81	0	0.93	AJ244271.1
Select seq emb|AJ971444.1|	Coniosporium sp. MA4632 18S rRNA gene (partial), 5.8S rRNA gene, ITS1 and ITS2, isolate MA4632	737	737	0.7	0	0.97	AJ971444.1
Select seq gb|AY843133.1|	Fungal sp. TRN435 internal transcribed spacer 1, 5.8S ribosomal RNA gene, and internal transcribed spacer 2, complete sequence	728	728	0.81	0	0.93	AY843133.1
Select seq gb|JQ354906.1|	Coniosporium sp. SL10201 28S ribosomal RNA gene, partial sequence; internal transcribed spacer 2, 5.8S ribosomal RNA gene, and internal transcribed spacer 1, complete sequence; and 18S ribosomal RNA gene, partial sequence	701	701	0.82	0	0.92	JQ354906.1
Select seq gb|AY843130.1|	Fungal sp. TRN432 internal transcribed spacer 1, 5.8S ribosomal RNA gene, and internal transcribed spacer 2, complete sequence	699	699	0.81	0	0.92	AY843130.1
Select seq emb|AJ971452.1|	Coniosporium sp. MA4560 18S rRNA gene (partial), 5.8S rRNA gene, ITS1 and ITS2, isolate MA4560	697	697	0.81	0	0.92	AJ971452.1
Select seq gb|JN661632.1|	Coniosporium sp. SL08581 18S ribosomal RNA gene, partial sequence; internal transcribed spacer 1, 5.8S ribosomal RNA gene, and internal transcribed spacer 2, complete sequence; and 28S ribosomal RNA gene, partial sequence	678	678	0.79	0	0.92	JN661632.1
Select seq gb|JQ354916.1|	Coniosporium sp. SL0811 18S ribosomal RNA gene, partial sequence; internal transcribed spacer 1, 5.8S ribosomal RNA gene, and internal transcribed spacer 2, complete sequence; and 28S ribosomal RNA gene, partial sequence	675	675	0.79	0	0.92	JQ354916.1
Select seq gb|JQ354899.1|	Coniosporium sp. SL10113 18S ribosomal RNA gene, partial sequence; internal transcribed spacer 1, 5.8S ribosomal RNA gene, and internal transcribed spacer 2, complete sequence; and 28S ribosomal RNA gene, partial sequence	625	625	0.71	3e-175	0.92	JQ354899.1
Select seq emb|AJ972813.1|	Sarcinomyces sp. MA 4620 18S rRNA gene, 5.8S rRNA gene, ITS1 and ITS2, isolate MA 4620	575	575	0.94	3e-160	0.84	AJ972813.1
Select seq emb|AJ972787.1|	Coniosporium sp. MA 4930 5.8S rRNA gene, ITS1 and ITS2, isolate MA 4930	568	568	0.64	5e-158	0.92	AJ972787.1
Select seq gb|AY843163.1|	Fungal sp. TRN471 internal transcribed spacer 1, 5.8S ribosomal RNA gene, and internal transcribed spacer 2, complete sequence	568	568	0.63	5e-158	0.93	AY843163.1
Select seq emb|AJ972815.1|	Sarcinomyces sp. MA 4787 18S rRNA gene, 5.8S rRNA gene, ITS1 and ITS2, isolate MA 4787	564	564	0.79	7e-157	0.87	AJ972815.1
Select seq emb|AJ972814.1|	Sarcinomyces sp. MA 4563 18S rRNA gene, 5.8S rRNA gene, ITS1 and ITS2, isolate MA 4563	556	556	0.91	1e-154	0.84	AJ972814.1
Select seq emb|AJ972804.1|	Sarcinomyces sp. MA 4649 18S rRNA gene, 5.8S rRNA gene, ITS1 and ITS2, isolate MA 4649	555	555	0.79	4e-154	0.87	AJ972804.1
Select seq gb|FJ903295.1|	Sarea difformis isolate A40 18S ribosomal RNA, internal transcribed spacer 1, 5.8S ribosomal RNA, internal transcribed spacer 2, and 28S ribosomal RNA gene, region	553	553	0.68	2e-153	0.9	FJ903295.1
Select seq emb|AJ972811.1|	Sarcinomyces sp. MA 4665 18S rRNA gene, 5.8S rRNA gene, ITS1 and ITS2, isolate MA 4665	549	549	0.92	2e-152	0.84	AJ972811.1
Select seq gb|KC218814.1|	Botryosphaeria dothidea isolate BDDP2 18S ribosomal RNA gene, partial sequence; internal transcribed spacer 1, 5.8S ribosomal RNA gene, and internal transcribed spacer 2, complete sequence; and 28S ribosomal RNA gene, partial sequence	544	544	1	9e-151	0.83	KC218814.1
Select seq gb|KC218813.1|	Botryosphaeria dothidea isolate BDDP1 18S ribosomal RNA gene, partial sequence; internal transcribed spacer 1, 5.8S ribosomal RNA gene, and internal transcribed spacer 2, complete sequence; and 28S ribosomal RNA gene, partial sequence	544	544	1	9e-151	0.83	KC218813.1
Select seq gb|JQ936677.1|	Botryosphaeria dothidea strain Shi Liu Branch 18S ribosomal RNA gene, partial sequence; internal transcribed spacer 1, 5.8S ribosomal RNA gene, and internal transcribed spacer 2, complete sequence; and 28S ribosomal RNA gene, partial sequence	544	544	1	9e-151	0.83	JQ936677.1
Select seq emb|AJ938004.1|	Botryosphaeria dothidea 18S rRNA gene (partial), 5.8S rRNA gene, 28S rRNA gene (partial), ITS1 and ITS2, strain BOTDOT2/1_150305_3	544	544	1	9e-151	0.83	AJ938004.1
Select seq gb|HM537073.1|	Fungal endophyte sp. g104 18S ribosomal RNA gene, partial sequence; internal transcribed spacer 1, 5.8S ribosomal RNA gene, and internal transcribed spacer 2, complete sequence; and 28S ribosomal RNA gene, partial sequence	542	542	1	3e-150	0.83	HM537073.1
Select seq emb|AJ972810.1|	Sarcinomyces sp. MA 4629 18S rRNA gene, 5.8S rRNA gene, ITS1 and ITS2, isolate MA 4629	542	542	0.94	3e-150	0.84	AJ972810.1
Select seq gb|KC467062.1|	Botryosphaeria dothidea strain BDCYP1 18S ribosomal RNA gene, partial sequence; internal transcribed spacer 1, 5.8S ribosomal RNA gene, and internal transcribed spacer 2, complete sequence; and 28S ribosomal RNA gene, partial sequence	538	538	0.99	4e-149	0.83	KC467062.1
Select seq gb|JX073098.1|	Botryosphaeria dothidea isolate BDPIS1 18S ribosomal RNA gene, partial sequence; internal transcribed spacer 1, 5.8S ribosomal RNA gene, and internal transcribed spacer 2, complete sequence; and 28S ribosomal RNA gene, partial sequence	538	538	0.99	4e-149	0.83	JX073098.1
Select seq emb|AJ972809.2|	Sarcinomyces sp. MA 4760 18S rRNA gene, 5.8S rRNA gene, ITS1 and ITS2, isolate MA 4760	538	538	0.83	4e-149	0.85	AJ972809.2
Select seq gb|KC467063.1|	Botryosphaeria dothidea strain BDCYP2 18S ribosomal RNA gene, partial sequence; internal transcribed spacer 1, 5.8S ribosomal RNA gene, and internal transcribed spacer 2, complete sequence; and 28S ribosomal RNA gene, partial sequence	536	536	0.99	2e-148	0.83	KC467063.1
Select seq gb|JX073099.1|	Botryosphaeria dothidea isolate BDGR1 18S ribosomal RNA gene, partial sequence; internal transcribed spacer 1, 5.8S ribosomal RNA gene, and internal transcribed spacer 2, complete sequence; and 28S ribosomal RNA gene, partial sequence	536	536	0.99	2e-148	0.83	JX073099.1
Select seq gb|JN638454.1|	Botryosphaeria dothidea strain LMF1 18S ribosomal RNA gene, partial sequence; internal transcribed spacer 1, 5.8S ribosomal RNA gene, and internal transcribed spacer 2, complete sequence; and 28S ribosomal RNA gene, partial sequence	536	536	1	2e-148	0.83	JN638454.1
Select seq gb|KR072501.1|	Sarea difformis strain K23 18S ribosomal RNA gene, partial sequence; internal transcribed spacer 1 and 5.8S ribosomal RNA gene, complete sequence; and internal transcribed spacer 2, partial sequence	529	529	0.66	3e-146	0.9	KR072501.1
Select seq gb|KP698193.1|	Sarea difformis isolate KaP12.1.2.1 18S ribosomal RNA gene, partial sequence; internal transcribed spacer 1 and 5.8S ribosomal RNA gene, complete sequence; and internal transcribed spacer 2, partial sequence	527	527	0.66	9e-146	0.9	KP698193.1
Select seq dbj|AB645745.1|	Botryosphaeria dothidea genes for 18S rRNA, ITS1, 5.8S rRNA, ITS2, 28S rRNA, partial and complete sequence, strain: FFPRI411068	521	521	0.97	4e-144	0.83	AB645745.1
Select seq emb|AJ972924.1|	Coniosporium sp. MA 4557 ITS1, 5.8S rRNA gene and ITS2, strain MA 4557	521	521	0.47	4e-144	0.98	AJ972924.1
Select seq gb|FJ792585.1|	Apiocarpella macrospora strain xsd08018 18S ribosomal RNA gene, partial sequence; internal transcribed spacer 1, 5.8S ribosomal RNA gene, and internal transcribed spacer 2, complete sequence; and 28S ribosomal RNA gene, partial sequence	518	518	0.97	5e-143	0.82	FJ792585.1
Select seq gb|FJ478129.1|	Botryosphaeria dothidea strain xsd08087 18S ribosomal RNA gene, partial sequence; internal transcribed spacer 1, 5.8S ribosomal RNA gene, and internal transcribed spacer 2, complete sequence; and 28S ribosomal RNA gene, partial sequence	518	518	0.97	5e-143	0.82	FJ478129.1
Select seq gb|FJ150706.1|	Saccharata proteae strain CBS 114569 18S ribosomal RNA gene, partial sequence; internal transcribed spacer 1, 5.8S ribosomal RNA gene, and internal transcribed spacer 2, complete sequence; and 28S ribosomal RNA gene, partial sequence	516	516	1	2e-142	0.82	FJ150706.1
Select seq gb|MF076616.1|	Botryosphaeria dothidea isolate S199 small subunit ribosomal RNA gene, partial sequence; internal transcribed spacer 1, 5.8S ribosomal RNA gene, and internal transcribed spacer 2, complete sequence; and large subunit ribosomal RNA gene, partial sequence	514	514	0.99	7e-142	0.82	MF076616.1
Select seq gb|EU552145.1|	Saccharata proteae culture-collection CBS:119218 18S ribosomal RNA gene, partial sequence; internal transcribed spacer 1, 5.8S ribosomal RNA gene, and internal transcribed spacer 2, complete sequence; and 28S ribosomal RNA gene, partial sequence	514	514	1	7e-142	0.82	EU552145.1
Select seq gb|EU167562.1|	Bagnisiella examinans strain CBS 551.66 small subunit ribosomal RNA gene, internal transcribed spacer 1, 5.8S ribosomal RNA gene, and internal transcribed spacer 2, complete sequence; and large subunit ribosomal RNA gene, partial sequence	514	514	1	7e-142	0.82	EU167562.1
Select seq dbj|AB645749.1|	Botryosphaeria dothidea genes for 18S rRNA, ITS1, 5.8S rRNA, ITS2, 28S rRNA, partial and complete sequence, strain: FFPRI411072	512	512	0.97	3e-141	0.82	AB645749.1
Select seq gb|AF096214.1|AF096214	Umbilicaria decussata 18S ribosomal RNA gene, partial sequence; internal transcribed spacer 1, 5.8S ribosomal RNA gene and internal transcribed spacer 2, complete sequence; and 26S ribosomal RNA gene, partial sequence	512	611	0.78	3e-141	0.88	AF096214.1
Select seq gb|KP698194.1|	Sarea sp. K25 18S ribosomal RNA gene, partial sequence; internal transcribed spacer 1 and 5.8S ribosomal RNA gene, complete sequence; and internal transcribed spacer 2, partial sequence	510	510	0.68	9e-141	0.88	KP698194.1
Select seq gb|AF096212.1|AF096212	Umbilicaria rigida 18S ribosomal RNA gene, partial sequence; internal transcribed spacer 1, 5.8S ribosomal RNA gene and internal transcribed spacer 2, complete sequence; and 26S ribosomal RNA gene, partial sequence	510	602	0.77	9e-141	0.88	AF096212.1
Select seq gb|AF096211.1|AF096211	Umbilicaria leiocarpa 18S ribosomal RNA gene, partial sequence; internal transcribed spacer 1, 5.8S ribosomal RNA gene and internal transcribed spacer 2, complete sequence; and 26S ribosomal RNA gene, partial sequence	510	606	0.77	9e-141	0.88	AF096211.1
Select seq gb|KF766168.1|	Botryosphaeria ramosa strain CMW 26167 18S ribosomal RNA gene, partial sequence; internal transcribed spacer 1, 5.8S ribosomal RNA gene, and internal transcribed spacer 2, complete sequence; and 28S ribosomal RNA gene, partial sequence	508	508	0.95	3e-140	0.83	KF766168.1
Select seq gb|KF466486.1|	Botryosphaeria dothidea isolate KER-U-BDAPLA 18S ribosomal RNA gene, partial sequence; internal transcribed spacer 1, 5.8S ribosomal RNA gene, and internal transcribed spacer 2, complete sequence; and 28S ribosomal RNA gene, partial sequence	508	508	0.96	3e-140	0.82	KF466486.1
Select seq emb|AJ431598.1|	Umbilicaria kappeni 18S rRNA gene (partial), 5.8S rRNA gene, 26S rRNA gene (partial), internal transcribed spacer 1 (ITS1) and internal transcribed spacer 2 (ITS2), strain 2(15)	508	508	0.69	3e-140	0.88	AJ431598.1
Select seq gb|AF096217.1|AF096217	Umbilicaria lyngei 18S ribosomal RNA gene, partial sequence; internal transcribed spacer 1, 5.8S ribosomal RNA gene and internal transcribed spacer 2, complete sequence; and 26S ribosomal RNA gene, partial sequence	508	609	0.78	3e-140	0.88	AF096217.1
Select seq gb|AF096213.1|AF096213	Umbilicaria antarctica 18S ribosomal RNA gene, partial sequence; internal transcribed spacer 1, 5.8S ribosomal RNA gene and internal transcribed spacer 2, complete sequence; and 26S ribosomal RNA gene, partial sequence	508	609	0.78	3e-140	0.88	AF096213.1
Select seq gb|AF096210.1|AF096210	Umbilicaria umbilicarioides 18S ribosomal RNA gene, partial sequence; internal transcribed spacer 1, 5.8S ribosomal RNA gene and internal transcribed spacer 2, complete sequence; and 26S ribosomal RNA gene, partial sequence	508	609	0.78	3e-140	0.88	AF096210.1
Select seq gb|AF096206.1|AF096206	Umbilicaria deusta 18S ribosomal RNA gene, partial sequence; internal transcribed spacer 1, 5.8S ribosomal RNA gene and internal transcribed spacer 2, complete sequence; and 26S ribosomal RNA gene, partial sequence	508	596	0.76	3e-140	0.88	AF096206.1
Select seq gb|KR012878.1|	Macrophomina phaseolina voucher CIAT519 18S ribosomal RNA gene, partial sequence; internal transcribed spacer 1, 5.8S ribosomal RNA gene, and internal transcribed spacer 2, complete sequence; and 28S ribosomal RNA gene, partial sequence	507	507	0.97	1e-139	0.82	KR012878.1
Select seq gb|JX179253.1|	Fungal sp. DZGS09 18S ribosomal RNA gene, partial sequence; internal transcribed spacer 1, 5.8S ribosomal RNA gene, and internal transcribed spacer 2, complete sequence; and 28S ribosomal RNA gene, partial sequence	507	507	0.96	1e-139	0.82	JX179253.1
Select seq emb|AJ431595.1|	Umbilicaria antarctica 18S rRNA gene (partial), 5.8S rRNA gene, 26S rRNA gene (partial), internal transcribed spacer 1 (ITS1) and internal transcribed spacer 2 (ITS2), strain 1(6)	505	567	0.75	4e-139	0.88	AJ431595.1
Select seq gb|KF766163.1|	Dothiorella oblonga strain CBS 121765 18S ribosomal RNA gene, partial sequence; internal transcribed spacer 1, 5.8S ribosomal RNA gene, and internal transcribed spacer 2, complete sequence; and 28S ribosomal RNA gene, partial sequence	503	503	0.95	2e-138	0.83	KF766163.1
Select seq gb|HM161487.1|	Umbilicaria haplocarpa isolate AFTOL-ID 7167 18S ribosomal RNA gene, partial sequence; internal transcribed spacer 1, 5.8S ribosomal RNA gene, and internal transcribed spacer 2, complete sequence; and 26S ribosomal RNA gene, partial sequence	503	615	0.78	2e-138	0.88	HM161487.1
Select seq gb|AY603132.1|	Umbilicaria kappenii voucher Lumbsch 19047a (F) 18S ribosomal RNA gene, partial sequence; internal transcribed spacer 1, 5.8S ribosomal RNA gene, and internal transcribed spacer 2, complete sequence; and 26S ribosomal RNA gene, partial sequence	503	598	0.77	2e-138	0.88	AY603132.1
Select seq emb|AJ431596.1|	Umbilicaria antarctica 18S rRNA gene (partial), 5.8S rRNA gene, 26S rRNA gene (partial), internal transcribed spacer 1 (ITS1) and internal transcribed spacer 2 (ITS2), strain 1(7)	503	565	0.75	2e-138	0.88	AJ431596.1
Select seq gb|AF096215.1|AF096215	Umbilicaria crustulosa 18S ribosomal RNA gene, partial sequence; internal transcribed spacer 1, 5.8S ribosomal RNA gene and internal transcribed spacer 2, complete sequence; and 26S ribosomal RNA gene, partial sequence	501	600	0.78	6e-138	0.88	AF096215.1
Select seq gb|KF993412.1|	Hormococcus conorum isolate PAV-M 1.092 18S ribosomal RNA gene, partial sequence; internal transcribed spacer 1, 5.8S ribosomal RNA gene, and internal transcribed spacer 2, complete sequence; and 28S ribosomal RNA gene, partial sequence	499	499	0.92	2e-137	0.83	KF993412.1
Select seq gb|JX421720.1|	Sarea resinae strain ASR_H15_19A 18S ribosomal RNA gene, partial sequence; internal transcribed spacer 1 and 5.8S ribosomal RNA gene, complete sequence; and internal transcribed spacer 2, partial sequence	499	499	0.66	2e-137	0.88	JX421720.1
Select seq gb|EF545133.1|	Macrophomina phaseolina 18S ribosomal RNA gene, partial sequence; internal transcribed spacer 1, 5.8S ribosomal RNA gene, and internal transcribed spacer 2, complete sequence; and 28S ribosomal RNA gene, partial sequence	499	499	0.97	2e-137	0.82	EF545133.1
Select seq gb|HM161510.1|	Umbilicaria decussata isolate AFTOL-ID 7128 18S ribosomal RNA gene, partial sequence; internal transcribed spacer 1, 5.8S ribosomal RNA gene, and internal transcribed spacer 2, complete sequence; and 26S ribosomal RNA gene, partial sequence	497	589	0.78	7e-137	0.88	HM161510.1
Select seq gb|AF096209.1|AF096209	Umbilicaria cylindrica country Ukraine 18S ribosomal RNA gene, partial sequence; internal transcribed spacer 1, 5.8S ribosomal RNA gene and internal transcribed spacer 2, complete sequence; and 26S ribosomal RNA gene, partial sequence	497	596	0.78	7e-137	0.88	AF096209.1
Select seq gb|FJ854372.1|	Umbilicaria muehlenbergii isolate 20085035 18S ribosomal RNA gene, partial sequence; internal transcribed spacer 1, 5.8S ribosomal RNA gene, and internal transcribed spacer 2, complete sequence; and 28S ribosomal RNA gene, partial sequence	496	609	0.79	3e-136	0.88	FJ854372.1
Select seq gb|FJ854363.1|	Umbilicaria muehlenbergii isolate 20085003 18S ribosomal RNA gene, partial sequence; internal transcribed spacer 1, 5.8S ribosomal RNA gene, and internal transcribed spacer 2, complete sequence; and 28S ribosomal RNA gene, partial sequence	496	609	0.79	3e-136	0.88	FJ854363.1
Select seq emb|AJ972816.1|	Sarcinomyces sp. MA 4770 18S rRNA gene, 5.8S rRNA gene, ITS1 and ITS2, isolate MA 4770	496	496	0.73	3e-136	0.86	AJ972816.1
Select seq gb|AF096204.1|AF096204	Umbilicaria muehlenbergii 18S ribosomal RNA gene, partial sequence; internal transcribed spacer 1, 5.8S ribosomal RNA gene and internal transcribed spacer 2, complete sequence; and 26S ribosomal RNA gene, partial sequence	496	585	0.77	3e-136	0.88	AF096204.1
Select seq gb|KF951698.1|	Macrophomina phaseolina strain CPC 13084 18S ribosomal RNA gene, partial sequence; internal transcribed spacer 1, 5.8S ribosomal RNA gene, and internal transcribed spacer 2, complete sequence; and 28S ribosomal RNA gene, partial sequence	494	494	0.96	9e-136	0.82	KF951698.1
Select seq gb|JQ411394.1|	Botryosphaeria dothidea isolate UCROK885 18S ribosomal RNA gene, partial sequence; internal transcribed spacer 1, 5.8S ribosomal RNA gene, and internal transcribed spacer 2, complete sequence; and 28S ribosomal RNA gene, partial sequence	494	494	0.97	9e-136	0.82	JQ411394.1
Select seq gb|AY603131.1|	Umbilicaria kappenii voucher Ott 2010 (hb. Ott) 18S ribosomal RNA gene, partial sequence; internal transcribed spacer 1, 5.8S ribosomal RNA gene, and internal transcribed spacer 2, complete sequence; and 26S ribosomal RNA gene, partial sequence	494	494	0.67	9e-136	0.88	AY603131.1
Select seq emb|AJ431597.1|	Umbilicaria kappeni 18S rRNA gene (partial), 5.8S rRNA gene, internal transcribed spacer 1 (ITS1) and internal transcribed spacer 2 (ITS2), strain 2(13)	494	494	0.69	9e-136	0.87	AJ431597.1
Select seq emb|AJ431593.1|	Umbilicaria antarctica 18S rRNA gene (partial), 5.8S rRNA gene, 26S rRNA gene (partial), internal transcribed spacer 1 (ITS1) and internal transcribed spacer 2 (ITS2), strain 1(4)	494	556	0.75	9e-136	0.87	AJ431593.1
Select seq gb|KT963802.1|	Ceuthospora sp. SH16KPN internal transcribed spacer 1, partial sequence; 5.8S ribosomal RNA gene, complete sequence; and internal transcribed spacer 2, partial sequence	492	606	0.79	3e-135	0.88	KT963802.1
Select seq gb|KP714535.1|	Phacidium aff. pseudophacidioides strain GW_OTU06 18S ribosomal RNA gene, partial sequence; internal transcribed spacer 1 and 5.8S ribosomal RNA gene, complete sequence; and internal transcribed spacer 2, partial sequence	492	492	0.68	3e-135	0.88	KP714535.1
Select seq gb|JX978243.1|	Fungal sp. NLEndoHerit_014_2008N5-26-2N internal transcribed spacer 1, partial sequence; 5.8S ribosomal RNA gene, complete sequence; and internal transcribed spacer 2, partial sequence	492	606	0.79	3e-135	0.88	JX978243.1
Select seq gb|JF439482.1|	Leotiomycetes sp. F21 18S ribosomal RNA gene, partial sequence; internal transcribed spacer 1, 5.8S ribosomal RNA gene, and internal transcribed spacer 2, complete sequence; and 28S ribosomal RNA gene, partial sequence	492	611	0.79	3e-135	0.88	JF439482.1
Select seq gb|AY603128.1|	Umbilicaria antarctica voucher Ott 2006 (hb. Ott) 18S ribosomal RNA gene, partial sequence; internal transcribed spacer 1, 5.8S ribosomal RNA gene, and internal transcribed spacer 2, complete sequence; and 26S ribosomal RNA gene, partial sequence	492	587	0.76	3e-135	0.88	AY603128.1
Select seq gb|AF096199.1|AF096199	Umbilicaria cylindrica country Greenland 18S ribosomal RNA gene, partial sequence; internal transcribed spacer 1, 5.8S ribosomal RNA gene and internal transcribed spacer 2, complete sequence; and 26S ribosomal RNA gene, partial sequence	492	578	0.77	3e-135	0.87	AF096199.1
Select seq gb|FJ150708.1|	Saccharata proteae strain CPC 14856 18S ribosomal RNA gene, partial sequence; internal transcribed spacer 1, 5.8S ribosomal RNA gene, and internal transcribed spacer 2, complete sequence; and 28S ribosomal RNA gene, partial sequence	490	490	0.97	1e-134	0.82	FJ150708.1
Select seq emb|FN185975.1|	Umbilicaria polyphylla 18S rRNA gene (partial), ITS1, 5.8S rRNA gene, ITS2 and 28S rRNA gene (partial), isolate U. polyphylla 12, specimen voucher KRAM:L:50618	488	585	0.73	4e-134	0.88	FN185975.1
Select seq gb|AF096219.1|AF096219	Umbilicaria ruebeliana 18S ribosomal RNA gene, partial sequence; internal transcribed spacer 1, 5.8S ribosomal RNA gene and internal transcribed spacer 2, complete sequence; and 26S ribosomal RNA gene, partial sequence	488	589	0.77	4e-134	0.88	AF096219.1
Select seq gb|AF096205.1|AF096205	Umbilicaria nylanderiana 18S ribosomal RNA gene, partial sequence; internal transcribed spacer 1, 5.8S ribosomal RNA gene and internal transcribed spacer 2, complete sequence; and 26S ribosomal RNA gene, partial sequence	488	587	0.78	4e-134	0.87	AF096205.1
Select seq gb|KX100387.1|	Phacidiopycnis sp. Sib5-x2 18S ribosomal RNA gene, partial sequence; internal transcribed spacer 1, 5.8S ribosomal RNA gene, and internal transcribed spacer 2, complete sequence; and 28S ribosomal RNA gene, partial sequence	486	486	0.68	2e-133	0.87	KX100387.1
MOTU 11
Select seq dbj|LC272886.1|	Debaryomyces sp. genes for ITS1, 5.8S rRNA, ITS2, 28S rRNA, partial and complete sequence, strain: GY11322PS	617	617	1	5e-173	0.99	LC272886.1
Select seq gb|KU896793.1|	Debaryomyces hansenii strain DMic 962456 18S ribosomal RNA gene, partial sequence; internal transcribed spacer 1, 5.8S ribosomal RNA gene, and internal transcribed spacer 2, complete sequence; and 28S ribosomal RNA gene, partial sequence	617	617	1	5e-173	0.99	KU896793.1
Select seq gb|KU896792.1|	Debaryomyces hansenii strain DMic 961969 18S ribosomal RNA gene, partial sequence; internal transcribed spacer 1, 5.8S ribosomal RNA gene, and internal transcribed spacer 2, complete sequence; and 28S ribosomal RNA gene, partial sequence	617	617	1	5e-173	0.99	KU896792.1
Select seq gb|KU896791.1|	Debaryomyces hansenii strain DMic 87156 18S ribosomal RNA gene, partial sequence; internal transcribed spacer 1, 5.8S ribosomal RNA gene, and internal transcribed spacer 2, complete sequence; and 28S ribosomal RNA gene, partial sequence	617	617	1	5e-173	0.99	KU896791.1
Select seq gb|KU896790.1|	Debaryomyces hansenii strain DMic 86144 18S ribosomal RNA gene, partial sequence; internal transcribed spacer 1, 5.8S ribosomal RNA gene, and internal transcribed spacer 2, complete sequence; and 28S ribosomal RNA gene, partial sequence	617	617	1	5e-173	0.99	KU896790.1
Select seq gb|KU987881.1|	Debaryomyces hansenii strain Dhan47_09_24_04 18S ribosomal RNA gene, partial sequence; internal transcribed spacer 1, 5.8S ribosomal RNA gene, and internal transcribed spacer 2, complete sequence; and 28S ribosomal RNA gene, partial sequence	617	617	1	5e-173	0.99	KU987881.1
Select seq gb|KX444668.1|	Debaryomyces hansenii isolate J1 18S ribosomal RNA gene, partial sequence; internal transcribed spacer 1, 5.8S ribosomal RNA gene, and internal transcribed spacer 2, complete sequence; and 28S ribosomal RNA gene, partial sequence	617	617	1	5e-173	0.99	KX444668.1
Select seq gb|KY103285.1|	Debaryomyces psychrosporus culture-collection CBS:11845 small subunit ribosomal RNA gene, partial sequence; internal transcribed spacer 1, 5.8S ribosomal RNA gene, and internal transcribed spacer 2, complete sequence; and large subunit ribosomal RNA gene, partial sequence	617	617	1	5e-173	0.99	KY103285.1
Select seq gb|KY103274.1|	Debaryomyces maramus culture-collection CBS:7784 internal transcribed spacer 1, partial sequence; 5.8S ribosomal RNA gene and internal transcribed spacer 2, complete sequence; and large subunit ribosomal RNA gene, partial sequence	617	617	1	5e-173	0.99	KY103274.1
Select seq gb|KY103264.1|	Debaryomyces hansenii culture-collection CBS:10956 internal transcribed spacer 1, partial sequence; 5.8S ribosomal RNA gene and internal transcribed spacer 2, complete sequence; and large subunit ribosomal RNA gene, partial sequence	617	617	1	5e-173	0.99	KY103264.1
Select seq gb|KY103263.1|	Debaryomyces hansenii culture-collection CBS:6089 internal transcribed spacer 1, partial sequence; 5.8S ribosomal RNA gene and internal transcribed spacer 2, complete sequence; and large subunit ribosomal RNA gene, partial sequence	617	617	1	5e-173	0.99	KY103263.1
Select seq gb|KY103240.1|	Debaryomyces hansenii culture-collection CBS:10942 internal transcribed spacer 1, partial sequence; 5.8S ribosomal RNA gene and internal transcribed spacer 2, complete sequence; and large subunit ribosomal RNA gene, partial sequence	617	617	1	5e-173	0.99	KY103240.1
Select seq gb|KY103238.1|	Debaryomyces hansenii culture-collection CBS:1101 internal transcribed spacer 1, partial sequence; 5.8S ribosomal RNA gene and internal transcribed spacer 2, complete sequence; and large subunit ribosomal RNA gene, partial sequence	617	617	1	5e-173	0.99	KY103238.1
Select seq gb|KY103229.1|	Debaryomyces hansenii culture-collection CBS:4233 small subunit ribosomal RNA gene, partial sequence; internal transcribed spacer 1, 5.8S ribosomal RNA gene, and internal transcribed spacer 2, complete sequence; and large subunit ribosomal RNA gene, partial sequence	617	617	1	5e-173	0.99	KY103229.1
Select seq gb|KY103213.1|	Debaryomyces hansenii culture-collection CBS:6574 internal transcribed spacer 1, partial sequence; 5.8S ribosomal RNA gene and internal transcribed spacer 2, complete sequence; and large subunit ribosomal RNA gene, partial sequence	617	617	1	5e-173	0.99	KY103213.1
Select seq gb|KY103211.1|	Debaryomyces hansenii culture-collection CBS:791 internal transcribed spacer 1, partial sequence; 5.8S ribosomal RNA gene and internal transcribed spacer 2, complete sequence; and large subunit ribosomal RNA gene, partial sequence	617	617	1	5e-173	0.99	KY103211.1
Select seq gb|KY103205.1|	Debaryomyces hansenii culture-collection CBS:1962 internal transcribed spacer 1, partial sequence; 5.8S ribosomal RNA gene and internal transcribed spacer 2, complete sequence; and large subunit ribosomal RNA gene, partial sequence	617	617	1	5e-173	0.99	KY103205.1
Select seq gb|KX385853.1|	Debaryomyces hansenii strain AUMC 10732 18S ribosomal RNA gene, partial sequence; internal transcribed spacer 1, 5.8S ribosomal RNA gene, and internal transcribed spacer 2, complete sequence; and 28S ribosomal RNA gene, partial sequence	617	617	1	5e-173	0.99	KX385853.1
Select seq gb|KX247525.1|	Debaryomyces hansenii var. hansenii strain MASR 93 DH internal transcribed spacer 1, partial sequence; 5.8S ribosomal RNA gene and internal transcribed spacer 2, complete sequence; and 28S ribosomal RNA gene, partial sequence	617	617	1	5e-173	0.99	KX247525.1
Select seq gb|JN008142.2|	Debaryomyces hansenii var. hansenii strain DMic 113902 18S ribosomal RNA gene, partial sequence; internal transcribed spacer 1, 5.8S ribosomal RNA gene, and internal transcribed spacer 2, complete sequence; and 28S ribosomal RNA gene, partial sequence	617	617	1	5e-173	0.99	JN008142.2
Select seq gb|KT363069.1|	Debaryomyces hansenii isolate T0R4 internal transcribed spacer 1, partial sequence; 5.8S ribosomal RNA gene and internal transcribed spacer 2, complete sequence; and 28S ribosomal RNA gene, partial sequence	617	617	1	5e-173	0.99	KT363069.1
Select seq gb|KR264906.1|	Debaryomyces hansenii isolate OMA Y8 internal transcribed spacer 1, partial sequence; 5.8S ribosomal RNA gene and internal transcribed spacer 2, complete sequence; and 28S ribosomal RNA gene, partial sequence	617	617	1	5e-173	0.99	KR264906.1
Select seq gb|KR264905.1|	Debaryomyces hansenii isolate OMA Y9 internal transcribed spacer 1, partial sequence; 5.8S ribosomal RNA gene and internal transcribed spacer 2, complete sequence; and 28S ribosomal RNA gene, partial sequence	617	617	1	5e-173	0.99	KR264905.1
Select seq gb|KR264903.1|	Debaryomyces hansenii isolate OMA Y13 internal transcribed spacer 1, partial sequence; 5.8S ribosomal RNA gene and internal transcribed spacer 2, complete sequence; and 28S ribosomal RNA gene, partial sequence	617	617	1	5e-173	0.99	KR264903.1
Select seq gb|KP219451.1|	Debaryomyces hansenii strain C-3-06 internal transcribed spacer 1, partial sequence; 5.8S ribosomal RNA gene and internal transcribed spacer 2, complete sequence; and 28S ribosomal RNA gene, partial sequence	617	617	1	5e-173	0.99	KP219451.1
Select seq gb|KP219444.1|	Debaryomyces hansenii strain S-2-04 internal transcribed spacer 1, partial sequence; 5.8S ribosomal RNA gene and internal transcribed spacer 2, complete sequence; and 28S ribosomal RNA gene, partial sequence	617	617	1	5e-173	0.99	KP219444.1
Select seq gb|KT323948.1|	Debaryomyces hansenii strain IBT-D1 internal transcribed spacer 1, partial sequence; 5.8S ribosomal RNA gene, complete sequence; and internal transcribed spacer 2, partial sequence	617	617	1	5e-173	0.99	KT323948.1
Select seq gb|KM115085.1|	Debaryomyces hansenii strain NBDhan2013A14 internal transcribed spacer 1, partial sequence; 5.8S ribosomal RNA gene and internal transcribed spacer 2, complete sequence; and 28S ribosomal RNA gene, partial sequence	617	617	1	5e-173	0.99	KM115085.1
Select seq gb|KM115083.1|	Debaryomyces hansenii strain NBDhan2013B10 internal transcribed spacer 1, partial sequence; 5.8S ribosomal RNA gene and internal transcribed spacer 2, complete sequence; and 28S ribosomal RNA gene, partial sequence	617	617	1	5e-173	0.99	KM115083.1
Select seq gb|KM115073.1|	Debaryomyces hansenii strain NBDhan2012B16 internal transcribed spacer 1, partial sequence; 5.8S ribosomal RNA gene and internal transcribed spacer 2, complete sequence; and 28S ribosomal RNA gene, partial sequence	617	617	1	5e-173	0.99	KM115073.1
Select seq gb|KM115069.1|	Debaryomyces hansenii strain NBDhan2013A09 internal transcribed spacer 1, partial sequence; 5.8S ribosomal RNA gene and internal transcribed spacer 2, complete sequence; and 28S ribosomal RNA gene, partial sequence	617	617	1	5e-173	0.99	KM115069.1
Select seq gb|KP132015.1|	Debaryomyces subglobosus strain PMM10-1028284L isolate ISHAM-ITS_ID MITS607 18S ribosomal RNA gene, partial sequence; internal transcribed spacer 1, 5.8S ribosomal RNA gene, and internal transcribed spacer 2, complete sequence; and 28S ribosomal RNA gene, partial sequence	617	617	1	5e-173	0.99	KP132015.1
Select seq gb|KP132011.1|	Debaryomyces hansenii strain WM 730 isolate ISHAM-ITS_ID MITS369 18S ribosomal RNA gene, partial sequence; internal transcribed spacer 1, 5.8S ribosomal RNA gene, and internal transcribed spacer 2, complete sequence; and 28S ribosomal RNA gene, partial sequence	617	617	1	5e-173	0.99	KP132011.1
Select seq gb|KP132004.1|	Debaryomyces hansenii strain PMM08-2312L isolate ISHAM-ITS_ID MITS359 18S ribosomal RNA gene, partial sequence; internal transcribed spacer 1, 5.8S ribosomal RNA gene, and internal transcribed spacer 2, complete sequence; and 28S ribosomal RNA gene, partial sequence	617	617	1	5e-173	0.99	KP132004.1
Select seq gb|KP132002.1|	Debaryomyces hansenii strain PMM08-1798L isolate ISHAM-ITS_ID MITS357 18S ribosomal RNA gene, partial sequence; internal transcribed spacer 1, 5.8S ribosomal RNA gene, and internal transcribed spacer 2, complete sequence; and 28S ribosomal RNA gene, partial sequence	617	617	1	5e-173	0.99	KP132002.1
Select seq gb|FJ231464.1|	Debaryomyces hansenii isolate NCL 69 internal transcribed spacer 1, partial sequence; 5.8S ribosomal RNA gene, complete sequence; and internal transcribed spacer 2, partial sequence	617	617	1	5e-173	0.99	FJ231464.1
Select seq gb|KJ579951.1|	Debaryomyces hansenii isolate HJ14 18S ribosomal RNA gene, partial sequence; internal transcribed spacer 1, 5.8S ribosomal RNA gene, and internal transcribed spacer 2, complete sequence; and 28S ribosomal RNA gene, partial sequence	617	617	1	5e-173	0.99	KJ579951.1
Select seq gb|KF669516.1|	Debaryomyces hansenii strain 135B internal transcribed spacer 1, partial sequence; 5.8S ribosomal RNA gene and internal transcribed spacer 2, complete sequence; and 28S ribosomal RNA gene, partial sequence	617	617	1	5e-173	0.99	KF669516.1
Select seq gb|KF273864.1|	Debaryomyces hansenii strain LTB5 internal transcribed spacer 1, partial sequence; 5.8S ribosomal RNA gene and internal transcribed spacer 2, complete sequence; and 26S ribosomal RNA gene, partial sequence	617	617	1	5e-173	0.99	KF273864.1
Select seq emb|HF545662.1|	Debaryomyces hansenii genomic DNA containing ITS1, 5.8S rRNA gene, ITS2, 28S rRNA gene, culture collection ZIM:2407, isolate BGAL3-Y45	617	617	1	5e-173	0.99	HF545662.1
Select seq gb|JQ912667.1|	Debaryomyces hansenii 18S ribosomal RNA gene, partial sequence; internal transcribed spacer 1, 5.8S ribosomal RNA gene, and internal transcribed spacer 2, complete sequence; and 28S ribosomal RNA gene, partial sequence	617	617	1	5e-173	0.99	JQ912667.1
Select seq gb|JQ665431.1|	Debaryomyces sp. R81 18S ribosomal RNA gene, partial sequence; internal transcribed spacer 1, 5.8S ribosomal RNA gene, and internal transcribed spacer 2, complete sequence; and 28S ribosomal RNA gene, partial sequence	617	617	1	5e-173	0.99	JQ665431.1
Select seq emb|HE681100.1|	Debaryomyces hansenii genomic DNA containing 18S rRNA gene, ITS1, 5.8S rRNA gene, ITS2 and 28S rRNA gene, strain HA2277	617	617	1	5e-173	0.99	HE681100.1
Select seq emb|HE799657.1|	Debaryomyces hansenii genomic DNA containing ITS1, 5.8S rRNA gene, ITS2 and 28S rRNA gene, strain ZIM 2415, isolate BGGO5-Y68	617	617	1	5e-173	0.99	HE799657.1
Select seq gb|JN942909.1|	Debaryomyces hansenii strain DAOM 216364 internal transcribed spacer 1, partial sequence; 5.8S ribosomal RNA gene, complete sequence; and internal transcribed spacer 2, partial sequence	617	617	1	5e-173	0.99	JN942909.1
Select seq gb|HM769277.1|	Debaryomyces sp. NCAIM Y.01972 18S ribosomal RNA gene, partial sequence; internal transcribed spacer 1, 5.8S ribosomal RNA gene, and internal transcribed spacer 2, complete sequence; and 26S ribosomal RNA gene, partial sequence	617	617	1	5e-173	0.99	HM769277.1
Select seq gb|HM368665.1|	Debaryomyces hansenii internal transcribed spacer 1, partial sequence; 5.8S ribosomal RNA gene and internal transcribed spacer 2, complete sequence; and 28S ribosomal RNA gene, partial sequence	617	617	1	5e-173	0.99	HM368665.1
Select seq gb|GQ458041.1|	Debaryomyces hansenii strain ATCC 60978 18S ribosomal RNA gene, partial sequence; internal transcribed spacer 1, 5.8S ribosomal RNA gene, and internal transcribed spacer 2, complete sequence; and 28S ribosomal RNA gene, partial sequence	617	617	1	5e-173	0.99	GQ458041.1
Select seq gb|GQ458019.1|	Debaryomyces hansenii strain MA09-J 18S ribosomal RNA gene, partial sequence; internal transcribed spacer 1, 5.8S ribosomal RNA gene, and internal transcribed spacer 2, complete sequence; and 28S ribosomal RNA gene, partial sequence	617	617	1	5e-173	0.99	GQ458019.1
Select seq dbj|AB500695.1|	Debaryomyces hansenii gene for ITS1, partial sequence	617	617	1	5e-173	0.99	AB500695.1
Select seq ref|NR_120016.1|	Debaryomyces hansenii JCM 1990 ITS region; from TYPE material	617	617	1	5e-173	0.99	NR_120016.1
Select seq dbj|AB220030.1|	Debaryomyces hansenii var. hansenii genes for 18S rRNA, ITS1, 5.8S rRNA, ITS2, 26S rRNA, partial sequence, strain: IFM 54259	617	617	1	5e-173	0.99	AB220030.1
Select seq emb|FN386298.1|	Debaryomyces hansenii 18S rRNA gene (partial), ITS1, 5.8S rRNA gene, ITS2 and 28S rRNA gene (partial), isolate 3242	617	617	1	5e-173	0.99	FN386298.1
Select seq gb|DQ534410.1|	Debaryomyces hansenii strain SWJ-10b 18S ribosomal RNA gene, partial sequence; internal transcribed spacer 1, 5.8S ribosomal RNA gene, and internal transcribed spacer 2, complete sequence; and 28S ribosomal RNA gene, partial sequence	617	617	1	5e-173	0.99	DQ534410.1
Select seq gb|AF455408.1|	Debaryomyces hansenii isolate wb568 small subunit ribosomal RNA gene, partial sequence; internal transcribed spacer 1, 5.8S ribosomal RNA gene and internal transcribed spacer 2, complete sequence; and large subunit ribosomal RNA gene, partial sequence	617	617	1	5e-173	0.99	AF455408.1
Select seq gb|AF210327.1|AF210327	Debaryomyces hansenii var. hansenii CBS767 internal transcribed spacer 1, 5.8S ribosomal RNA gene, and internal transcribed spacer 2, complete sequence	617	617	1	5e-173	0.99	AF210327.1
Select seq emb|AJ586526.1|	Debaryomyces hansenii var. hansenii 5.8S rRNA gene, 26S rRNA gene (partial), ITS1 and ITS2, strain CECT 11369T	617	617	1	5e-173	0.99	AJ586526.1
Select seq gb|KY103226.1|	Debaryomyces hansenii culture-collection CBS:1125 internal transcribed spacer 1, partial sequence; 5.8S ribosomal RNA gene, complete sequence; and internal transcribed spacer 2, partial sequence	616	616	0.99	2e-172	0.99	KY103226.1
Select seq gb|KC009439.1|	Debaryomyces hansenii strain 6747-S9 5.8S ribosomal RNA gene, partial sequence; internal transcribed spacer 2, complete sequence; and 28S ribosomal RNA gene, partial sequence	616	616	0.99	2e-172	0.99	KC009439.1
Select seq gb|KY103237.1|	Debaryomyces hansenii culture-collection CBS:811 internal transcribed spacer 1, partial sequence; 5.8S ribosomal RNA gene and internal transcribed spacer 2, complete sequence; and large subunit ribosomal RNA gene, partial sequence	614	614	1	7e-172	0.99	KY103237.1
Select seq gb|KY103216.1|	Debaryomyces hansenii culture-collection CBS:5704 internal transcribed spacer 1, partial sequence; 5.8S ribosomal RNA gene and internal transcribed spacer 2, complete sequence; and large subunit ribosomal RNA gene, partial sequence	614	614	0.99	7e-172	0.99	KY103216.1
Select seq gb|KP132003.1|	Debaryomyces hansenii strain PMM08-2074L isolate ISHAM-ITS_ID MITS358 18S ribosomal RNA gene, partial sequence; internal transcribed spacer 1, 5.8S ribosomal RNA gene, and internal transcribed spacer 2, complete sequence; and 28S ribosomal RNA gene, partial sequence	614	614	1	7e-172	0.99	KP132003.1
Select seq gb|JF792848.1|	Debaryomyces sp. DVM 18S ribosomal RNA gene, internal transcribed spacer 1, 5.8S ribosomal RNA gene, internal transcribed spacer 2, and 28S ribosomal RNA gene, region	614	614	0.99	7e-172	0.99	JF792848.1
Select seq dbj|LC272888.1|	Debaryomyces sp. genes for ITS1, 5.8S rRNA, ITS2, 28S rRNA, partial and complete sequence, strain: GY113281PS	612	612	1	2e-171	0.99	LC272888.1
Select seq dbj|LC272887.1|	Debaryomyces sp. genes for ITS1, 5.8S rRNA, ITS2, 28S rRNA, partial and complete sequence, strain: GY113220PS	612	612	1	2e-171	0.99	LC272887.1
Select seq dbj|LC272885.1|	Debaryomyces sp. genes for ITS1, 5.8S rRNA, ITS2, 28S rRNA, partial and complete sequence, strain: GY113422PS	612	612	1	2e-171	0.99	LC272885.1
Select seq gb|KX766422.1|	Debaryomyces sp. isolate Rhcrf 5 small subunit ribosomal RNA gene, partial sequence; internal transcribed spacer 1, 5.8S ribosomal RNA gene, and internal transcribed spacer 2, complete sequence; and large subunit ribosomal RNA gene, partial sequence	612	612	1	2e-171	0.99	KX766422.1
Select seq gb|KU896797.1|	Debaryomyces fabryi strain DMic 00280 18S ribosomal RNA gene, partial sequence; internal transcribed spacer 1, 5.8S ribosomal RNA gene, and internal transcribed spacer 2, complete sequence; and 28S ribosomal RNA gene, partial sequence	612	612	1	2e-171	0.99	KU896797.1
Select seq gb|KU896796.1|	Debaryomyces hansenii strain DMic 144838 18S ribosomal RNA gene, partial sequence; internal transcribed spacer 1, 5.8S ribosomal RNA gene, and internal transcribed spacer 2, complete sequence; and 28S ribosomal RNA gene, partial sequence	612	612	1	2e-171	0.99	KU896796.1
Select seq gb|KU896795.1|	Debaryomyces hansenii strain DMic 00253 18S ribosomal RNA gene, partial sequence; internal transcribed spacer 1, 5.8S ribosomal RNA gene, and internal transcribed spacer 2, complete sequence; and 28S ribosomal RNA gene, partial sequence	612	612	1	2e-171	0.99	KU896795.1
Select seq gb|KU896794.1|	Debaryomyces hansenii strain DMic 88237 18S ribosomal RNA gene, partial sequence; internal transcribed spacer 1, 5.8S ribosomal RNA gene, and internal transcribed spacer 2, complete sequence; and 28S ribosomal RNA gene, partial sequence	612	612	1	2e-171	0.99	KU896794.1
Select seq gb|KX981201.1|	Debaryomyces hansenii strain CepaG internal transcribed spacer 1, partial sequence; 5.8S ribosomal RNA gene and internal transcribed spacer 2, complete sequence; and 28S ribosomal RNA gene, partial sequence	612	612	1	2e-171	0.99	KX981201.1
Select seq gb|KX859591.1|	Debaryomyces hansenii isolate URFM608 18S ribosomal RNA gene, partial sequence; internal transcribed spacer 1 and 5.8S ribosomal RNA gene, complete sequence; and internal transcribed spacer 2, partial sequence	612	612	1	2e-171	0.99	KX859591.1
Select seq dbj|LC212807.2|	Debaryomyces hansenii genes for 18S rRNA, ITS1, 5.8S rRNA, partial sequence, strain: KNY-1	612	612	1	2e-171	0.99	LC212807.2
Select seq gb|KY103298.1|	Debaryomyces vindobonensis culture-collection CBS:11666 small subunit ribosomal RNA gene, partial sequence; internal transcribed spacer 1, 5.8S ribosomal RNA gene, and internal transcribed spacer 2, complete sequence; and large subunit ribosomal RNA gene, partial sequence	612	612	1	2e-171	0.99	KY103298.1
Select seq gb|KY103295.1|	Debaryomyces subglobosus culture-collection CBS:1796 internal transcribed spacer 1, partial sequence; 5.8S ribosomal RNA gene and internal transcribed spacer 2, complete sequence; and large subunit ribosomal RNA gene, partial sequence	612	612	1	2e-171	0.99	KY103295.1
Select seq gb|KY103275.1|	Debaryomyces maramus culture-collection CBS:1794 internal transcribed spacer 1, partial sequence; 5.8S ribosomal RNA gene and internal transcribed spacer 2, complete sequence; and large subunit ribosomal RNA gene, partial sequence	612	612	1	2e-171	0.99	KY103275.1
Select seq gb|KY103262.1|	Debaryomyces hansenii culture-collection CBS:812 internal transcribed spacer 1, partial sequence; 5.8S ribosomal RNA gene and internal transcribed spacer 2, complete sequence; and large subunit ribosomal RNA gene, partial sequence	612	612	0.99	2e-171	0.99	KY103262.1
Select seq gb|KY103259.1|	Debaryomyces hansenii culture-collection CBS:6960 internal transcribed spacer 1, partial sequence; 5.8S ribosomal RNA gene and internal transcribed spacer 2, complete sequence; and large subunit ribosomal RNA gene, partial sequence	612	612	1	2e-171	0.99	KY103259.1
Select seq gb|KY103252.1|	Debaryomyces hansenii culture-collection CBS:6958 internal transcribed spacer 1, partial sequence; 5.8S ribosomal RNA gene and internal transcribed spacer 2, complete sequence; and large subunit ribosomal RNA gene, partial sequence	612	612	1	2e-171	0.99	KY103252.1
Select seq gb|KY103251.1|	Debaryomyces hansenii culture-collection CBS:2333 internal transcribed spacer 1, partial sequence; 5.8S ribosomal RNA gene and internal transcribed spacer 2, complete sequence; and large subunit ribosomal RNA gene, partial sequence	612	612	1	2e-171	0.99	KY103251.1
Select seq gb|KY103248.1|	Debaryomyces hansenii culture-collection CBS:1121 internal transcribed spacer 1, partial sequence; 5.8S ribosomal RNA gene and internal transcribed spacer 2, complete sequence; and large subunit ribosomal RNA gene, partial sequence	612	612	1	2e-171	0.99	KY103248.1
Select seq gb|KY103247.1|	Debaryomyces hansenii culture-collection CBS:1103 internal transcribed spacer 1, partial sequence; 5.8S ribosomal RNA gene and internal transcribed spacer 2, complete sequence; and large subunit ribosomal RNA gene, partial sequence	612	612	1	2e-171	0.99	KY103247.1
Select seq gb|KY103239.1|	Debaryomyces hansenii culture-collection CBS:11099 small subunit ribosomal RNA gene, partial sequence; internal transcribed spacer 1, 5.8S ribosomal RNA gene, and internal transcribed spacer 2, complete sequence; and large subunit ribosomal RNA gene, partial sequence	612	612	1	2e-171	0.99	KY103239.1
Select seq gb|KY103236.1|	Debaryomyces hansenii culture-collection CBS:1792 internal transcribed spacer 1, partial sequence; 5.8S ribosomal RNA gene and internal transcribed spacer 2, complete sequence; and large subunit ribosomal RNA gene, partial sequence	612	612	1	2e-171	0.99	KY103236.1
Select seq gb|KY103230.1|	Debaryomyces hansenii culture-collection CBS:767 small subunit ribosomal RNA gene, partial sequence; internal transcribed spacer 1, 5.8S ribosomal RNA gene, and internal transcribed spacer 2, complete sequence; and large subunit ribosomal RNA gene, partial sequence	612	612	1	2e-171	0.99	KY103230.1
Select seq gb|KY103227.1|	Debaryomyces hansenii culture-collection CBS:1960 internal transcribed spacer 1, partial sequence; 5.8S ribosomal RNA gene and internal transcribed spacer 2, complete sequence; and large subunit ribosomal RNA gene, partial sequence	612	612	1	2e-171	0.99	KY103227.1
Select seq gb|KY103204.1|	Debaryomyces hansenii culture-collection CBS:11132 small subunit ribosomal RNA gene, partial sequence; internal transcribed spacer 1, 5.8S ribosomal RNA gene, and internal transcribed spacer 2, complete sequence; and large subunit ribosomal RNA gene, partial sequence	612	612	1	2e-171	0.99	KY103204.1
Select seq gb|KY103203.1|	Debaryomyces hansenii culture-collection CBS:2331 small subunit ribosomal RNA gene, partial sequence; internal transcribed spacer 1, 5.8S ribosomal RNA gene, and internal transcribed spacer 2, complete sequence; and large subunit ribosomal RNA gene, partial sequence	612	612	1	2e-171	0.99	KY103203.1
Select seq gb|KY103198.1|	Debaryomyces fabryi culture-collection CBS:789 internal transcribed spacer 1, partial sequence; 5.8S ribosomal RNA gene and internal transcribed spacer 2, complete sequence; and large subunit ribosomal RNA gene, partial sequence	612	612	1	2e-171	0.99	KY103198.1
Select seq gb|KY103196.1|	Debaryomyces fabryi culture-collection CBS:6066 internal transcribed spacer 1, partial sequence; 5.8S ribosomal RNA gene and internal transcribed spacer 2, complete sequence; and large subunit ribosomal RNA gene, partial sequence	612	612	1	2e-171	0.99	KY103196.1
Select seq gb|KY103192.1|	Debaryomyces fabryi culture-collection CBS:7255 internal transcribed spacer 1, partial sequence; 5.8S ribosomal RNA gene and internal transcribed spacer 2, complete sequence; and large subunit ribosomal RNA gene, partial sequence	612	612	1	2e-171	0.99	KY103192.1
Select seq gb|KY103189.1|	Debaryomyces fabryi culture-collection CBS:796 internal transcribed spacer 1, partial sequence; 5.8S ribosomal RNA gene and internal transcribed spacer 2, complete sequence; and large subunit ribosomal RNA gene, partial sequence	612	612	1	2e-171	0.99	KY103189.1
Select seq gb|KY103187.1|	Debaryomyces fabryi culture-collection CBS:5138 internal transcribed spacer 1, partial sequence; 5.8S ribosomal RNA gene, complete sequence; and internal transcribed spacer 2, partial sequence	612	612	1	2e-171	0.99	KY103187.1
Select seq ref|NR_138218.1|	Debaryomyces vindobonensis CBS 11666 ITS region; from TYPE material	612	612	1	2e-171	0.99	NR_138218.1
Select seq ref|NR_138186.1|	Debaryomyces fabryi CBS 789 ITS region; from TYPE material	612	612	1	2e-171	0.99	NR_138186.1
Select seq gb|KU350401.1|	Debaryomyces sp. strain CSHP5 internal transcribed spacer 1, partial sequence; 5.8S ribosomal RNA gene and internal transcribed spacer 2, complete sequence; and 28S ribosomal RNA gene, partial sequence	612	612	1	2e-171	0.99	KU350401.1
Select seq gb|KU350313.1|	Debaryomyces sp. strain CarHP5 internal transcribed spacer 1, partial sequence; 5.8S ribosomal RNA gene and internal transcribed spacer 2, complete sequence; and 28S ribosomal RNA gene, partial sequence	612	612	1	2e-171	0.99	KU350313.1
Select seq gb|KX079875.1|	Debaryomyces sp. MYf166 internal transcribed spacer 1, partial sequence; 5.8S ribosomal RNA gene and internal transcribed spacer 2, complete sequence; and 28S ribosomal RNA gene, partial sequence	612	612	1	2e-171	0.99	KX079875.1
Select seq gb|JN008141.2|	Debaryomyces hansenii var. hansenii strain DMic 113957 18S ribosomal RNA gene, partial sequence; internal transcribed spacer 1, 5.8S ribosomal RNA gene, and internal transcribed spacer 2, complete sequence; and 28S ribosomal RNA gene, partial sequence	612	612	1	2e-171	0.99	JN008141.2
MOTU 12
Select seq gb|JN974290.1|	Galactomyces candidum strain CBS 11176 18S ribosomal RNA gene, partial sequence; internal transcribed spacer 1, 5.8S ribosomal RNA gene, and internal transcribed spacer 2, complete sequence; and 28S ribosomal RNA gene, partial sequence	756	756	1	0	1	JN974290.1
Select seq gb|JF262197.1|	Galactomyces geotrichum strain LMA-1026 18S ribosomal RNA gene, internal transcribed spacer 1, 5.8S ribosomal RNA gene, internal transcribed spacer 2, and 28S ribosomal RNA gene, complete sequence	750	750	1	0	0.99	JF262197.1
Select seq gb|JF262193.1|	Galactomyces geotrichum strain LMA-77 18S ribosomal RNA gene, internal transcribed spacer 1, 5.8S ribosomal RNA gene, internal transcribed spacer 2, and 28S ribosomal RNA gene, complete sequence	750	750	1	0	0.99	JF262193.1
Select seq gb|JF262192.1|	Galactomyces geotrichum strain LMA-76 18S ribosomal RNA gene, internal transcribed spacer 1, 5.8S ribosomal RNA gene, internal transcribed spacer 2, and 28S ribosomal RNA gene, complete sequence	750	750	1	0	0.99	JF262192.1
Select seq gb|JF262189.1|	Galactomyces geotrichum strain LMA-73 18S ribosomal RNA gene, internal transcribed spacer 1, 5.8S ribosomal RNA gene, internal transcribed spacer 2, and 28S ribosomal RNA gene, complete sequence	750	750	1	0	0.99	JF262189.1
Select seq gb|JF262187.1|	Galactomyces geotrichum strain LMA-40 18S ribosomal RNA gene, internal transcribed spacer 1, 5.8S ribosomal RNA gene, internal transcribed spacer 2, and 28S ribosomal RNA gene, complete sequence	750	750	1	0	0.99	JF262187.1
Select seq gb|JF262186.1|	Galactomyces geotrichum strain LMA-39 18S ribosomal RNA gene, internal transcribed spacer 1, 5.8S ribosomal RNA gene, internal transcribed spacer 2, and 28S ribosomal RNA gene, complete sequence	750	750	1	0	0.99	JF262186.1
Select seq gb|JF262182.1|	Galactomyces geotrichum strain LMA-28 18S ribosomal RNA gene, internal transcribed spacer 1, 5.8S ribosomal RNA gene, internal transcribed spacer 2, and 28S ribosomal RNA gene, complete sequence	750	750	1	0	0.99	JF262182.1
Select seq gb|JF262180.1|	Galactomyces geotrichum strain LMA-15 18S ribosomal RNA gene, internal transcribed spacer 1, 5.8S ribosomal RNA gene, internal transcribed spacer 2, and 28S ribosomal RNA gene, complete sequence	750	750	1	0	0.99	JF262180.1
Select seq gb|DQ286062.1|	Galactomyces sp. BPY-54 18S ribosomal RNA gene, partial sequence; internal transcribed spacer 1, 5.8S ribosomal RNA gene, and internal transcribed spacer 2, complete sequence; and 28S ribosomal RNA gene, partial sequence	750	750	1	0	0.99	DQ286062.1
Select seq gb|KP132251.1|	Geotrichum bryndzae strain PMM09-440L isolate ISHAM-ITS_ID MITS1901 18S ribosomal RNA gene, partial sequence; internal transcribed spacer 1, 5.8S ribosomal RNA gene, and internal transcribed spacer 2, complete sequence; and 28S ribosomal RNA gene, partial sequence	732	732	1	0	0.99	KP132251.1
Select seq gb|KT336519.1|	Geotrichum candidum isolate M15 18S ribosomal RNA gene, partial sequence; internal transcribed spacer 1, 5.8S ribosomal RNA gene, and internal transcribed spacer 2, complete sequence; and 28S ribosomal RNA gene, partial sequence	719	719	0.96	0	0.99	KT336519.1
Select seq gb|KP132252.1|	Geotrichum bryndzae strain PMM10-1197L isolate ISHAM-ITS_ID MITS1900 18S ribosomal RNA gene, partial sequence; internal transcribed spacer 1, 5.8S ribosomal RNA gene, and internal transcribed spacer 2, complete sequence; and 28S ribosomal RNA gene, partial sequence	712	712	0.98	0	0.99	KP132252.1
Select seq gb|JF262196.1|	Galactomyces geotrichum strain LMA-1025 18S ribosomal RNA gene, internal transcribed spacer 1, 5.8S ribosomal RNA gene, internal transcribed spacer 2, and 28S ribosomal RNA gene, complete sequence	704	704	1	0	0.97	JF262196.1
Select seq gb|JF262195.1|	Galactomyces geotrichum strain LMA-1024 18S ribosomal RNA gene, internal transcribed spacer 1, 5.8S ribosomal RNA gene, internal transcribed spacer 2, and 28S ribosomal RNA gene, complete sequence	691	691	1	0	0.96	JF262195.1
Select seq gb|JQ668729.1|	Galactomyces geotrichum strain LMA-1038 internal transcribed spacer 1, partial sequence; 5.8S ribosomal RNA gene, complete sequence; and internal transcribed spacer 2, partial sequence	686	686	0.9	0	1	JQ668729.1
Select seq gb|KU176111.1|	Geotrichum candidum strain AUMC 8995 18S ribosomal RNA gene, partial sequence; internal transcribed spacer 1, 5.8S ribosomal RNA gene, and internal transcribed spacer 2, complete sequence; and 28S ribosomal RNA gene, partial sequence	684	684	0.91	0	0.99	KU176111.1
Select seq gb|KX385851.1|	Geotrichum candidum strain AUMC 10730 18S ribosomal RNA gene, partial sequence; internal transcribed spacer 1, 5.8S ribosomal RNA gene, and internal transcribed spacer 2, complete sequence; and 28S ribosomal RNA gene, partial sequence	682	682	0.9	0	0.99	KX385851.1
Select seq gb|JQ668728.1|	Galactomyces geotrichum strain LMA-1033 internal transcribed spacer 1, partial sequence; 5.8S ribosomal RNA gene, complete sequence; and internal transcribed spacer 2, partial sequence	680	680	0.9	0	0.99	JQ668728.1
Select seq gb|JQ668722.1|	Galactomyces geotrichum strain LMA-563 internal transcribed spacer 1, partial sequence; 5.8S ribosomal RNA gene, complete sequence; and internal transcribed spacer 2, partial sequence	680	680	0.9	0	0.99	JQ668722.1
Select seq gb|KX394414.1|	Geotrichum candidum strain AUMC 10740 18S ribosomal RNA gene, partial sequence; internal transcribed spacer 1, 5.8S ribosomal RNA gene, and internal transcribed spacer 2, complete sequence; and 28S ribosomal RNA gene, partial sequence	673	673	0.9	0	0.99	KX394414.1
Select seq emb|AJ279451.1|	Galactomyces geotrichum ITS1, 5.8S rRNA gene and ITS2, strain CBS 121.22	671	671	0.99	0	0.96	AJ279451.1
Select seq gb|KY315925.1|	Geotrichum candidum voucher PLP847_a internal transcribed spacer 1, partial sequence; 5.8S ribosomal RNA gene and internal transcribed spacer 2, complete sequence; and large subunit ribosomal RNA gene, partial sequence	669	669	0.9	0	0.99	KY315925.1
Select seq gb|KX928847.1|	Geotrichum candidum strain UBOCC-A-216001 18S ribosomal RNA gene, partial sequence; internal transcribed spacer 1 and 5.8S ribosomal RNA gene, complete sequence; and internal transcribed spacer 2, partial sequence	669	669	0.88	0	1	KX928847.1
Select seq emb|HE799659.1|	Galactomyces geotrichum genomic DNA containing ITS1, 5.8S rRNA gene, ITS2 and 28S rRNA gene, strain ZIM 2422, isolate BGGO5-Y103	656	656	0.86	0	1	HE799659.1
Select seq gb|JF262185.1|	Galactomyces geotrichum strain LMA-38 18S ribosomal RNA gene, internal transcribed spacer 1, 5.8S ribosomal RNA gene, internal transcribed spacer 2, and 28S ribosomal RNA gene, complete sequence	656	656	1	0	0.96	JF262185.1
Select seq gb|JF262183.1|	Galactomyces geotrichum strain LMA-34 18S ribosomal RNA gene, internal transcribed spacer 1, 5.8S ribosomal RNA gene, internal transcribed spacer 2, and 28S ribosomal RNA gene, complete sequence	656	656	1	0	0.96	JF262183.1
Select seq gb|JF262181.1|	Galactomyces geotrichum strain LMA-20 18S ribosomal RNA gene, internal transcribed spacer 1, 5.8S ribosomal RNA gene, internal transcribed spacer 2, and 28S ribosomal RNA gene, complete sequence	656	656	1	0	0.96	JF262181.1
Select seq gb|KP132254.1|	Galactomyces candidum strain PMM10-203F isolate ISHAM-ITS_ID MITS1905 18S ribosomal RNA gene, partial sequence; internal transcribed spacer 1, 5.8S ribosomal RNA gene, and internal transcribed spacer 2, complete sequence; and 28S ribosomal RNA gene, partial sequence	651	651	1	0	0.95	KP132254.1
Select seq emb|HE799669.1|	Galactomyces geotrichum genomic DNA containing ITS1, 5.8S rRNA gene, ITS2 and 28S rRNA gene, strain ZIM 2444, isolate ZG7-Y174	651	651	0.86	0	1	HE799669.1
Select seq gb|AF157596.1|AF157596	Dipodascus australiensis 18S ribosomal RNA gene, partial sequence; internal transcribed spacer 1, 5.8S ribosomal RNA gene and internal transcribed spacer 2, complete sequence; and 28S ribosomal RNA gene, partial sequence	651	651	1	0	0.95	AF157596.1
Select seq gb|KM115132.1|	Galactomyces candidum strain NBYeast2012B02 18S ribosomal RNA gene, partial sequence; internal transcribed spacer 1, 5.8S ribosomal RNA gene, and internal transcribed spacer 2, complete sequence; and 28S ribosomal RNA gene, partial sequence	649	649	0.87	0	0.99	KM115132.1
Select seq gb|JF262191.1|	Galactomyces geotrichum strain LMA-75 18S ribosomal RNA gene, internal transcribed spacer 1, 5.8S ribosomal RNA gene, internal transcribed spacer 2, and 28S ribosomal RNA gene, complete sequence	647	647	1	0	0.95	JF262191.1
Select seq gb|KY103456.1|	Geotrichum candidum culture-collection CBS:11628 small subunit ribosomal RNA gene, partial sequence; internal transcribed spacer 1, 5.8S ribosomal RNA gene, and internal transcribed spacer 2, complete sequence; and large subunit ribosomal RNA gene, partial sequence	645	645	1	0	0.95	KY103456.1
Select seq gb|KY103455.1|	Geotrichum candidum culture-collection CBS:11620 small subunit ribosomal RNA gene, partial sequence; internal transcribed spacer 1, 5.8S ribosomal RNA gene, and internal transcribed spacer 2, complete sequence; and large subunit ribosomal RNA gene, partial sequence	645	645	1	0	0.95	KY103455.1
Select seq gb|KY103454.1|	Geotrichum candidum culture-collection CBS:11616 small subunit ribosomal RNA gene, partial sequence; internal transcribed spacer 1, 5.8S ribosomal RNA gene, and internal transcribed spacer 2, complete sequence; and large subunit ribosomal RNA gene, partial sequence	645	645	1	0	0.95	KY103454.1
Select seq gb|KY103452.1|	Geotrichum candidum culture-collection CBS:11619 small subunit ribosomal RNA gene, partial sequence; internal transcribed spacer 1, 5.8S ribosomal RNA gene, and internal transcribed spacer 2, complete sequence; and large subunit ribosomal RNA gene, partial sequence	645	645	1	0	0.95	KY103452.1
Select seq gb|KR815826.1|	Geotrichum candidum voucher R. Kirschner RRK17 18S ribosomal RNA gene, partial sequence; internal transcribed spacer 1, 5.8S ribosomal RNA gene, and internal transcribed spacer 2, complete sequence; and 28S ribosomal RNA gene, partial sequence	645	645	1	0	0.95	KR815826.1
Select seq gb|JQ668739.1|	Galactomyces geotrichum strain LMA-21 18S ribosomal RNA gene, partial sequence; internal transcribed spacer 1, 5.8S ribosomal RNA gene, and internal transcribed spacer 2, complete sequence; and 26S ribosomal RNA gene, partial sequence	645	645	1	0	0.95	JQ668739.1
Select seq gb|KF212217.1|	Fungal sp. APA-2013 clone LJ124MstSS10w 18S ribosomal RNA gene, partial sequence; internal transcribed spacer 1, 5.8S ribosomal RNA gene, and internal transcribed spacer 2, complete sequence; and 28S ribosomal RNA gene, partial sequence	643	643	1	0	0.95	KF212217.1
Select seq gb|JF262188.1|	Galactomyces geotrichum strain LMA-48 18S ribosomal RNA gene, internal transcribed spacer 1, 5.8S ribosomal RNA gene, internal transcribed spacer 2, and 28S ribosomal RNA gene, complete sequence	643	643	1	0	0.95	JF262188.1
Select seq gb|KM115152.1|	Galactomyces candidum strain NBYeast2013A03 18S ribosomal RNA gene, partial sequence; internal transcribed spacer 1, 5.8S ribosomal RNA gene, and internal transcribed spacer 2, complete sequence; and 28S ribosomal RNA gene, partial sequence	640	640	0.84	1e-179	1	KM115152.1
Select seq gb|KM115123.1|	Galactomyces candidum strain NBYeast2012A03 18S ribosomal RNA gene, partial sequence; internal transcribed spacer 1, 5.8S ribosomal RNA gene, and internal transcribed spacer 2, complete sequence; and 28S ribosomal RNA gene, partial sequence	640	640	0.84	1e-179	1	KM115123.1
Select seq gb|KM115121.1|	Galactomyces candidum strain NBYeast2012A01 18S ribosomal RNA gene, partial sequence; internal transcribed spacer 1, 5.8S ribosomal RNA gene, and internal transcribed spacer 2, complete sequence; and 28S ribosomal RNA gene, partial sequence	640	640	0.84	1e-179	1	KM115121.1
Select seq gb|KF713510.1|	Geotrichum candidum isolate L11PA internal transcribed spacer 1, partial sequence; 5.8S ribosomal RNA gene and internal transcribed spacer 2, complete sequence; and 28S ribosomal RNA gene, partial sequence	640	640	0.85	1e-179	0.99	KF713510.1
Select seq gb|KF713508.1|	Geotrichum candidum isolate L11A internal transcribed spacer 1, partial sequence; 5.8S ribosomal RNA gene and internal transcribed spacer 2, complete sequence; and 28S ribosomal RNA gene, partial sequence	640	640	0.85	1e-179	0.99	KF713508.1
Select seq emb|HG532089.1|	Galactomyces geotrichum genomic DNA containing ITS1, 5.8S rRNA gene and ITS2, strain ABM5136	640	640	0.84	1e-179	1	HG532089.1
Select seq gb|JN974289.1|	Galactomyces candidum strain CBS 180.33 18S ribosomal RNA gene, partial sequence; internal transcribed spacer 1, 5.8S ribosomal RNA gene, and internal transcribed spacer 2, complete sequence; and 28S ribosomal RNA gene, partial sequence	640	640	1	1e-179	0.95	JN974289.1
Select seq gb|JF262190.1|	Galactomyces geotrichum strain LMA-74 18S ribosomal RNA gene, internal transcribed spacer 1, 5.8S ribosomal RNA gene, internal transcribed spacer 2, and 28S ribosomal RNA gene, complete sequence	640	640	1	1e-179	0.95	JF262190.1
Select seq gb|KM115126.1|	Galactomyces candidum strain NBYeast2012A06 18S ribosomal RNA gene, partial sequence; internal transcribed spacer 1, 5.8S ribosomal RNA gene, and internal transcribed spacer 2, complete sequence; and 28S ribosomal RNA gene, partial sequence	638	638	0.84	4e-179	1	KM115126.1
Select seq gb|KM115133.1|	Galactomyces candidum strain NBYeast2012B03 18S ribosomal RNA gene, partial sequence; internal transcribed spacer 1, 5.8S ribosomal RNA gene, and internal transcribed spacer 2, complete sequence; and 28S ribosomal RNA gene, partial sequence	636	636	0.85	1e-178	0.99	KM115133.1
Select seq gb|KM115122.1|	Galactomyces candidum strain NBYeast2012A02 18S ribosomal RNA gene, partial sequence; internal transcribed spacer 1, 5.8S ribosomal RNA gene, and internal transcribed spacer 2, complete sequence; and 28S ribosomal RNA gene, partial sequence	636	636	0.84	1e-178	1	KM115122.1
Select seq gb|KJ706920.1|	Geotrichum candidum strain DBMY703 18S ribosomal RNA gene, partial sequence; internal transcribed spacer 1, 5.8S ribosomal RNA gene, and internal transcribed spacer 2, complete sequence; and 28S ribosomal RNA gene, partial sequence	634	634	1	5e-178	0.95	KJ706920.1
Select seq gb|KF010777.1|	Galactomyces geotrichum isolate CCZU12-1 18S ribosomal RNA gene, partial sequence; internal transcribed spacer 1, 5.8S ribosomal RNA gene, and internal transcribed spacer 2, complete sequence; and 28S ribosomal RNA gene, partial sequence	634	634	1	5e-178	0.95	KF010777.1
Select seq gb|JQ668740.1|	Galactomyces geotrichum strain LMA-70 18S ribosomal RNA gene, partial sequence; internal transcribed spacer 1, 5.8S ribosomal RNA gene, and internal transcribed spacer 2, complete sequence; and 26S ribosomal RNA gene, partial sequence	634	634	1	5e-178	0.95	JQ668740.1
Select seq gb|KM115135.1|	Galactomyces candidum strain NBYeast2012B04 18S ribosomal RNA gene, partial sequence; internal transcribed spacer 1, 5.8S ribosomal RNA gene, and internal transcribed spacer 2, complete sequence; and 28S ribosomal RNA gene, partial sequence	630	630	0.84	7e-177	0.99	KM115135.1
Select seq gb|JN974288.1|	Galactomyces candidum strain CBS 557.83 18S ribosomal RNA gene, partial sequence; internal transcribed spacer 1, 5.8S ribosomal RNA gene, and internal transcribed spacer 2, complete sequence; and 28S ribosomal RNA gene, partial sequence	630	630	1	7e-177	0.94	JN974288.1
Select seq gb|DQ148946.1|	Galactomyces geotrichum isolate 1AM1 18S ribosomal RNA gene, partial sequence; internal transcribed spacer 1, 5.8S ribosomal RNA gene, and internal transcribed spacer 2, complete sequence; and 28S ribosomal RNA gene, partial sequence	630	630	0.83	7e-177	1	DQ148946.1
Select seq gb|JN903644.1|	Galactomyces geotrichum strain SPPRISTMF1 18S ribosomal RNA gene, partial sequence; internal transcribed spacer 1, 5.8S ribosomal RNA gene, and internal transcribed spacer 2, complete sequence; and 28S ribosomal RNA gene, partial sequence	628	628	1	2e-176	0.94	JN903644.1
Select seq gb|JF907594.1|	Galactomyces geotrichum strain RCPA U/N 127763 18S ribosomal RNA gene, partial sequence; internal transcribed spacer 1, 5.8S ribosomal RNA gene, and internal transcribed spacer 2, complete sequence; and 28S ribosomal RNA gene, partial sequence	628	628	1	2e-176	0.94	JF907594.1
Select seq gb|DQ667968.1|	Galactomyces sp. 3S-28C 18S ribosomal RNA gene, partial sequence; internal transcribed spacer 1, 5.8S ribosomal RNA gene, and internal transcribed spacer 2, complete sequence; and 28S ribosomal RNA gene, partial sequence	628	628	0.86	2e-176	0.99	DQ667968.1
Select seq gb|HQ115737.1|	Dipodascus australiensis isolate V/2/08 18S ribosomal RNA gene, partial sequence; internal transcribed spacer 1, 5.8S ribosomal RNA gene, and internal transcribed spacer 2, complete sequence; and 28S ribosomal RNA gene, partial sequence	623	623	0.95	1e-174	0.95	HQ115737.1
Select seq emb|AJ279445.1|	Galactomyces geotrichum ITS1, 5.8S rRNA gene and ITS2, strain DSM 1240	623	623	0.99	1e-174	0.94	AJ279445.1
Select seq gb|KM115124.1|	Galactomyces candidum strain NBYeast2012A04 18S ribosomal RNA gene, partial sequence; internal transcribed spacer 1, 5.8S ribosomal RNA gene, and internal transcribed spacer 2, complete sequence; and 28S ribosomal RNA gene, partial sequence	621	621	0.84	4e-174	0.99	KM115124.1
Select seq gb|KJ639034.1|	Geotrichum candidum strain KQ11 18S ribosomal RNA gene, partial sequence; internal transcribed spacer 1, 5.8S ribosomal RNA gene, and internal transcribed spacer 2, complete sequence; and 28S ribosomal RNA gene, partial sequence	617	617	0.99	5e-173	0.94	KJ639034.1
Select seq gb|KX859758.1|	Geotrichum candidum isolate URFM476 18S ribosomal RNA gene, partial sequence; internal transcribed spacer 1 and 5.8S ribosomal RNA gene, complete sequence; and internal transcribed spacer 2, partial sequence	614	614	0.82	7e-172	0.99	KX859758.1
Select seq gb|GQ458022.1|	Galactomyces geotrichum strain MA09-Q internal transcribed spacer 1, partial sequence; 5.8S ribosomal RNA gene, complete sequence; and internal transcribed spacer 2, partial sequence	614	614	0.81	7e-172	1	GQ458022.1
Select seq gb|KX859759.1|	Geotrichum candidum isolate URFM477 18S ribosomal RNA gene, partial sequence; internal transcribed spacer 1 and 5.8S ribosomal RNA gene, complete sequence; and internal transcribed spacer 2, partial sequence	612	612	0.82	2e-171	0.99	KX859759.1
Select seq gb|KF713509.1|	Geotrichum candidum isolate L11B internal transcribed spacer 1, partial sequence; 5.8S ribosomal RNA gene and internal transcribed spacer 2, complete sequence; and 28S ribosomal RNA gene, partial sequence	612	612	0.85	2e-171	0.98	KF713509.1
Select seq gb|EF060694.1|	Dipodascaceae sp. LM380 18S ribosomal RNA gene, partial sequence	612	612	1	2e-171	0.94	EF060694.1
Select seq gb|KY103453.1|	Geotrichum candidum culture-collection CBS:9194 small subunit ribosomal RNA gene, partial sequence; internal transcribed spacer 1, 5.8S ribosomal RNA gene, and internal transcribed spacer 2, complete sequence; and large subunit ribosomal RNA gene, partial sequence	608	608	1	3e-170	0.94	KY103453.1
Select seq gb|KU252879.1|	Geotrichum candidum strain AUMC 10304 18S ribosomal RNA gene, partial sequence; internal transcribed spacer 1, 5.8S ribosomal RNA gene, and internal transcribed spacer 2, complete sequence; and 28S ribosomal RNA gene, partial sequence	608	608	0.91	3e-170	0.96	KU252879.1
Select seq gb|JN974286.1|	Galactomyces candidum strain CBS 9194 18S ribosomal RNA gene, partial sequence; internal transcribed spacer 1, 5.8S ribosomal RNA gene, and internal transcribed spacer 2, complete sequence; and 28S ribosomal RNA gene, partial sequence	608	608	1	3e-170	0.94	JN974286.1
Select seq gb|EU789402.1|	Galactomyces geotrichum strain M0163 internal transcribed spacer 1, partial sequence; 5.8S ribosomal RNA gene, complete sequence; and internal transcribed spacer 2, partial sequence	608	608	0.82	3e-170	0.99	EU789402.1
Select seq gb|KX298838.1|	Geotrichum sp. Z-7 18S ribosomal RNA gene, partial sequence; internal transcribed spacer 1, 5.8S ribosomal RNA gene, and internal transcribed spacer 2, complete sequence; and 28S ribosomal RNA gene, partial sequence	606	606	0.9	1e-169	0.96	KX298838.1
Select seq gb|KT336518.1|	Geotrichum candidum isolate M14 18S ribosomal RNA gene, partial sequence; internal transcribed spacer 1, 5.8S ribosomal RNA gene, and internal transcribed spacer 2, complete sequence; and 28S ribosomal RNA gene, partial sequence	606	606	0.96	1e-169	0.94	KT336518.1
Select seq gb|JN974287.1|	Galactomyces candidum strain CBS 122.22 18S ribosomal RNA gene, partial sequence; internal transcribed spacer 1, 5.8S ribosomal RNA gene, and internal transcribed spacer 2, complete sequence; and 28S ribosomal RNA gene, partial sequence	606	606	1	1e-169	0.93	JN974287.1
Select seq gb|KT921188.1|	Geotrichum candidum strain 7A-S6C 18S ribosomal RNA gene, partial sequence; internal transcribed spacer 1, 5.8S ribosomal RNA gene, and internal transcribed spacer 2, complete sequence; and 28S ribosomal RNA gene, partial sequence	604	604	0.97	4e-169	0.94	KT921188.1
Select seq gb|JQ668720.1|	Galactomyces geotrichum strain LMA-317 internal transcribed spacer 1, partial sequence; 5.8S ribosomal RNA gene, complete sequence; and internal transcribed spacer 2, partial sequence	604	604	0.9	4e-169	0.96	JQ668720.1
Select seq gb|KY009607.1|	Geotrichum candidum strain GC1 small subunit ribosomal RNA gene, partial sequence; internal transcribed spacer 1, 5.8S ribosomal RNA gene, and internal transcribed spacer 2, complete sequence; and large subunit ribosomal RNA gene, partial sequence	603	603	0.9	1e-168	0.96	KY009607.1
Select seq gb|KF298066.1|	Galactomyces candidum isolate Fle1 internal transcribed spacer 1, partial sequence; 5.8S ribosomal RNA gene and internal transcribed spacer 2, complete sequence; and 28S ribosomal RNA gene, partial sequence	603	603	0.83	1e-168	0.99	KF298066.1
Select seq gb|JX291980.1|	Galactomyces geotrichum strain S9 18S ribosomal RNA gene, partial sequence; internal transcribed spacer 1, 5.8S ribosomal RNA gene, and internal transcribed spacer 2, complete sequence; and 28S ribosomal RNA gene, partial sequence	603	603	0.96	1e-168	0.94	JX291980.1
Select seq gb|KX859629.1|	Geotrichum candidum isolate URFM541 18S ribosomal RNA gene, partial sequence; internal transcribed spacer 1 and 5.8S ribosomal RNA gene, complete sequence; and internal transcribed spacer 2, partial sequence	601	601	0.79	5e-168	1	KX859629.1
Select seq gb|KJ706602.1|	Geotrichum candidum strain DBMY385 18S ribosomal RNA gene, partial sequence; internal transcribed spacer 1, 5.8S ribosomal RNA gene, and internal transcribed spacer 2, complete sequence; and 28S ribosomal RNA gene, partial sequence	601	601	1	5e-168	0.93	KJ706602.1
Select seq gb|DQ907937.1|	Galactomyces geotrichum internal transcribed spacer 1, partial sequence; 5.8S ribosomal RNA gene, complete sequence; and internal transcribed spacer 2, partial sequence	601	601	0.9	5e-168	0.96	DQ907937.1
Select seq gb|KF713511.1|	Geotrichum candidum isolate L11PC internal transcribed spacer 1, partial sequence; 5.8S ribosomal RNA gene and internal transcribed spacer 2, complete sequence; and 28S ribosomal RNA gene, partial sequence	595	595	0.85	2e-166	0.97	KF713511.1
Select seq gb|KJ706443.1|	Geotrichum candidum strain DBMY226 18S ribosomal RNA gene, partial sequence; internal transcribed spacer 1, 5.8S ribosomal RNA gene, and internal transcribed spacer 2, complete sequence; and 28S ribosomal RNA gene, partial sequence	593	593	0.99	9e-166	0.93	KJ706443.1
Select seq gb|KY486783.1|	Geotrichum candidum strain S001 small subunit ribosomal RNA gene, partial sequence; internal transcribed spacer 1, 5.8S ribosomal RNA gene, and internal transcribed spacer 2, complete sequence; and large subunit ribosomal RNA gene, partial sequence	592	592	0.96	3e-165	0.94	KY486783.1
Select seq gb|GQ376093.1|	Galactomyces candidum strain UOA/HCPF 9994 isolate ISHAM-ITS_ID MITS1903 18S ribosomal RNA gene, partial sequence; internal transcribed spacer 1, 5.8S ribosomal RNA gene, and internal transcribed spacer 2, complete sequence; and 28S ribosomal RNA gene, partial sequence	592	592	0.96	3e-165	0.94	GQ376093.1
Select seq gb|KR815827.1|	Geotrichum candidum voucher R. Kirschner RRK22 18S ribosomal RNA gene, partial sequence; internal transcribed spacer 1, 5.8S ribosomal RNA gene, and internal transcribed spacer 2, complete sequence; and 28S ribosomal RNA gene, partial sequence	590	590	0.94	1e-164	0.94	KR815827.1
Select seq gb|KF112070.1|	Geotrichum candidum strain TOM_YEAST small subunit ribosomal RNA gene, partial sequence; internal transcribed spacer 1, 5.8S ribosomal RNA gene, and internal transcribed spacer 2, complete sequence; and large subunit ribosomal RNA gene, partial sequence	588	588	0.94	4e-164	0.94	KF112070.1
Select seq gb|KX928828.1|	Geotrichum candidum strain 1i4 18S ribosomal RNA gene, partial sequence; internal transcribed spacer 1, 5.8S ribosomal RNA gene, and internal transcribed spacer 2, complete sequence; and 28S ribosomal RNA gene, partial sequence	586	586	0.88	1e-163	0.96	KX928828.1
Select seq emb|LN995829.1|	Dipodascaceae sp. D3 genomic DNA sequence contains ITS1, 5.8S rRNA gene, ITS2, isolate D3	586	586	0.9	1e-163	0.95	LN995829.1
Select seq gb|KT921209.1|	Geotrichum candidum strain 29-H36Q 18S ribosomal RNA gene, partial sequence; internal transcribed spacer 1, 5.8S ribosomal RNA gene, and internal transcribed spacer 2, complete sequence; and 28S ribosomal RNA gene, partial sequence	586	586	0.9	1e-163	0.95	KT921209.1
Select seq gb|KP035008.1|	Galactomyces candidum strain EXF-10052 18S ribosomal RNA gene, partial sequence; internal transcribed spacer 1 and 5.8S ribosomal RNA gene, complete sequence; and internal transcribed spacer 2, partial sequence	586	586	0.77	1e-163	1	KP035008.1
Select seq gb|KP132255.1|	Galactomyces candidum strain WM 04.493 isolate ISHAM-ITS_ID MITS1906 18S ribosomal RNA gene, partial sequence; internal transcribed spacer 1, 5.8S ribosomal RNA gene, and internal transcribed spacer 2, complete sequence; and 28S ribosomal RNA gene, partial sequence	586	586	0.9	1e-163	0.95	KP132255.1
Select seq gb|JQ668727.1|	Galactomyces geotrichum strain LMA-1028 internal transcribed spacer 1, partial sequence; 5.8S ribosomal RNA gene, complete sequence; and internal transcribed spacer 2, partial sequence	586	586	0.9	1e-163	0.95	JQ668727.1
Select seq emb|HE975034.1|	Galactomyces geotrichum partial 5.8S rRNA gene, strain 5L2	586	586	0.9	1e-163	0.95	HE975034.1
Select seq gb|KU132331.1|	Dipodascus australiensis strain AUMC 9871 18S ribosomal RNA gene, partial sequence; internal transcribed spacer 1, 5.8S ribosomal RNA gene, and internal transcribed spacer 2, complete sequence; and 28S ribosomal RNA gene, partial sequence	582	582	0.9	2e-162	0.95	KU132331.1
Select seq gb|KM461121.1|	Galactomyces candidum strain WHAS6 18S ribosomal RNA gene, partial sequence; internal transcribed spacer 1, 5.8S ribosomal RNA gene, and internal transcribed spacer 2, complete sequence; and 28S ribosomal RNA gene, partial sequence	580	580	0.96	7e-162	0.93	KM461121.1
MOTU 13
Select seq emb|X69842.1|	G.geotrichum gene for 18S rRNA	1026	1026	0.99	0	0.98	X69842.1
Select seq gb|JQ668740.1|	Galactomyces geotrichum strain LMA-70 18S ribosomal RNA gene, partial sequence; internal transcribed spacer 1, 5.8S ribosomal RNA gene, and internal transcribed spacer 2, complete sequence; and 26S ribosomal RNA gene, partial sequence	1022	1022	0.96	0	0.99	JQ668740.1
Select seq dbj|AB000652.1|	Geotrichum candidum DNA for 18S ribosomal RNA, strain IFO 4599	1022	1022	0.96	0	0.99	AB000652.1
Select seq gb|JQ668739.1|	Galactomyces geotrichum strain LMA-21 18S ribosomal RNA gene, partial sequence; internal transcribed spacer 1, 5.8S ribosomal RNA gene, and internal transcribed spacer 2, complete sequence; and 26S ribosomal RNA gene, partial sequence	1018	1018	0.96	0	0.99	JQ668739.1
Select seq gb|KY977411.1|	Geotrichum candidum voucher Oyster small subunit ribosomal RNA gene, partial sequence	1016	1016	0.96	0	0.99	KY977411.1
Select seq gb|JF262195.1|	Galactomyces geotrichum strain LMA-1024 18S ribosomal RNA gene, internal transcribed spacer 1, 5.8S ribosomal RNA gene, internal transcribed spacer 2, and 28S ribosomal RNA gene, complete sequence	1013	1013	0.96	0	0.99	JF262195.1
Select seq gb|JF262186.1|	Galactomyces geotrichum strain LMA-39 18S ribosomal RNA gene, internal transcribed spacer 1, 5.8S ribosomal RNA gene, internal transcribed spacer 2, and 28S ribosomal RNA gene, complete sequence	1013	1013	0.96	0	0.99	JF262186.1
Select seq gb|JF262182.1|	Galactomyces geotrichum strain LMA-28 18S ribosomal RNA gene, internal transcribed spacer 1, 5.8S ribosomal RNA gene, internal transcribed spacer 2, and 28S ribosomal RNA gene, complete sequence	1013	1013	0.96	0	0.99	JF262182.1
Select seq gb|JF262197.1|	Galactomyces geotrichum strain LMA-1026 18S ribosomal RNA gene, internal transcribed spacer 1, 5.8S ribosomal RNA gene, internal transcribed spacer 2, and 28S ribosomal RNA gene, complete sequence	1011	1011	0.96	0	0.99	JF262197.1
Select seq gb|JF262196.1|	Galactomyces geotrichum strain LMA-1025 18S ribosomal RNA gene, internal transcribed spacer 1, 5.8S ribosomal RNA gene, internal transcribed spacer 2, and 28S ribosomal RNA gene, complete sequence	1011	1011	0.96	0	0.99	JF262196.1
Select seq gb|JF262192.1|	Galactomyces geotrichum strain LMA-76 18S ribosomal RNA gene, internal transcribed spacer 1, 5.8S ribosomal RNA gene, internal transcribed spacer 2, and 28S ribosomal RNA gene, complete sequence	1011	1011	0.96	0	0.99	JF262192.1
Select seq gb|JF262191.1|	Galactomyces geotrichum strain LMA-75 18S ribosomal RNA gene, internal transcribed spacer 1, 5.8S ribosomal RNA gene, internal transcribed spacer 2, and 28S ribosomal RNA gene, complete sequence	1011	1011	0.96	0	0.99	JF262191.1
Select seq gb|JF262189.1|	Galactomyces geotrichum strain LMA-73 18S ribosomal RNA gene, internal transcribed spacer 1, 5.8S ribosomal RNA gene, internal transcribed spacer 2, and 28S ribosomal RNA gene, complete sequence	1011	1011	0.96	0	0.99	JF262189.1
Select seq gb|JF262188.1|	Galactomyces geotrichum strain LMA-48 18S ribosomal RNA gene, internal transcribed spacer 1, 5.8S ribosomal RNA gene, internal transcribed spacer 2, and 28S ribosomal RNA gene, complete sequence	1011	1011	0.96	0	0.99	JF262188.1
Select seq gb|JF262187.1|	Galactomyces geotrichum strain LMA-40 18S ribosomal RNA gene, internal transcribed spacer 1, 5.8S ribosomal RNA gene, internal transcribed spacer 2, and 28S ribosomal RNA gene, complete sequence	1011	1011	0.96	0	0.99	JF262187.1
Select seq gb|JF262185.1|	Galactomyces geotrichum strain LMA-38 18S ribosomal RNA gene, internal transcribed spacer 1, 5.8S ribosomal RNA gene, internal transcribed spacer 2, and 28S ribosomal RNA gene, complete sequence	1011	1011	0.96	0	0.99	JF262185.1
Select seq gb|JF262183.1|	Galactomyces geotrichum strain LMA-34 18S ribosomal RNA gene, internal transcribed spacer 1, 5.8S ribosomal RNA gene, internal transcribed spacer 2, and 28S ribosomal RNA gene, complete sequence	1011	1011	0.96	0	0.99	JF262183.1
Select seq gb|JF262181.1|	Galactomyces geotrichum strain LMA-20 18S ribosomal RNA gene, internal transcribed spacer 1, 5.8S ribosomal RNA gene, internal transcribed spacer 2, and 28S ribosomal RNA gene, complete sequence	1011	1011	0.96	0	0.99	JF262181.1
Select seq gb|JF262180.1|	Galactomyces geotrichum strain LMA-15 18S ribosomal RNA gene, internal transcribed spacer 1, 5.8S ribosomal RNA gene, internal transcribed spacer 2, and 28S ribosomal RNA gene, complete sequence	1011	1011	0.96	0	0.99	JF262180.1
Select seq gb|JF262190.1|	Galactomyces geotrichum strain LMA-74 18S ribosomal RNA gene, internal transcribed spacer 1, 5.8S ribosomal RNA gene, internal transcribed spacer 2, and 28S ribosomal RNA gene, complete sequence	1009	1009	0.96	0	0.99	JF262190.1
Select seq gb|JF262193.1|	Galactomyces geotrichum strain LMA-77 18S ribosomal RNA gene, internal transcribed spacer 1, 5.8S ribosomal RNA gene, internal transcribed spacer 2, and 28S ribosomal RNA gene, complete sequence	1007	1007	0.96	0	0.99	JF262193.1
Select seq dbj|AB000647.1|	Galactomyces geotrichum DNA for 18S ribosomal RNA, strain IFO 9541	1005	1005	0.96	0	0.99	AB000647.1
Select seq dbj|AB000646.1|	Galactomyces reessii DNA for 18S ribosomal RNA, strain IFO 10823	1005	1005	0.96	0	0.99	AB000646.1
Select seq dbj|AB000665.1|	Galactomyces citri-aurantii DNA for 18S ribosomal RNA, strain IFO 10822	1000	1000	0.96	0	0.99	AB000665.1
Select seq dbj|AB000664.1|	Galactomyces citri-aurantii DNA for 18S ribosomal RNA, strain IFO 10821	1000	1000	0.96	0	0.99	AB000664.1
Select seq gb|JQ698930.1|	Galactomyces geotrichum strain NRRL Y-17569 18S ribosomal RNA gene, partial sequence	998	998	0.96	0	0.99	JQ698930.1
Select seq gb|KY675364.1|	Blastocystis hominis isolate YDU-ST1-7 18S ribosomal RNA gene, partial sequence	989	989	0.94	0	0.99	KY675364.1
Select seq gb|HM627013.1|	Galactomyces geotrichum isolate MS1 18S ribosomal RNA gene, partial sequence	972	972	0.93	0	0.99	HM627013.1
Select seq gb|GQ458033.1|	Galactomyces geotrichum strain ATCC 34614 18S ribosomal RNA gene, partial sequence	972	972	0.92	0	0.99	GQ458033.1
Select seq gb|JN939027.1|	Galactomyces geotrichum strain DAOM 225569 18S ribosomal RNA (SSU) gene, partial sequence	965	965	0.91	0	0.99	JN939027.1
Select seq gb|U00974.1|	Galactomyces geotrichum 18S ribosomal RNA gene, partial sequence	965	965	0.92	0	0.99	U00974.1
Select seq gb|KC545874.1|	Galactomyces geotrichum strain FSPX4 18S ribosomal RNA gene, partial sequence	963	963	0.91	0	0.99	KC545874.1
Select seq gb|GU561987.1|	Galactomyces geotrichum strain SK15 18S ribosomal RNA gene, partial sequence	961	961	0.91	0	0.99	GU561987.1
Select seq gb|JN938981.1|	Galactomyces geotrichum strain DAOM 216615 18S ribosomal RNA (SSU) gene, partial sequence	961	961	0.92	0	0.99	JN938981.1
Select seq gb|KJ543497.1|	Geotrichum candidum clone AS F-1 18S ribosomal RNA gene, partial sequence	955	955	0.91	0	0.99	KJ543497.1
Select seq gb|KU051538.1|	Geotrichum candidum strain UoS15 small subunit ribosomal RNA gene, partial sequence	952	952	0.92	0	0.99	KU051538.1
Select seq gb|KM357929.1|	Geotrichum candidum strain WK1 18S ribosomal RNA gene, partial sequence	948	948	0.91	0	0.99	KM357929.1
Select seq gb|JN252305.1|	Galactomyces geotrichum strain PAMF3 18S ribosomal RNA gene, partial sequence	948	948	0.89	0	0.99	JN252305.1
Select seq gb|JN256015.1|	Galactomyces geotrichum strain PAMF4 18S ribosomal RNA gene, partial sequence	946	946	0.89	0	0.99	JN256015.1
Select seq gb|EU616671.1|	Galactomyces geotrichum strain M3 18S ribosomal RNA gene, partial sequence	946	946	0.9	0	0.99	EU616671.1
Select seq gb|KU899093.1|	Geotrichum candidum strain TZ-6 18S ribosomal RNA gene, partial sequence	944	944	0.89	0	0.99	KU899093.1
Select seq gb|KJ534595.1|	Geotrichum candidum strain ZJUTZQ 200 18S ribosomal RNA gene, partial sequence	944	944	0.91	0	0.99	KJ534595.1
Select seq gb|JX291981.1|	Galactomyces geotrichum strain S9 18S ribosomal RNA gene, partial sequence	937	937	0.89	0	0.99	JX291981.1
Select seq gb|JX110709.1|	Galactomyces geotrichum isolate P14 18S ribosomal RNA gene, partial sequence	933	933	0.88	0	0.99	JX110709.1
Select seq gb|KY317930.1|	Geotrichum candidum strain DDM6 small subunit ribosomal RNA gene, partial sequence	929	929	0.87	0	0.99	KY317930.1
Select seq gb|GQ458018.1|	Galactomyces geotrichum strain MA09-E 18S ribosomal RNA gene, partial sequence	924	924	0.88	0	0.99	GQ458018.1
Select seq dbj|AB162430.1|	Galactomyces geotrichum gene for 18S ribosomal RNA, partial sequence	915	915	0.86	0	0.99	AB162430.1
Select seq gb|KX150703.1|	Pichia kudriavzevii strain p30-a1 18S ribosomal RNA gene, partial sequence	907	907	0.86	0	0.99	KX150703.1
Select seq gb|KX150702.1|	Geotrichum candidum strain p29-a 18S ribosomal RNA gene, partial sequence	907	907	0.86	0	0.99	KX150702.1
Select seq gb|KX150701.1|	Geotrichum candidum strain p28-a 18S ribosomal RNA gene, partial sequence	907	907	0.86	0	0.99	KX150701.1
Select seq gb|KX150696.1|	Geotrichum candidum strain p20-a2 18S ribosomal RNA gene, partial sequence	907	907	0.86	0	0.99	KX150696.1
Select seq gb|KX150694.1|	Geotrichum candidum strain p19-a 18S ribosomal RNA gene, partial sequence	907	907	0.86	0	0.99	KX150694.1
Select seq gb|KX150688.1|	Geotrichum candidum strain p10-a 18S ribosomal RNA gene, partial sequence	907	907	0.86	0	0.99	KX150688.1
Select seq gb|KX150684.1|	Geotrichum candidum strain p2-a 18S ribosomal RNA gene, partial sequence	907	907	0.86	0	0.99	KX150684.1
Select seq gb|KX150674.1|	Geotrichum candidum strain h23-a2 18S ribosomal RNA gene, partial sequence	907	907	0.86	0	0.99	KX150674.1
Select seq gb|KX150670.1|	Geotrichum candidum strain h20-a 18S ribosomal RNA gene, partial sequence	907	907	0.86	0	0.99	KX150670.1
Select seq gb|KX150663.1|	Geotrichum candidum strain h11-a 18S ribosomal RNA gene, partial sequence	907	907	0.86	0	0.99	KX150663.1
Select seq gb|KX150659.1|	Geotrichum candidum strain h7-a2 18S ribosomal RNA gene, partial sequence	907	907	0.86	0	0.99	KX150659.1
Select seq gb|KX150655.1|	Geotrichum candidum strain h4-a2 18S ribosomal RNA gene, partial sequence	907	907	0.86	0	0.99	KX150655.1
Select seq gb|KU899094.1|	Geotrichum candidum strain TZ-9 18S ribosomal RNA gene, partial sequence	907	907	0.87	0	0.99	KU899094.1
Select seq gb|JQ320368.1|	Geotrichum sp. YM24340 18S ribosomal RNA gene, partial sequence	885	885	0.85	0	0.99	JQ320368.1
Select seq dbj|AB054526.1|	Candida sp. HA174 gene for 18S rRNA, partial sequence	876	876	0.96	0	0.95	AB054526.1
Select seq dbj|AB000645.1|	Dipodascus aggregatus DNA for 18S ribosomal RNA, strain IFO 10816	876	876	0.95	0	0.95	AB000645.1
Select seq dbj|AB000651.1|	Geotrichum fermentans DNA for 18S ribosomal RNA, strain IFO 1199	872	872	0.96	0	0.95	AB000651.1
Select seq dbj|AB000640.1|	Dipodascus macrosporus DNA for 18S ribosomal RNA, strain IFO 10807	872	872	0.95	0	0.95	AB000640.1
Select seq gb|CP014503.1|	Sugiyamaella lignohabitans strain CBS 10342 chromosome B, complete sequence	870	5893	0.99	0	0.94	CP014503.1
Select seq dbj|AB015910.1|	Candida valdiviana gene for 18S rRNA	869	869	0.99	0	0.94	AB015910.1
Select seq gb|KF134928.1|	Candida digboiensis strain NB 18S ribosomal RNA gene, partial sequence	863	863	0.96	0	0.94	KF134928.1
Select seq emb|AJ697749.1|	Candida digboiensis partial 18S rRNA gene, type strain MTCC 4731T	863	863	0.96	0	0.94	AJ697749.1
Select seq dbj|AB000641.1|	Geotrichum klebahnii DNA for 18S ribosomal RNA, strain IFO 10826	863	863	0.96	0	0.94	AB000641.1
Select seq dbj|AB018150.1|	Candida santjacobensis gene for 18S rRNA, partial sequence	859	859	0.96	0	0.94	AB018150.1
Select seq dbj|AB000639.1|	Dipodascus armillariae DNA for 18S ribosomal RNA, strain IFO 10804	857	857	0.95	0	0.94	AB000639.1
Select seq dbj|AB000648.1|	Geotrichum eriense DNA for 18S ribosomal RNA, strain IFO 10584	854	854	0.96	0	0.94	AB000648.1
Select seq gb|GU597331.1|	Candida santjacobensis strain CBS 8183 18S ribosomal RNA gene, partial sequence	852	852	0.95	0	0.94	GU597331.1
Select seq dbj|AB018125.2|	Candida blankii gene for 18S rRNA, partial sequence	852	852	0.96	0	0.94	AB018125.2
Select seq dbj|AB054525.1|	Candida sp. HA167 gene for 18S rRNA, partial sequence	852	852	0.96	0	0.94	AB054525.1
Select seq dbj|AB018139.1|	Candida castrensis gene for 18S rRNA, partial sequence	852	852	0.96	0	0.94	AB018139.1
Select seq gb|AY357262.1|	Anguillospora furtiva strain CCM F-20483 18S ribosomal RNA gene, partial sequence	848	848	0.99	0	0.93	AY357262.1
Select seq gb|AY520261.1|	Geotrichum cucujoidarum strain Y-27732 18S ribosomal RNA gene, partial sequence	848	848	0.94	0	0.95	AY520261.1
Select seq gb|AY520175.1|	Geotrichum cucujoidarum strain Y-27731 (type) 18S ribosomal RNA gene, partial sequence	848	848	0.94	0	0.95	AY520175.1
Select seq dbj|AB000660.1|	Stephanoascus farinosus gene for 18S ribosomal RNA	848	848	0.96	0	0.94	AB000660.1
Select seq dbj|AB013563.1|	Candida drimydis 18S rRNA gene, strain JCM 9587, partial sequence	848	848	0.97	0	0.94	AB013563.1
Select seq dbj|AB018129.2|	Candida edax gene for 18S rRNA, partial sequence	846	846	0.96	0	0.94	AB018129.2
Select seq gb|AY178823.1|	Anguillospora crassa strain CCM F-15283 18S ribosomal RNA gene, partial sequence	846	846	0.99	0	0.93	AY178823.1
Select seq dbj|AB000661.1|	Stephanoascus smithiae gene for 18S ribosomal RNA	846	846	0.96	0	0.94	AB000661.1
Select seq gb|CP017630.1|	Candida albicans SC5314 chromosome R sequence	845	845	0.99	0	0.93	CP017630.1
Select seq gb|GU597329.1|	Candida blankii strain CBS 1898 18S ribosomal RNA gene, partial sequence	845	845	0.95	0	0.94	GU597329.1
Select seq gb|GU142861.1|	Candida aquae-textoris strain ATCC 201456 18S ribosomal RNA gene, partial sequence	845	845	0.99	0	0.93	GU142861.1
Select seq emb|FM992695.1|	Candida dubliniensis CD36 chromosome R, complete sequence	845	845	0.99	0	0.93	FM992695.1
Select seq gb|M60302.1|YSASRSUA	C.albicans small subunit ribosomal RNA	845	845	0.99	0	0.93	M60302.1
Select seq emb|X99399.1|	C.dubliniensis 18S rRNA gene	845	845	0.99	0	0.93	X99399.1
Select seq emb|HE681725.1|	Candida orthopsilosis Co 90-125, chromosome 7 draft sequence	843	843	0.99	0	0.93	HE681725.1
Select seq emb|HE605209.1|	Candida parapsilosis strain CDC317 annotated contig 006110	843	843	0.99	0	0.93	HE605209.1
Select seq emb|FN812686.1|	Candida orthopsilosis 5S rRNA gene, 18S rRNA gene, ITS1, 5.8S rRNA gene, ITS2 and 25S rRNA gene, strain 90-125	843	843	0.99	0	0.93	FN812686.1
Select seq emb|Z50840.2|	Arxula adeninivorans IGS, 18S rRNA gene, ITS1, 5.8S rRNA gene, ITS2 and 25S rRNA gene, strain LS3	843	843	0.99	0	0.93	Z50840.2
Select seq dbj|AB054524.2|	Candida sp. HA1034 gene for 18S rRNA, partial sequence	843	843	0.96	0	0.94	AB054524.2
Select seq emb|AJ495833.1|	Taphrina padi partial 18S rRNA gene, strain HA100	843	843	0.99	0	0.93	AJ495833.1
Select seq emb|AJ495827.1|	Taphrina insititiae partial 18S rRNA gene, strain HA1571	843	843	0.99	0	0.93	AJ495827.1
Select seq emb|AJ495822.1|	Taphrina epiphylla partial 18S rRNA gene, strain HA1440	843	843	0.99	0	0.93	AJ495822.1
Select seq emb|AJ495817.1|	Taphrina sadebeckii partial 18S rRNA gene, strain HA1309	843	843	0.99	0	0.93	AJ495817.1
MOTU 14
Select seq gb|JN642222.1|	Penicillium solitum strain 20-01 18S ribosomal RNA gene, internal transcribed spacer 1, 5.8S ribosomal RNA gene, internal transcribed spacer 2, and 28S ribosomal RNA gene, complete sequence	832	832	1	0	1	JN642222.1
Select seq gb|GQ458039.1|	Penicillium camemberti strain ATCC 10387 18S ribosomal RNA gene, partial sequence; internal transcribed spacer 1, 5.8S ribosomal RNA gene, and internal transcribed spacer 2, complete sequence; and 28S ribosomal RNA gene, partial sequence	832	832	1	0	1	GQ458039.1
Select seq gb|GQ458035.1|	Penicillium roqueforti strain ATCC 10110 18S ribosomal RNA gene, partial sequence; internal transcribed spacer 1, 5.8S ribosomal RNA gene, and internal transcribed spacer 2, complete sequence; and 28S ribosomal RNA gene, partial sequence	832	832	1	0	1	GQ458035.1
Select seq gb|GQ458026.1|	Penicillium commune strain MA09-AL 18S ribosomal RNA gene, partial sequence; internal transcribed spacer 1, 5.8S ribosomal RNA gene, and internal transcribed spacer 2, complete sequence; and 28S ribosomal RNA gene, partial sequence	832	832	1	0	1	GQ458026.1
Select seq gb|GQ458020.1|	Penicillium camemberti strain MA09-L 18S ribosomal RNA gene, partial sequence; internal transcribed spacer 1, 5.8S ribosomal RNA gene, and internal transcribed spacer 2, complete sequence; and 28S ribosomal RNA gene, partial sequence	832	832	1	0	1	GQ458020.1
Select seq gb|FJ430766.1|	Penicillium hirsutum var. allii strain MH210 18S ribosomal RNA gene, internal transcribed spacer 1, 5.8S ribosomal RNA gene, and internal transcribed spacer 2, partial sequence	832	832	1	0	1	FJ430766.1
Select seq gb|EF611042.1|	Penicillium sp. MG-2007 18S ribosomal RNA gene, partial sequence	832	832	1	0	1	EF611042.1
Select seq gb|EF491160.1|	Penicillium expansum strain BS30 18S ribosomal RNA gene, partial sequence; internal transcribed spacer 1, 5.8S ribosomal RNA gene, and internal transcribed spacer 2, complete sequence; and 28S ribosomal RNA gene, partial sequence	832	832	1	0	1	EF491160.1
Select seq gb|AF548089.1|	Penicillium commune strain IBT 15141 18S ribosomal RNA gene, partial sequence	832	832	1	0	1	AF548089.1
Select seq gb|AF548086.1|	Penicillium chrysogenum strain ALI 229 18S ribosomal RNA gene, partial sequence	832	832	1	0	1	AF548086.1
Select seq dbj|AB028137.1|	Penicillium expansum gene for 18S rRNA, partial sequence	832	832	1	0	1	AB028137.1
Select seq gb|AF218786.1|AF218786	Penicillium expansum internal transcribed spacer 1, 5.8S ribosomal RNA gene and internal transcribed spacer 2, complete sequence; 28S ribosomal RNA gene, partial sequence; and 18S ribosomal RNA gene, complete sequence	832	832	1	0	1	AF218786.1
Select seq emb|AJ005446.1|	Penicillium freii (IBT 3464) 18S rRNA gene	832	832	1	0	1	AJ005446.1
Select seq gb|GU227344.1|	Penicillium expansum strain HDJZ-ZWM-17 18S ribosomal RNA gene, partial sequence	830	830	0.99	0	1	GU227344.1
Select seq gb|GU561988.1|	Penicillium expansum strain SK16 18S ribosomal RNA gene, partial sequence	828	828	0.99	0	1	GU561988.1
Select seq gb|KP981369.1|	Penicillium brevicompactum strain ATCC 16024 18S ribosomal RNA gene and internal transcribed spacer 1, partial sequence	826	826	1	0	0.99	KP981369.1
Select seq gb|HQ882177.1|	Penicillium chrysogenum strain ZJ-T2 18S ribosomal RNA gene, partial sequence; internal transcribed spacer 1 and 5.8S ribosomal RNA gene, complete sequence; and internal transcribed spacer 2, partial sequence	826	826	1	0	0.99	HQ882177.1
Select seq gb|GQ152991.1|	Penicillium chrysogenum strain 215 18S ribosomal RNA gene, partial sequence	826	826	1	0	0.99	GQ152991.1
Select seq gb|EF607282.1|	Penicillium griseofulvum strain F208 18S ribosomal RNA gene, partial sequence	826	826	0.99	0	1	EF607282.1
Select seq gb|DQ912698.1|	Penicillium expansum strain 898 18S ribosomal RNA gene, partial sequence	826	826	0.99	0	1	DQ912698.1
Select seq gb|AF548087.1|	Penicillium chrysogenum strain UPSC 2020 18S ribosomal RNA gene, partial sequence	826	826	1	0	0.99	AF548087.1
Select seq gb|DQ083547.1|	Penicillium griseofulvum 18S ribosomal RNA gene, partial sequence	826	826	1	0	0.99	DQ083547.1
Select seq gb|AF411201.1|	Penicillium chrysogenum strain KCTC6052 18S ribosomal RNA gene, partial sequence	826	826	1	0	0.99	AF411201.1
Select seq gb|AF236103.1|AF236103	Penicillium commune 18S ribosomal RNA gene, internal transcribed spacer 1, 5.8S ribosomal RNA gene and internal transcribed spacer 2, complete sequence; and 28S ribosomal RNA gene, partial sequence	826	826	1	0	0.99	AF236103.1
Select seq gb|AF218787.1|	Penicillium allii internal transcribed spacer 1, 5.8S ribosomal RNA gene and internal transcribed spacer 2, complete sequence; 28S ribosomal RNA gene, partial sequence; and 18S ribosomal RNA gene, complete sequence	826	826	1	0	0.99	AF218787.1
Select seq dbj|D88324.1|	Eupenicillium crustaceum gene for 18S rRNA, partial sequence	826	826	1	0	0.99	D88324.1
Select seq gb|M55628.1|PNNDA	Penicillium chrysogenum 16S small subunit ribosomal RNA gene, complete sequence	826	826	1	0	0.99	M55628.1
Select seq gb|KF741226.1|	Penicillium sp. A7 PL-2013 18S ribosomal RNA gene, partial sequence	824	824	0.99	0	1	KF741226.1
Select seq gb|AY297772.1|	Eupenicillium sp. 05002 18S ribosomal RNA gene, partial sequence	822	822	0.99	0	0.99	AY297772.1
Select seq gb|EF608151.1|	Penicillium griseofulvum strain 3.5190 18S ribosomal RNA gene, partial sequence	821	821	0.99	0	0.99	EF608151.1
Select seq gb|AY526487.2|	Talaromyces leycettanus strain CBS 398.68 18S small subunit ribosomal RNA gene, partial sequence	821	821	1	0	0.99	AY526487.2
Select seq gb|KP190122.1|	Penicillium roqueforti strain IBRC-M 30025 18S ribosomal RNA gene, partial sequence	819	819	1	0	0.99	KP190122.1
Select seq gb|KC962231.1|	Penicillium sp. Anti-F-12306 18S ribosomal RNA gene, partial sequence	819	819	1	0	0.99	KC962231.1
Select seq gb|JN006057.1|	Penicillium sp. HDJD-ZWM-07 18S ribosomal RNA gene, partial sequence	819	819	0.99	0	0.99	JN006057.1
Select seq gb|GU361536.1|	Penicillium sp. KF-25 18S ribosomal RNA gene, partial sequence	817	817	0.98	0	0.99	GU361536.1
Select seq gb|KP256500.1|	Penicillium sp. 3-5 18S ribosomal RNA gene, partial sequence	815	815	0.98	0	0.99	KP256500.1
Select seq gb|JN974021.1|	Penicillium chrysogenum strain ss7 18S ribosomal RNA gene, partial sequence	815	815	1	0	0.99	JN974021.1
Select seq gb|GU227341.1|	Penicillium chrysogenum strain HDJZ-ZWM-14 18S ribosomal RNA gene, partial sequence	815	815	1	0	0.99	GU227341.1
Select seq gb|GQ458038.1|	Penicillium chrysogenum strain ATCC 10002 18S ribosomal RNA gene, partial sequence; internal transcribed spacer 1, 5.8S ribosomal RNA gene, and internal transcribed spacer 2, complete sequence; and 28S ribosomal RNA gene, partial sequence	815	815	1	0	0.99	GQ458038.1
Select seq gb|KX580630.1|	Penicillium chrysogenum 18S ribosomal RNA gene, partial sequence	813	813	0.98	0	0.99	KX580630.1
Select seq gb|JX134614.1|	Penicillium sp. I09F-484 18S ribosomal RNA gene, partial sequence	813	813	0.99	0	0.99	JX134614.1
Select seq gb|GU944770.1|	Penicillium sp. YW01 18S ribosomal RNA gene, partial sequence	813	813	1	0	0.99	GU944770.1
Select seq gb|KP872509.1|	Penicillium sp. Y40-2 18S ribosomal RNA gene, partial sequence	811	811	0.98	0	0.99	KP872509.1
Select seq gb|EU590663.1|	Penicillium expansum strain PSF1 18S ribosomal RNA gene, partial sequence	811	811	0.97	0	1	EU590663.1
Select seq gb|KU350746.1|	Penicillium sp. 52 18S ribosomal RNA gene, partial sequence	809	809	0.97	0	1	KU350746.1
Select seq gb|KP872518.1|	Penicillium sp. Y17-2 18S ribosomal RNA gene, partial sequence	809	809	0.97	0	1	KP872518.1
Select seq gb|KP872511.1|	Penicillium sp. Y15-1 18S ribosomal RNA gene, partial sequence	809	809	0.97	0	1	KP872511.1
Select seq gb|KP872506.1|	Penicillium sp. Y34 18S ribosomal RNA gene, partial sequence	809	809	0.97	0	1	KP872506.1
Select seq gb|KJ747402.1|	Fungal sp. E1 KL-2014 18S ribosomal RNA gene, partial sequence	809	809	0.97	0	1	KJ747402.1
Select seq gb|HM161749.1|	Penicillium sp. Y12 EG-2010 18S ribosomal RNA gene, partial sequence	809	809	1	0	0.99	HM161749.1
Select seq gb|AF245233.1|	Penicillium tardum strain KCTC16051 18S ribosomal RNA gene, partial sequence	809	809	1	0	0.99	AF245233.1
Select seq dbj|AB028190.1|	Penicillium namyslowskii gene for 18S rRNA, partial sequence	809	809	1	0	0.99	AB028190.1
Select seq dbj|D88319.1|	Penicillium namyslowskii gene for 18S rRNA, partial sequence	809	809	1	0	0.99	D88319.1
Select seq gb|KP872510.1|	Penicillium sp. Y44-1 18S ribosomal RNA gene, partial sequence	808	808	0.97	0	1	KP872510.1
Select seq gb|KP872532.1|	Penicillium sp. Y32 18S ribosomal RNA gene, partial sequence	806	806	0.96	0	1	KP872532.1
Select seq gb|JF488793.1|	Eukaryote SCGC AAA071-J03 18S ribosomal RNA gene, partial sequence	806	806	0.96	0	1	JF488793.1
Select seq gb|EU203859.1|	Penicillium chrysogenum 18S ribosomal RNA gene, partial sequence	806	806	0.98	0	0.99	EU203859.1
Select seq gb|KP872507.1|	Penicillium sp. Y20-2 18S ribosomal RNA gene, partial sequence	804	804	0.96	0	1	KP872507.1
Select seq gb|KF285997.1|	Penicillium camemberti strain 8w1F 18S ribosomal RNA gene, partial sequence; internal transcribed spacer 1, 5.8S ribosomal RNA gene, and internal transcribed spacer 2, complete sequence; and 28S ribosomal RNA gene, partial sequence	804	804	1	0	0.99	KF285997.1
Select seq gb|JX192598.1|	Penicillium sp. ZH-9 18S ribosomal RNA gene, partial sequence	804	804	0.97	0	0.99	JX192598.1
Select seq gb|AF548082.1|	Penicillium brevicompactum strain ALI 318 18S ribosomal RNA gene, partial sequence	804	804	1	0	0.99	AF548082.1
Select seq dbj|AB027410.1|	Penicillium sacculum gene for 18S rRNA, partial sequence	804	804	1	0	0.99	AB027410.1
Select seq dbj|LC092115.1|	Penicillium expansum gene for 18S rRNA, partial sequence, strain: ASM-09	802	802	0.97	0	0.99	LC092115.1
Select seq gb|JN397377.1|	Penicillium freii strain USN 12 18S ribosomal RNA gene, partial sequence	802	802	1	0	0.99	JN397377.1
Select seq gb|AY741234.1|	Penicillium sp. T31902FG3 small subunit ribosomal RNA gene, partial sequence	800	800	0.98	0	0.99	AY741234.1
Select seq gb|AY857683.1|	Penicillium chrysogenum isolate ODP61703fw1 small subunit ribosomal RNA gene, partial sequence	800	800	0.98	0	0.99	AY857683.1
Select seq gb|KF776918.1|	Penicillium sp. FA6-2 18S ribosomal RNA gene	798	798	1	0	0.99	KF776918.1
Select seq gb|KF776917.1|	Penicillium sp. FA9 18S ribosomal RNA gene	798	798	1	0	0.99	KF776917.1
Select seq gb|AY526488.2|	Warcupiella spinulosa strain GG 360 18S small subunit ribosomal RNA gene, partial sequence	798	798	1	0	0.99	AY526488.2
Select seq gb|AF548083.1|	Penicillium brevicompactum strain ALI 319 18S ribosomal RNA gene, partial sequence	798	798	1	0	0.99	AF548083.1
Select seq gb|AY741232.1|	Penicillium sp. T31902FG1 small subunit ribosomal RNA gene, partial sequence	798	798	0.98	0	0.99	AY741232.1
Select seq dbj|AB032070.1|	Penicillium lagena gene for 18S rRNA, partial sequence	798	798	1	0	0.99	AB032070.1
Select seq gb|HQ263114.1|	Eladia saccula strain MC-ARA-L5 18S ribosomal RNA gene, partial sequence	795	795	0.99	0	0.99	HQ263114.1
Select seq gb|KJ443076.1|	Penicillium sp. G418 18S small subunit ribosomal RNA gene, partial sequence	793	793	0.96	0	0.99	KJ443076.1
Select seq gb|AY593254.1|	Penicillium chrysogenum 18S ribosomal RNA gene, partial sequence	793	793	0.97	0	0.99	AY593254.1
Select seq gb|AF548090.1|	Penicillium glabrum strain ALI 218 18S ribosomal RNA gene, partial sequence	793	793	1	0	0.98	AF548090.1
Select seq dbj|AB002080.1|	Hemicarpenteles paradoxus gene for 18S rRNA, partial sequence, strain:IFO8172	793	793	1	0	0.98	AB002080.1
Select seq dbj|D14408.1|	Merimbla ingelheimensis gene for 18S rRNA, strain: CBS 163.42	791	791	1	0	0.98	D14408.1
Select seq dbj|D14406.1|	Hamigera avellanea gene for 18S rRNA, strain: NRRL1938	791	791	1	0	0.98	D14406.1
Select seq emb|HE648571.1|	Penicillium sp. EZ.ZH1 90 partial 18S rRNA gene, strain EZ.ZH1 90	789	789	0.99	0	0.99	HE648571.1
Select seq gb|KP115830.1|	Eurotiomycetes DC568 small subunit ribosomal RNA gene, partial sequence	787	787	0.99	0	0.98	KP115830.1
Select seq gb|AF245270.1|	Penicillium glabrum strain KCTC16099 18S ribosomal RNA gene, partial sequence	787	787	1	0	0.98	AF245270.1
Select seq dbj|AB002081.1|	Warcupiella spinulosa gene for 18S rRNA, partial sequence, strain:IFO31800	787	787	1	0	0.98	AB002081.1
Select seq dbj|AB008406.1|	Hemicarpenteles ornatus gene for 18S rRNA	787	787	1	0	0.98	AB008406.1
Select seq gb|GU733355.1|	Talaromyces wortmannii strain CBS 391.48 18S ribosomal RNA gene, partial sequence	784	784	0.95	0	0.99	GU733355.1
Select seq gb|AY741233.1|	Penicillium sp. T31902FG2 small subunit ribosomal RNA gene, partial sequence	784	784	0.98	0	0.98	AY741233.1
Select seq gb|KF152942.1|	Penicillium oxalicum strain 114-2 18S ribosomal RNA gene, internal transcribed spacer 1, 5.8S ribosomal RNA gene, and internal transcribed spacer 2, complete sequence; and 28S ribosomal RNA gene, partial sequence	782	782	1	0	0.98	KF152942.1
Select seq gb|GU082484.1|	Penicillium decumbens strain ph-13 18S ribosomal RNA gene, partial sequence	782	782	1	0	0.98	GU082484.1
Select seq dbj|AB293968.1|	Penicillium janthinellum genes for 18S rRNA, ITS1, 5.8S rRNA, ITS2, 28S rRNA, partial and complete sequence, strain: F-13	782	782	1	0	0.98	AB293968.1
Select seq gb|FJ458446.1|	Penicillium decumbens strain ML-017 18S ribosomal RNA gene, partial sequence	782	782	1	0	0.98	FJ458446.1
Select seq gb|EU273880.1|	Penicillium decumbens strain L-06 18S ribosomal RNA gene, partial sequence	782	782	1	0	0.98	EU273880.1
Select seq gb|EU136028.1|	Penicillium decumbens strain JU-A10 18S ribosomal RNA gene, partial sequence	782	782	1	0	0.98	EU136028.1
Select seq gb|DQ083546.1|	Paecilomyces marquandii 18S ribosomal RNA gene, partial sequence	782	782	1	0	0.98	DQ083546.1
Select seq dbj|D88323.1|	Penicillium malachiteum gene for 18S rRNA, partial sequence	782	782	1	0	0.98	D88323.1
Select seq gb|JX480902.1|	Penicillium chrysogenum strain DY115-F2 18S ribosomal RNA gene, partial sequence	780	780	0.94	0	0.99	JX480902.1
Select seq gb|AF245266.1|	Penicillium phialosporum strain KCTC16071 18S ribosomal RNA gene, partial sequence	780	780	1	0	0.98	AF245266.1
Select seq gb|JX096908.1|	Penicillium brevicompactum strain LRAFG10 18S ribosomal RNA gene, partial sequence	778	778	0.98	0	0.98	JX096908.1
Select seq gb|GU733347.1|	Monascus eremophilus strain FRR 3338 18S ribosomal RNA gene, partial sequence	776	776	1	0	0.98	GU733347.1
Select seq dbj|AB002076.1|	Eurotium amstelodami gene for 18S rRNA, partial sequence, strain:FRR2792	776	776	1	0	0.98	AB002076.1
Select seq dbj|AB008413.1|	Aspergillus zonatus gene for 18S rRNA, partial sequence	776	776	1	0	0.98	AB008413.1
MOTU 15
Select seq gb|KX457671.1|	Penicillium sp. strain EG2 18S ribosomal RNA gene, partial sequence	1805	1805	0.99	0	1	KX457671.1
Select seq gb|KU350746.1|	Penicillium sp. 52 18S ribosomal RNA gene, partial sequence	1805	1805	0.99	0	1	KU350746.1
Select seq gb|JF718786.1|	Penicillium chrysogenum strain D5 18S ribosomal RNA gene, partial sequence	1805	1805	0.99	0	1	JF718786.1
Select seq gb|KX457676.1|	Penicillium sp. strain EG9 18S ribosomal RNA gene, partial sequence	1803	1803	0.99	0	1	KX457676.1
Select seq gb|KT832784.1|	Penicillium camemberti strain ISSFR-016 18S ribosomal RNA gene, partial sequence	1803	1803	0.99	0	1	KT832784.1
Select seq gb|KM096328.1|	Penicillium sp. MF524 18S ribosomal RNA gene, partial sequence	1803	1803	0.99	0	1	KM096328.1
Select seq gb|KF018461.1|	Penicillium chrysogenum strain 14.15 18S ribosomal RNA gene, partial sequence	1803	1803	0.99	0	1	KF018461.1
Select seq gb|GQ458020.1|	Penicillium camemberti strain MA09-L 18S ribosomal RNA gene, partial sequence; internal transcribed spacer 1, 5.8S ribosomal RNA gene, and internal transcribed spacer 2, complete sequence; and 28S ribosomal RNA gene, partial sequence	1803	1803	0.99	0	1	GQ458020.1
Select seq gb|FJ716242.1|	Penicillium sp. 1F 18S ribosomal RNA gene, partial sequence	1803	1803	0.99	0	1	FJ716242.1
Select seq gb|KX457672.1|	Penicillium sp. strain EG5 18S ribosomal RNA gene, partial sequence	1801	1801	0.99	0	1	KX457672.1
Select seq gb|KM096324.1|	Penicillium sp. MF520 18S ribosomal RNA gene, partial sequence	1801	1801	0.99	0	1	KM096324.1
Select seq gb|KM222219.1|	Penicillium chrysogenum strain CB24 18S ribosomal RNA gene, partial sequence	1801	1801	0.99	0	1	KM222219.1
Select seq gb|KU752217.1|	Penicillium commune strain NRC 2016 18S ribosomal RNA gene, partial sequence	1799	1799	0.99	0	1	KU752217.1
Select seq gb|KT582247.1|	Fungal sp. ZJ31 18S ribosomal RNA gene, partial sequence	1799	1799	0.99	0	0.99	KT582247.1
Select seq gb|KT582244.1|	Fungal sp. ZJ12 18S ribosomal RNA gene, partial sequence	1799	1799	0.99	0	1	KT582244.1
Select seq gb|KM222216.1|	Penicillium chrysogenum strain CB18 18S ribosomal RNA gene, partial sequence	1799	1799	0.99	0	1	KM222216.1
Select seq gb|KX457675.1|	Penicillium sp. strain EG8 18S ribosomal RNA gene, partial sequence	1797	1797	0.99	0	0.99	KX457675.1
Select seq gb|KX457670.1|	Penicillium sp. strain EG1-1 18S ribosomal RNA gene, partial sequence	1797	1797	0.99	0	0.99	KX457670.1
Select seq gb|KY115198.1|	Penicillium chrysogenum isolate 1-2 18S ribosomal RNA gene, partial sequence	1797	1797	0.99	0	0.99	KY115198.1
Select seq gb|KT582272.1|	Fungal sp. ZJ48 18S ribosomal RNA gene, partial sequence	1797	1797	0.99	0	1	KT582272.1
Select seq gb|KT582268.1|	Fungal sp. ZJ34 18S ribosomal RNA gene, partial sequence	1797	1797	0.99	0	1	KT582268.1
Select seq gb|KT582252.1|	Fungal sp. ZJ46 18S ribosomal RNA gene, partial sequence	1797	1797	0.99	0	1	KT582252.1
Select seq gb|KT601570.1|	Penicillium chrysogenum isolate F1 18S ribosomal RNA gene, partial sequence	1797	1797	0.99	0	0.99	KT601570.1
Select seq gb|KP872532.1|	Penicillium sp. Y32 18S ribosomal RNA gene, partial sequence	1797	1797	0.99	0	1	KP872532.1
Select seq gb|KM096325.1|	Penicillium sp. MF521 18S ribosomal RNA gene, partial sequence	1797	1797	0.99	0	1	KM096325.1
Select seq gb|KM096305.1|	Penicillium sp. MF495 18S ribosomal RNA gene, partial sequence	1797	1797	0.99	0	1	KM096305.1
Select seq gb|KM096279.1|	Penicillium sp. MF462 18S ribosomal RNA gene, partial sequence	1797	1797	0.99	0	1	KM096279.1
Select seq gb|KP256500.1|	Penicillium sp. 3-5 18S ribosomal RNA gene, partial sequence	1797	1797	0.99	0	0.99	KP256500.1
Select seq gb|KF741226.1|	Penicillium sp. A7 PL-2013 18S ribosomal RNA gene, partial sequence	1797	1797	0.99	0	0.99	KF741226.1
Select seq gb|KF562838.1|	Penicillium sp. F10 18S ribosomal RNA gene, partial sequence	1797	1797	0.99	0	0.99	KF562838.1
Select seq gb|GU561988.1|	Penicillium expansum strain SK16 18S ribosomal RNA gene, partial sequence	1797	1797	0.99	0	0.99	GU561988.1
Select seq gb|JN642222.1|	Penicillium solitum strain 20-01 18S ribosomal RNA gene, internal transcribed spacer 1, 5.8S ribosomal RNA gene, internal transcribed spacer 2, and 28S ribosomal RNA gene, complete sequence	1797	1797	0.99	0	0.99	JN642222.1
Select seq gb|JN938976.1|	Penicillium verrucosum strain DAOM 221128 18S ribosomal RNA (SSU) gene, partial sequence	1797	1797	0.99	0	0.99	JN938976.1
Select seq gb|JN938966.1|	Penicillium hirsutum strain DAOM 221131 18S ribosomal RNA (SSU) gene, partial sequence	1797	1797	0.99	0	0.99	JN938966.1
Select seq gb|JN938963.1|	Penicillium glabrum strain DAOM 221136 18S ribosomal RNA (SSU) gene, partial sequence	1797	1797	0.99	0	0.99	JN938963.1
Select seq gb|JN938962.1|	Penicillium chrysogenum strain DAOM 215337 18S ribosomal RNA (SSU) gene, partial sequence	1797	1797	0.99	0	0.99	JN938962.1
Select seq gb|JN938958.1|	Penicillium expansum strain DAOM 215350 18S ribosomal RNA (SSU) gene, partial sequence	1797	1797	0.99	0	0.99	JN938958.1
Select seq gb|GU361536.1|	Penicillium sp. KF-25 18S ribosomal RNA gene, partial sequence	1797	1797	0.99	0	0.99	GU361536.1
Select seq gb|GQ458039.1|	Penicillium camemberti strain ATCC 10387 18S ribosomal RNA gene, partial sequence; internal transcribed spacer 1, 5.8S ribosomal RNA gene, and internal transcribed spacer 2, complete sequence; and 28S ribosomal RNA gene, partial sequence	1797	1797	0.99	0	0.99	GQ458039.1
Select seq gb|GQ458038.1|	Penicillium chrysogenum strain ATCC 10002 18S ribosomal RNA gene, partial sequence; internal transcribed spacer 1, 5.8S ribosomal RNA gene, and internal transcribed spacer 2, complete sequence; and 28S ribosomal RNA gene, partial sequence	1797	1797	0.99	0	0.99	GQ458038.1
Select seq gb|FJ717700.1|	Penicillium spinulosum isolate PenH 18S ribosomal RNA gene, partial sequence	1797	1797	0.99	0	0.99	FJ717700.1
Select seq gb|FJ717698.1|	Penicillium glabrum isolate PenA 18S ribosomal RNA gene, partial sequence	1797	1797	0.99	0	0.99	FJ717698.1
Select seq gb|EU590663.1|	Penicillium expansum strain PSF1 18S ribosomal RNA gene, partial sequence	1797	1797	0.99	0	0.99	EU590663.1
Select seq gb|DQ810190.1|	Penicillium sp. NS051-06 18S ribosomal RNA gene, partial sequence	1797	1797	0.99	0	0.99	DQ810190.1
Select seq gb|AY297772.1|	Eupenicillium sp. 05002 18S ribosomal RNA gene, partial sequence	1797	1797	0.99	0	0.99	AY297772.1
Select seq gb|AF411201.1|	Penicillium chrysogenum strain KCTC6052 18S ribosomal RNA gene, partial sequence	1797	1797	0.99	0	0.99	AF411201.1
Select seq dbj|AB028137.1|	Penicillium expansum gene for 18S rRNA, partial sequence	1797	1797	0.99	0	0.99	AB028137.1
Select seq gb|JN939245.1|	Penicillium tricolor strain CBS 101488 18S ribosomal RNA (SSU) gene, partial sequence	1796	1796	0.99	0	1	JN939245.1
Select seq gb|JN939224.1|	Penicillium melanoconidium strain CBS 218.90 18S ribosomal RNA (SSU) gene, partial sequence	1796	1796	0.99	0	1	JN939224.1
Select seq gb|KX580630.1|	Penicillium chrysogenum 18S ribosomal RNA gene, partial sequence	1794	1794	0.99	0	1	KX580630.1
Select seq gb|KX457679.1|	Penicillium chrysogenum strain EG15-2 18S ribosomal RNA gene, partial sequence	1794	1794	0.99	0	0.99	KX457679.1
Select seq gb|KM096280.1|	Penicillium sp. MF463 18S ribosomal RNA gene, partial sequence	1794	1794	0.99	0	1	KM096280.1
Select seq gb|KM096270.1|	Penicillium sp. MF449 18S ribosomal RNA gene, partial sequence	1794	1794	0.99	0	0.99	KM096270.1
Select seq gb|GU227344.1|	Penicillium expansum strain HDJZ-ZWM-17 18S ribosomal RNA gene, partial sequence	1794	1794	0.99	0	0.99	GU227344.1
Select seq gb|GU227342.1|	Penicillium glabrum strain HDJZ-ZWM-15 18S ribosomal RNA gene, partial sequence	1794	1794	0.99	0	0.99	GU227342.1
Select seq gb|GQ458026.1|	Penicillium commune strain MA09-AL 18S ribosomal RNA gene, partial sequence; internal transcribed spacer 1, 5.8S ribosomal RNA gene, and internal transcribed spacer 2, complete sequence; and 28S ribosomal RNA gene, partial sequence	1794	1794	0.99	0	0.99	GQ458026.1
Select seq gb|FJ716250.1|	Chromocleista sp. 12F 18S ribosomal RNA gene, partial sequence	1794	1794	0.99	0	0.99	FJ716250.1
Select seq gb|EU203859.1|	Penicillium chrysogenum 18S ribosomal RNA gene, partial sequence	1794	1794	0.99	0	0.99	EU203859.1
Select seq gb|AF236103.1|AF236103	Penicillium commune 18S ribosomal RNA gene, internal transcribed spacer 1, 5.8S ribosomal RNA gene and internal transcribed spacer 2, complete sequence; and 28S ribosomal RNA gene, partial sequence	1794	1794	0.99	0	0.99	AF236103.1
Select seq gb|M55628.1|PNNDA	Penicillium chrysogenum 16S small subunit ribosomal RNA gene, complete sequence	1794	1794	0.99	0	0.99	M55628.1
Select seq gb|KT582250.1|	Fungal sp. ZJ43 18S ribosomal RNA gene, partial sequence	1792	1792	0.99	0	1	KT582250.1
Select seq gb|KM096365.1|	Penicillium sp. MF574 18S ribosomal RNA gene, partial sequence	1792	1792	0.99	0	0.99	KM096365.1
Select seq gb|KM096332.1|	Penicillium sp. MF530 18S ribosomal RNA gene, partial sequence	1792	1792	0.99	0	1	KM096332.1
Select seq gb|KM096296.1|	Penicillium sp. MF485 18S ribosomal RNA gene, partial sequence	1792	1792	0.99	0	1	KM096296.1
Select seq gb|KP981369.1|	Penicillium brevicompactum strain ATCC 16024 18S ribosomal RNA gene and internal transcribed spacer 1, partial sequence	1792	1792	0.99	0	0.99	KP981369.1
Select seq gb|KJ443076.1|	Penicillium sp. G418 18S small subunit ribosomal RNA gene, partial sequence	1792	1792	0.99	0	1	KJ443076.1
Select seq gb|KP190122.1|	Penicillium roqueforti strain IBRC-M 30025 18S ribosomal RNA gene, partial sequence	1792	1792	0.99	0	0.99	KP190122.1
Select seq gb|KM222262.1|	Penicillium sp. 5H1-M0-P8-2 18S ribosomal RNA gene, partial sequence	1792	1792	0.99	0	0.99	KM222262.1
Select seq gb|JX192598.1|	Penicillium sp. ZH-9 18S ribosomal RNA gene, partial sequence	1792	1792	0.99	0	0.99	JX192598.1
Select seq gb|JN938971.1|	Penicillium roqueforti strain DAOM 231152 18S ribosomal RNA (SSU) gene, partial sequence	1792	1792	0.99	0	0.99	JN938971.1
Select seq gb|JN939261.1|	Penicillium melanoconidium strain CBS 640.95 18S ribosomal RNA (SSU) gene, partial sequence	1792	1792	0.99	0	1	JN939261.1
Select seq gb|GQ458035.1|	Penicillium roqueforti strain ATCC 10110 18S ribosomal RNA gene, partial sequence; internal transcribed spacer 1, 5.8S ribosomal RNA gene, and internal transcribed spacer 2, complete sequence; and 28S ribosomal RNA gene, partial sequence	1792	1792	0.99	0	0.99	GQ458035.1
Select seq gb|FJ716248.1|	Chromocleista sp. 8F 18S ribosomal RNA gene, partial sequence	1792	1792	0.99	0	0.99	FJ716248.1
Select seq gb|EU381148.1|	Penicillium sp. CPCC 480008 18S ribosomal RNA gene, partial sequence	1792	1792	0.99	0	0.99	EU381148.1
Select seq gb|EF608151.1|	Penicillium griseofulvum strain 3.5190 18S ribosomal RNA gene, partial sequence	1792	1792	0.99	0	0.99	EF608151.1
Select seq gb|EF491160.1|	Penicillium expansum strain BS30 18S ribosomal RNA gene, partial sequence; internal transcribed spacer 1, 5.8S ribosomal RNA gene, and internal transcribed spacer 2, complete sequence; and 28S ribosomal RNA gene, partial sequence	1792	1792	0.99	0	0.99	EF491160.1
Select seq gb|AY526487.2|	Talaromyces leycettanus strain CBS 398.68 18S small subunit ribosomal RNA gene, partial sequence	1792	1792	0.99	0	0.99	AY526487.2
Select seq dbj|D88324.1|	Eupenicillium crustaceum gene for 18S rRNA, partial sequence	1792	1792	0.99	0	0.99	D88324.1
Select seq dbj|D88323.1|	Penicillium malachiteum gene for 18S rRNA, partial sequence	1792	1792	0.99	0	0.99	D88323.1
Select seq gb|KT582266.1|	Fungal sp. ZJ26 18S ribosomal RNA gene, partial sequence	1790	1790	0.99	0	0.99	KT582266.1
Select seq gb|JN939251.1|	Penicillium viridicatum strain CBS 101475 18S ribosomal RNA (SSU) gene, partial sequence	1790	1790	0.99	0	0.99	JN939251.1
Select seq gb|KP872511.1|	Penicillium sp. Y15-1 18S ribosomal RNA gene, partial sequence	1788	1788	0.99	0	0.99	KP872511.1
Select seq gb|KP872510.1|	Penicillium sp. Y44-1 18S ribosomal RNA gene, partial sequence	1788	1788	0.99	0	0.99	KP872510.1
Select seq gb|KP872506.1|	Penicillium sp. Y34 18S ribosomal RNA gene, partial sequence	1788	1788	0.99	0	0.99	KP872506.1
Select seq gb|KM096175.1|	Penicillium sp. KF869 18S ribosomal RNA gene, partial sequence	1788	1788	0.99	0	0.99	KM096175.1
Select seq gb|KM222292.1|	Penicillium chrysogenum strain 15H4-P0-P1-2 18S ribosomal RNA gene, partial sequence	1788	1788	0.99	0	0.99	KM222292.1
Select seq gb|KC962231.1|	Penicillium sp. Anti-F-12306 18S ribosomal RNA gene, partial sequence	1788	1788	0.99	0	0.99	KC962231.1
Select seq gb|HQ882177.1|	Penicillium chrysogenum strain ZJ-T2 18S ribosomal RNA gene, partial sequence; internal transcribed spacer 1 and 5.8S ribosomal RNA gene, complete sequence; and internal transcribed spacer 2, partial sequence	1788	1788	0.99	0	0.99	HQ882177.1
Select seq gb|AF548090.1|	Penicillium glabrum strain ALI 218 18S ribosomal RNA gene, partial sequence	1788	1788	0.98	0	1	AF548090.1
Select seq gb|AF548089.1|	Penicillium commune strain IBT 15141 18S ribosomal RNA gene, partial sequence	1788	1788	0.98	0	1	AF548089.1
Select seq gb|AF548086.1|	Penicillium chrysogenum strain ALI 229 18S ribosomal RNA gene, partial sequence	1788	1788	0.98	0	1	AF548086.1
Select seq gb|AF548087.1|	Penicillium chrysogenum strain UPSC 2020 18S ribosomal RNA gene, partial sequence	1788	1788	0.98	0	1	AF548087.1
Select seq gb|MF040753.1|	Penicillium sp. strain R57 18S ribosomal RNA gene, partial sequence	1786	1786	0.99	0	0.99	MF040753.1
Select seq gb|KT582265.1|	Fungal sp. ZJ25 18S ribosomal RNA gene, partial sequence	1786	1786	0.99	0	0.99	KT582265.1
Select seq gb|KT582248.1|	Fungal sp. ZJ33 18S ribosomal RNA gene, partial sequence	1786	1786	0.99	0	0.99	KT582248.1
Select seq gb|KP872509.1|	Penicillium sp. Y40-2 18S ribosomal RNA gene, partial sequence	1786	1786	0.99	0	0.99	KP872509.1
Select seq gb|KM096302.1|	Penicillium sp. MF492 18S ribosomal RNA gene, partial sequence	1786	1786	0.98	0	1	KM096302.1
Select seq gb|KM096301.1|	Penicillium sp. MF490 18S ribosomal RNA gene, partial sequence	1786	1786	0.98	0	1	KM096301.1
Select seq gb|KF703453.1|	Penicillium sp. F5A MAN-2013 18S ribosomal RNA gene, partial sequence	1766	1766	0.99	0	0.99	KF703453.1
Select seq gb|GU227341.1|	Penicillium chrysogenum strain HDJZ-ZWM-14 18S ribosomal RNA gene, partial sequence	1764	1764	0.99	0	0.99	GU227341.1
MOTU 16
Select seq gb|KU987899.1|	Penicillium cf. roqueforti strain Proq88_01_16_07 18S ribosomal RNA gene, partial sequence; internal transcribed spacer 1, 5.8S ribosomal RNA gene, and internal transcribed spacer 2, complete sequence; and 28S ribosomal RNA gene, partial sequence	1079	1079	1	0	1	KU987899.1
Select seq gb|KU987897.1|	Penicillium cf. roqueforti strain Proq74_10_27_06 18S ribosomal RNA gene, partial sequence; internal transcribed spacer 1, 5.8S ribosomal RNA gene, and internal transcribed spacer 2, complete sequence; and 28S ribosomal RNA gene, partial sequence	1079	1079	1	0	1	KU987897.1
Select seq emb|LT558903.1|	Penicillium roqueforti genomic DNA sequence contains ITS1, 5.8S rRNA gene, ITS2, 28S rRNA gene, strain DI16-81	1079	1079	1	0	1	LT558903.1
Select seq gb|AY373929.1|	Penicillium roqueforti strain FRR 849 18S ribosomal RNA gene, partial sequence; internal transcribed spacer 1, 5.8S ribosomal RNA gene, and internal transcribed spacer 2, complete sequence; and 28S ribosomal RNA gene, partial sequence	1079	1079	1	0	1	AY373929.1
Select seq gb|KC009821.1|	Penicillium carneum strain H09-106 18S ribosomal RNA gene, partial sequence; internal transcribed spacer 1, 5.8S ribosomal RNA gene, and internal transcribed spacer 2, complete sequence; and 28S ribosomal RNA gene, partial sequence	1079	1079	1	0	1	KC009821.1
Select seq gb|KU987894.1|	Penicillium cf. roqueforti strain Proq62_10_07_05 18S ribosomal RNA gene, partial sequence; internal transcribed spacer 1, 5.8S ribosomal RNA gene, and internal transcribed spacer 2, complete sequence; and 28S ribosomal RNA gene, partial sequence	1077	1077	0.99	0	1	KU987894.1
Select seq gb|KU987892.1|	Penicillium cf. roqueforti strain Proq62_07_22_05 18S ribosomal RNA gene, partial sequence; internal transcribed spacer 1, 5.8S ribosomal RNA gene, and internal transcribed spacer 2, complete sequence; and 28S ribosomal RNA gene, partial sequence	1077	1077	0.99	0	1	KU987892.1
Select seq gb|KU987888.1|	Penicillium cf. roqueforti strain Proq47_09_24_04 18S ribosomal RNA gene, partial sequence; internal transcribed spacer 1, 5.8S ribosomal RNA gene, and internal transcribed spacer 2, complete sequence; and 28S ribosomal RNA gene, partial sequence	1077	1077	0.99	0	1	KU987888.1
Select seq gb|KU987887.1|	Penicillium cf. roqueforti strain Proq47_09_13_04 18S ribosomal RNA gene, partial sequence; internal transcribed spacer 1, 5.8S ribosomal RNA gene, and internal transcribed spacer 2, complete sequence; and 28S ribosomal RNA gene, partial sequence	1077	1077	0.99	0	1	KU987887.1
Select seq ref|NR_103621.1|	Penicillium roqueforti CBS 221.30 ITS region; from TYPE material	1077	1077	0.99	0	1	NR_103621.1
Select seq emb|AJ005677.1|	Penicillium roqueforti 5.8S ribosomal RNA gene and internal transcribed spacers 1 and 2 (ITS1, ITS2)	1077	1077	0.99	0	1	AJ005677.1
Select seq gb|KU987893.1|	Penicillium cf. roqueforti strain Proq62_08_02_05 18S ribosomal RNA gene, partial sequence; internal transcribed spacer 1, 5.8S ribosomal RNA gene, and internal transcribed spacer 2, complete sequence; and 28S ribosomal RNA gene, partial sequence	1075	1075	0.99	0	1	KU987893.1
Select seq emb|LT558902.1|	Penicillium roqueforti genomic DNA sequence contains ITS1, 5.8S rRNA gene, ITS2, 28S rRNA gene, strain DI16-80	1075	1075	1	0	0.99	LT558902.1
Select seq gb|KU987891.1|	Penicillium cf. roqueforti strain Proq62_07_14_05 18S ribosomal RNA gene, partial sequence; internal transcribed spacer 1, 5.8S ribosomal RNA gene, and internal transcribed spacer 2, complete sequence; and 28S ribosomal RNA gene, partial sequence	1074	1074	1	0	0.99	KU987891.1
Select seq emb|X82358.1|	P.roqueforti 5.8S rRNA gene	1070	1070	0.99	0	0.99	X82358.1
Select seq gb|KU987895.1|	Penicillium cf. roqueforti strain Proq74_06_22_06 18S ribosomal RNA gene, partial sequence; internal transcribed spacer 1, 5.8S ribosomal RNA gene, and internal transcribed spacer 2, complete sequence; and 28S ribosomal RNA gene, partial sequence	1068	1068	0.98	0	1	KU987895.1
Select seq gb|KU987886.1|	Penicillium cf. roqueforti strain Proq33_08_15_05 18S ribosomal RNA gene, partial sequence; internal transcribed spacer 1, 5.8S ribosomal RNA gene, and internal transcribed spacer 2, complete sequence; and 28S ribosomal RNA gene, partial sequence	1068	1068	1	0	0.99	KU987886.1
Select seq gb|KU987885.1|	Penicillium cf. roqueforti strain Proq32_03_18_05 18S ribosomal RNA gene, partial sequence; internal transcribed spacer 1, 5.8S ribosomal RNA gene, and internal transcribed spacer 2, complete sequence; and 28S ribosomal RNA gene, partial sequence	1068	1068	1	0	0.99	KU987885.1
Select seq gb|DQ339566.1|	Penicillium carneum strain NRRL 25170 18S ribosomal RNA gene, partial sequence; internal transcribed spacer 1, 5.8S ribosomal RNA gene, and internal transcribed spacer 2, complete sequence; and 28S ribosomal RNA gene, partial sequence	1068	1068	1	0	0.99	DQ339566.1
Select seq gb|DQ339564.1|	Penicillium carneum strain NRRL 25168 18S ribosomal RNA gene, partial sequence; internal transcribed spacer 1, 5.8S ribosomal RNA gene, and internal transcribed spacer 2, complete sequence; and 28S ribosomal RNA gene, partial sequence	1068	1068	1	0	0.99	DQ339564.1
Select seq gb|KU987896.1|	Penicillium cf. roqueforti strain Proq74_07_12_06 18S ribosomal RNA gene, partial sequence; internal transcribed spacer 1, 5.8S ribosomal RNA gene, and internal transcribed spacer 2, complete sequence; and 28S ribosomal RNA gene, partial sequence	1066	1066	0.99	0	0.99	KU987896.1
Select seq emb|LT558901.1|	Penicillium roqueforti genomic DNA sequence contains ITS1, 5.8S rRNA gene, ITS2, 28S rRNA gene, strain DI16-79	1066	1066	1	0	0.99	LT558901.1
Select seq ref|NR_111551.1|	Penicillium carneum CBS 112297 ITS region; from TYPE material	1066	1066	0.99	0	0.99	NR_111551.1
Select seq gb|KY315936.1|	Penicillium roqueforti voucher FF1B internal transcribed spacer 1, partial sequence; 5.8S ribosomal RNA gene and internal transcribed spacer 2, complete sequence; and large subunit ribosomal RNA gene, partial sequence	1059	1059	0.98	0	0.99	KY315936.1
Select seq gb|KX100382.1|	Penicillium sp. A8-3 18S ribosomal RNA gene, partial sequence; internal transcribed spacer 1, 5.8S ribosomal RNA gene, and internal transcribed spacer 2, complete sequence; and 28S ribosomal RNA gene, partial sequence	1057	1057	0.97	0	1	KX100382.1
Select seq gb|KY315937.1|	Penicillium roqueforti voucher FF1C internal transcribed spacer 1, partial sequence; 5.8S ribosomal RNA gene and internal transcribed spacer 2, complete sequence; and large subunit ribosomal RNA gene, partial sequence	1055	1055	0.97	0	1	KY315937.1
Select seq dbj|AB479310.1|	Penicillium carneum genes for 18S rRNA, ITS1, 5.8S rRNA, ITS2 and 28S rRNA, partial sequence, strain: CBS 112297	1055	1055	0.98	0	0.99	AB479310.1
Select seq gb|FJ235974.1|	Fungal sp. AB41 18S ribosomal RNA gene, partial sequence; internal transcribed spacer 1, 5.8S ribosomal RNA gene, and internal transcribed spacer 2, complete sequence; and 28S ribosomal RNA gene, partial sequence	1053	1053	0.97	0	1	FJ235974.1
Select seq gb|KU987890.1|	Penicillium cf. roqueforti strain Proq47_10_05_04 18S ribosomal RNA gene, partial sequence; internal transcribed spacer 1, 5.8S ribosomal RNA gene, and internal transcribed spacer 2, complete sequence; and 28S ribosomal RNA gene, partial sequence	1050	1050	0.99	0	0.99	KU987890.1
Select seq gb|KC167856.1|	Penicillium roqueforti strain DF11 18S ribosomal RNA gene, partial sequence; internal transcribed spacer 1, 5.8S ribosomal RNA gene, and internal transcribed spacer 2, complete sequence; and 28S ribosomal RNA gene, partial sequence	1050	1050	0.97	0	1	KC167856.1
Select seq gb|GQ169481.1|	Penicillium sp. N41 18S ribosomal RNA gene, partial sequence; internal transcribed spacer 1, 5.8S ribosomal RNA gene, and internal transcribed spacer 2, complete sequence; and 28S ribosomal RNA gene, partial sequence	1048	1048	0.97	0	0.99	GQ169481.1
Select seq gb|KM115148.1|	Penicillium carneum strain NBPen2012B08 18S ribosomal RNA gene, partial sequence; internal transcribed spacer 1, 5.8S ribosomal RNA gene, and internal transcribed spacer 2, complete sequence; and 28S ribosomal RNA gene, partial sequence	1046	1046	0.97	0	0.99	KM115148.1
Select seq gb|KM115119.1|	Penicillium roqueforti strain NBProq2013B01 18S ribosomal RNA gene, partial sequence; internal transcribed spacer 1, 5.8S ribosomal RNA gene, and internal transcribed spacer 2, complete sequence; and 28S ribosomal RNA gene, partial sequence	1046	1046	0.97	0	0.99	KM115119.1
Select seq gb|KM115110.1|	Penicillium roqueforti strain NBProq2012B07 18S ribosomal RNA gene, partial sequence; internal transcribed spacer 1, 5.8S ribosomal RNA gene, and internal transcribed spacer 2, complete sequence; and 28S ribosomal RNA gene, partial sequence	1046	1046	0.97	0	0.99	KM115110.1
Select seq gb|KF465778.1|	Penicillium roqueforti strain CBS 221.30 18S ribosomal RNA gene, partial sequence; internal transcribed spacer 1, 5.8S ribosomal RNA gene, and internal transcribed spacer 2, complete sequence; and 28S ribosomal RNA gene, partial sequence	1046	1046	0.96	0	1	KF465778.1
Select seq gb|GQ169482.1|	Penicillium sp. N42 18S ribosomal RNA gene, partial sequence; internal transcribed spacer 1, 5.8S ribosomal RNA gene, and internal transcribed spacer 2, complete sequence; and 28S ribosomal RNA gene, partial sequence	1046	1046	0.97	0	0.99	GQ169482.1
Select seq emb|X82359.1|	P.carneum 5.8S rRNA gene	1046	1046	0.98	0	0.99	X82359.1
Select seq ref|NR_111552.1|	Penicillium psychrosexualis CBS 128137 ITS region; from TYPE material	1044	1044	0.99	0	0.99	NR_111552.1
Select seq gb|GQ458035.1|	Penicillium roqueforti strain ATCC 10110 18S ribosomal RNA gene, partial sequence; internal transcribed spacer 1, 5.8S ribosomal RNA gene, and internal transcribed spacer 2, complete sequence; and 28S ribosomal RNA gene, partial sequence	1044	1044	0.97	0	0.99	GQ458035.1
Select seq gb|GQ169473.1|	Penicillium sp. N33 18S ribosomal RNA gene, partial sequence; internal transcribed spacer 1, 5.8S ribosomal RNA gene, and internal transcribed spacer 2, complete sequence; and 28S ribosomal RNA gene, partial sequence	1044	1044	0.97	0	0.99	GQ169473.1
Select seq gb|GQ169464.1|	Penicillium sp. N24 18S ribosomal RNA gene, partial sequence; internal transcribed spacer 1, 5.8S ribosomal RNA gene, and internal transcribed spacer 2, complete sequence; and 28S ribosomal RNA gene, partial sequence	1044	1044	0.97	0	0.99	GQ169464.1
Select seq gb|KM115118.1|	Penicillium roqueforti strain NBProq2013A10 18S ribosomal RNA gene, partial sequence; internal transcribed spacer 1, 5.8S ribosomal RNA gene, and internal transcribed spacer 2, complete sequence; and 28S ribosomal RNA gene, partial sequence	1042	1042	0.96	0	1	KM115118.1
Select seq gb|KM115113.1|	Penicillium roqueforti strain NBProq2013A05 18S ribosomal RNA gene, partial sequence; internal transcribed spacer 1, 5.8S ribosomal RNA gene, and internal transcribed spacer 2, complete sequence; and 28S ribosomal RNA gene, partial sequence	1040	1040	0.96	0	1	KM115113.1
Select seq gb|KM115112.1|	Penicillium roqueforti strain NBProq2012B09 18S ribosomal RNA gene, partial sequence; internal transcribed spacer 1, 5.8S ribosomal RNA gene, and internal transcribed spacer 2, complete sequence; and 28S ribosomal RNA gene, partial sequence	1040	1040	0.97	0	0.99	KM115112.1
Select seq gb|DQ117966.1|	Penicillium roquefortii 18S ribosomal RNA gene, partial sequence; internal transcribed spacer 1, 5.8S ribosomal RNA gene, and internal transcribed spacer 2, complete sequence; and 28S ribosomal RNA gene, partial sequence	1040	1040	0.96	0	1	DQ117966.1
Select seq gb|KM115165.1|	Penicillium carneum strain NBPen2013A11 18S ribosomal RNA gene, partial sequence; internal transcribed spacer 1, 5.8S ribosomal RNA gene, and internal transcribed spacer 2, complete sequence; and 28S ribosomal RNA gene, partial sequence	1037	1037	0.96	0	1	KM115165.1
Select seq gb|KM115149.1|	Penicillium carneum strain NBPen2012B09 18S ribosomal RNA gene, partial sequence; internal transcribed spacer 1, 5.8S ribosomal RNA gene, and internal transcribed spacer 2, complete sequence; and 28S ribosomal RNA gene, partial sequence	1037	1037	0.96	0	1	KM115149.1
Select seq gb|KM115141.1|	Penicillium carneum strain NBPen2012B04 18S ribosomal RNA gene, partial sequence; internal transcribed spacer 1, 5.8S ribosomal RNA gene, and internal transcribed spacer 2, complete sequence; and 28S ribosomal RNA gene, partial sequence	1037	1037	0.96	0	1	KM115141.1
Select seq gb|KM115116.1|	Penicillium roqueforti strain NBProq2013A08 18S ribosomal RNA gene, partial sequence; internal transcribed spacer 1, 5.8S ribosomal RNA gene, and internal transcribed spacer 2, complete sequence; and 28S ribosomal RNA gene, partial sequence	1037	1037	0.96	0	1	KM115116.1
Select seq gb|KM115115.1|	Penicillium roqueforti strain NBProq2013A07 18S ribosomal RNA gene, partial sequence; internal transcribed spacer 1, 5.8S ribosomal RNA gene, and internal transcribed spacer 2, complete sequence; and 28S ribosomal RNA gene, partial sequence	1037	1037	0.96	0	1	KM115115.1
Select seq gb|KM115111.1|	Penicillium roqueforti strain NBProq2012B08 18S ribosomal RNA gene, partial sequence; internal transcribed spacer 1, 5.8S ribosomal RNA gene, and internal transcribed spacer 2, complete sequence; and 28S ribosomal RNA gene, partial sequence	1037	1037	0.96	0	1	KM115111.1
Select seq gb|KM115117.1|	Penicillium roqueforti strain NBProq2013A09 18S ribosomal RNA gene, partial sequence; internal transcribed spacer 1, 5.8S ribosomal RNA gene, and internal transcribed spacer 2, complete sequence; and 28S ribosomal RNA gene, partial sequence	1035	1035	0.97	0	0.99	KM115117.1
Select seq gb|KM115114.1|	Penicillium roqueforti strain NBProq2013A06 18S ribosomal RNA gene, partial sequence; internal transcribed spacer 1, 5.8S ribosomal RNA gene, and internal transcribed spacer 2, complete sequence; and 28S ribosomal RNA gene, partial sequence	1027	1027	0.96	0	0.99	KM115114.1
Select seq dbj|AB298710.1|	Penicillium cf. paneum KRCF698 genes for 18S rRNA, ITS1, 5.8S rRNA, ITS2, partial and complete sequence	1024	1024	0.96	0	0.99	AB298710.1
Select seq gb|EU427296.1|	Penicillium roqueforti culture-collection NRRL:749 internal transcribed spacer 1, partial sequence; 5.8S ribosomal RNA gene and internal transcribed spacer 2, complete sequence; and 28S ribosomal RNA gene, partial sequence	1022	1022	0.94	0	1	EU427296.1
Select seq gb|KM115108.1|	Penicillium roqueforti strain NBProq2013A04 internal transcribed spacer 1, partial sequence; 5.8S ribosomal RNA gene and internal transcribed spacer 2, complete sequence; and 28S ribosomal RNA gene, partial sequence	1016	1016	0.94	0	1	KM115108.1
Select seq gb|KM115106.1|	Penicillium roqueforti strain NBProq2012B06 internal transcribed spacer 1, partial sequence; 5.8S ribosomal RNA gene and internal transcribed spacer 2, complete sequence; and 28S ribosomal RNA gene, partial sequence	1016	1016	0.94	0	1	KM115106.1
Select seq gb|KM115105.1|	Penicillium roqueforti strain NBProq2012B05 internal transcribed spacer 1, partial sequence; 5.8S ribosomal RNA gene and internal transcribed spacer 2, complete sequence; and 28S ribosomal RNA gene, partial sequence	1016	1016	0.94	0	1	KM115105.1
Select seq gb|KM115104.1|	Penicillium roqueforti strain NBProq2012B04 internal transcribed spacer 1, partial sequence; 5.8S ribosomal RNA gene and internal transcribed spacer 2, complete sequence; and 28S ribosomal RNA gene, partial sequence	1016	1016	0.94	0	1	KM115104.1
Select seq gb|KM115103.1|	Penicillium roqueforti strain NBProq2013A03 internal transcribed spacer 1, partial sequence; 5.8S ribosomal RNA gene and internal transcribed spacer 2, complete sequence; and 28S ribosomal RNA gene, partial sequence	1016	1016	0.94	0	1	KM115103.1
Select seq gb|KM115098.1|	Penicillium roqueforti strain NBProq2012B02 internal transcribed spacer 1, partial sequence; 5.8S ribosomal RNA gene and internal transcribed spacer 2, complete sequence; and 28S ribosomal RNA gene, partial sequence	1016	1016	0.94	0	1	KM115098.1
Select seq gb|KM115096.1|	Penicillium roqueforti strain NBProq2012A01 internal transcribed spacer 1, partial sequence; 5.8S ribosomal RNA gene and internal transcribed spacer 2, complete sequence; and 28S ribosomal RNA gene, partial sequence	1016	1016	0.94	0	1	KM115096.1
Select seq gb|JQ422609.1|	Penicillium paneum strain M-17 18S ribosomal RNA gene, partial sequence; internal transcribed spacer 1, 5.8S ribosomal RNA gene, and internal transcribed spacer 2, complete sequence; and 28S ribosomal RNA gene, partial sequence	1013	1013	1	0	0.98	JQ422609.1
Select seq gb|FJ471595.1|	Penicillium sp. P2 18S ribosomal RNA gene, partial sequence; internal transcribed spacer 1, 5.8S ribosomal RNA gene, and internal transcribed spacer 2, complete sequence; and 28S ribosomal RNA gene, partial sequence	1013	1013	0.93	0	1	FJ471595.1
Select seq gb|DQ339571.1|	Penicillium paneum strain NRRL 25162 18S ribosomal RNA gene, partial sequence; internal transcribed spacer 1, 5.8S ribosomal RNA gene, and internal transcribed spacer 2, complete sequence; and 28S ribosomal RNA gene, partial sequence	1013	1013	1	0	0.98	DQ339571.1
Select seq gb|DQ339554.1|	Penicillium paneum strain NRRL 25159 18S ribosomal RNA gene, partial sequence; internal transcribed spacer 1, 5.8S ribosomal RNA gene, and internal transcribed spacer 2, complete sequence; and 28S ribosomal RNA gene, partial sequence	1013	1013	1	0	0.98	DQ339554.1
Select seq gb|KM115100.1|	Penicillium roqueforti strain NBProq2013A01 internal transcribed spacer 1, partial sequence; 5.8S ribosomal RNA gene and internal transcribed spacer 2, complete sequence; and 28S ribosomal RNA gene, partial sequence	1011	1011	0.94	0	0.99	KM115100.1
Select seq gb|KM115099.1|	Penicillium roqueforti strain NBProq2012B03 internal transcribed spacer 1, partial sequence; 5.8S ribosomal RNA gene and internal transcribed spacer 2, complete sequence; and 28S ribosomal RNA gene, partial sequence	1011	1011	0.94	0	0.99	KM115099.1
Select seq ref|NR_103620.1|	Penicillium paneum CBS 101032 ITS region; from TYPE material	1011	1011	0.99	0	0.98	NR_103620.1
Select seq dbj|AB479311.1|	Penicillium paneum genes for 18S rRNA, ITS1, 5.8S rRNA, ITS2 and 28S rRNA, partial sequence, strain: CBS 465.95	1011	1011	0.99	0	0.98	AB479311.1
Select seq gb|DQ148947.1|	Penicillium roquefortii isolate 1AM14 18S ribosomal RNA gene, partial sequence; internal transcribed spacer 1, 5.8S ribosomal RNA gene, and internal transcribed spacer 2, complete sequence; and 28S ribosomal RNA gene, partial sequence	1009	1009	0.94	0	0.99	DQ148947.1
Select seq dbj|LC133775.2|	Penicillium paneum genes for 18S rRNA, ITS1, 5.8S rRNA, ITS2 and 28S rRNA, partial and complete sequence, isolate: JCM 28021	1007	1007	1	0	0.98	LC133775.2
Select seq gb|JQ422610.1|	Penicillium paneum strain M-18 18S ribosomal RNA gene, partial sequence; internal transcribed spacer 1, 5.8S ribosomal RNA gene, and internal transcribed spacer 2, complete sequence; and 28S ribosomal RNA gene, partial sequence	1005	1005	0.99	0	0.98	JQ422610.1
Select seq gb|HQ442339.1|	Penicillium paneum strain CBS 112296 18S ribosomal RNA gene, partial sequence; internal transcribed spacer 1, 5.8S ribosomal RNA gene, and internal transcribed spacer 2, complete sequence; and 28S ribosomal RNA gene, partial sequence	1005	1005	0.99	0	0.98	HQ442339.1
Select seq gb|EU484267.1|	Penicillium roqueforti strain FSU 503 clone 1 18S ribosomal RNA gene, partial sequence; internal transcribed spacer 1, 5.8S ribosomal RNA gene, and internal transcribed spacer 2, complete sequence; and 28S ribosomal RNA gene, partial sequence	1005	1005	0.93	0	1	EU484267.1
Select seq gb|KY438229.1|	Penicillium sp. isolate BB503 internal transcribed spacer 1, partial sequence; 5.8S ribosomal RNA gene and internal transcribed spacer 2, complete sequence; and large subunit ribosomal RNA gene, partial sequence	1002	1002	0.92	0	1	KY438229.1
Select seq gb|KX243330.1|	Penicillium solitum isolate SA small subunit ribosomal RNA gene, partial sequence; internal transcribed spacer 1, 5.8S ribosomal RNA gene, and internal transcribed spacer 2, complete sequence; and large subunit ribosomal RNA gene, partial sequence	1002	1002	0.99	0	0.98	KX243330.1
Select seq ref|NR_144866.1|	Penicillium robsamsonii CBS 140573 ITS region; from TYPE material	1002	1002	1	0	0.98	NR_144866.1
Select seq gb|KU904340.1|	Penicillium robsamsonii strain CBS 140574 18S ribosomal RNA gene, partial sequence; internal transcribed spacer 1, 5.8S ribosomal RNA gene, and internal transcribed spacer 2, complete sequence; and 28S ribosomal RNA gene, partial sequence	1002	1002	1	0	0.98	KU904340.1
Select seq gb|KU904339.1|	Penicillium robsamsonii strain CBS 140573 18S ribosomal RNA gene, partial sequence; internal transcribed spacer 1, 5.8S ribosomal RNA gene, and internal transcribed spacer 2, complete sequence; and 28S ribosomal RNA gene, partial sequence	1002	1002	1	0	0.98	KU904339.1
Select seq gb|EU128612.1|	Penicillium paneum strain 119P 18S ribosomal RNA gene, partial sequence; internal transcribed spacer 1, 5.8S ribosomal RNA gene, and internal transcribed spacer 2, complete sequence; and 28S ribosomal RNA gene, partial sequence	1002	1002	1	0	0.98	EU128612.1
Select seq gb|DQ339561.1|	Penicillium concentricum strain NRRL 2034 18S ribosomal RNA gene, partial sequence; internal transcribed spacer 1, 5.8S ribosomal RNA gene, and internal transcribed spacer 2, complete sequence; and 28S ribosomal RNA gene, partial sequence	1002	1002	1	0	0.98	DQ339561.1
Select seq gb|DQ339549.1|	Penicillium griseofulvum strain NRRL 3523 18S ribosomal RNA gene, partial sequence; internal transcribed spacer 1, 5.8S ribosomal RNA gene, and internal transcribed spacer 2, complete sequence; and 28S ribosomal RNA gene, partial sequence	1002	1002	1	0	0.98	DQ339549.1
Select seq gb|KY438226.1|	Penicillium sp. isolate BB493 internal transcribed spacer 1, partial sequence; 5.8S ribosomal RNA gene and internal transcribed spacer 2, complete sequence; and large subunit ribosomal RNA gene, partial sequence	1000	1000	0.92	0	1	KY438226.1
Select seq gb|KF212266.1|	Fungal sp. APA-2013 clone LJ53MstMg10w 18S ribosomal RNA gene, partial sequence; internal transcribed spacer 1, 5.8S ribosomal RNA gene, and internal transcribed spacer 2, complete sequence; and 28S ribosomal RNA gene, partial sequence	1000	1000	0.99	0	0.98	KF212266.1
Select seq gb|EU484300.1|	Penicillium roqueforti strain FSU 503 clone 2 18S ribosomal RNA gene, partial sequence; internal transcribed spacer 1, 5.8S ribosomal RNA gene, and internal transcribed spacer 2, complete sequence; and 28S ribosomal RNA gene, partial sequence	1000	1000	0.93	0	0.99	EU484300.1
Select seq emb|AJ608952.1|	Penicillium coprophilum 5.8S rRNA gene, 28S rRNA gene (partial), ITS1 and ITS2, isolate FFI 47	1000	1000	0.99	0	0.98	AJ608952.1
Select seq gb|AY373918.1|	Penicillium hirsutum strain FRR 2032 18S ribosomal RNA gene, partial sequence; internal transcribed spacer 1, 5.8S ribosomal RNA gene, and internal transcribed spacer 2, complete sequence; and 28S ribosomal RNA gene, partial sequence	998	998	1	0	0.97	AY373918.1
Select seq gb|KC291136.1|	Penicillium sp. DUCC 7308 internal transcribed spacer 1, partial sequence; 5.8S ribosomal RNA gene and internal transcribed spacer 2, complete sequence; and 28S ribosomal RNA gene, partial sequence	998	998	0.94	0	0.99	KC291136.1
Select seq gb|AF455467.1|	Penicillium commune isolate wb341 small subunit ribosomal RNA gene, partial sequence; internal transcribed spacer 1, 5.8S ribosomal RNA gene and internal transcribed spacer 2, complete sequence; and large subunit ribosomal RNA gene, partial sequence	998	998	1	0	0.97	AF455467.1
Select seq gb|KU904343.1|	Penicillium fimorum strain DTO 159-F1 18S ribosomal RNA gene, partial sequence; internal transcribed spacer 1, 5.8S ribosomal RNA gene, and internal transcribed spacer 2, complete sequence; and 28S ribosomal RNA gene, partial sequence	996	996	1	0	0.97	KU904343.1
Select seq gb|KU904342.1|	Penicillium fimorum strain CBS 140576 18S ribosomal RNA gene, partial sequence; internal transcribed spacer 1, 5.8S ribosomal RNA gene, and internal transcribed spacer 2, complete sequence; and 28S ribosomal RNA gene, partial sequence	996	996	1	0	0.97	KU904342.1
Select seq gb|KU904341.1|	Penicillium fimorum strain CBS 140575 18S ribosomal RNA gene, partial sequence; internal transcribed spacer 1, 5.8S ribosomal RNA gene, and internal transcribed spacer 2, complete sequence; and 28S ribosomal RNA gene, partial sequence	996	996	1	0	0.97	KU904341.1
Select seq gb|KR703615.1|	Penicillium griseofulvum strain F-WY-12-08 genomic sequence	996	996	1	0	0.97	KR703615.1
Select seq gb|KR703614.1|	Penicillium griseofulvum strain F-WY-12-07 genomic sequence	996	996	1	0	0.97	KR703614.1
Select seq gb|KF367497.1|	Penicillium sp. 5 BRO-2013 18S ribosomal RNA gene, partial sequence; internal transcribed spacer 1, 5.8S ribosomal RNA gene, and internal transcribed spacer 2, complete sequence; and 28S ribosomal RNA gene, partial sequence	996	996	1	0	0.97	KF367497.1
Select seq gb|KF367496.1|	Penicillium sp. 4 BRO-2013 18S ribosomal RNA gene, partial sequence; internal transcribed spacer 1, 5.8S ribosomal RNA gene, and internal transcribed spacer 2, complete sequence; and 28S ribosomal RNA gene, partial sequence	996	996	1	0	0.97	KF367496.1
Select seq gb|KF367494.1|	Penicillium sp. 2 BRO-2013 18S ribosomal RNA gene, partial sequence; internal transcribed spacer 1, 5.8S ribosomal RNA gene, and internal transcribed spacer 2, complete sequence; and 28S ribosomal RNA gene, partial sequence	996	996	1	0	0.97	KF367494.1
Select seq gb|KF028371.1|	Penicillium commune strain F 18S ribosomal RNA gene, partial sequence; internal transcribed spacer 1, 5.8S ribosomal RNA gene, and internal transcribed spacer 2, complete sequence; and 28S ribosomal RNA gene, partial sequence	996	996	0.99	0	0.97	KF028371.1
Select seq gb|KF212269.1|	Fungal sp. APA-2013 clone LJ50MstMg10w 18S ribosomal RNA gene, partial sequence; internal transcribed spacer 1, 5.8S ribosomal RNA gene, and internal transcribed spacer 2, complete sequence; and 28S ribosomal RNA gene, partial sequence	996	996	0.99	0	0.97	KF212269.1
MOTU 17
Select seq gb|GU733349.1|	Aspergillus restrictus strain CBS 541.65 18S ribosomal RNA gene, partial sequence	647	647	1	0	1	GU733349.1
Select seq gb|KX575839.1|	Aspergillus ochraceus 18S ribosomal RNA gene, partial sequence	627	627	1	9e-176	0.99	KX575839.1
Select seq gb|KF562827.1|	Aspergillus sp. F1 18S ribosomal RNA gene, partial sequence	627	627	1	9e-176	0.99	KF562827.1
Select seq gb|JN938980.1|	Aspergillus ochraceus strain DAOM 222007 18S ribosomal RNA (SSU) gene, partial sequence	627	627	1	9e-176	0.99	JN938980.1
Select seq gb|GU227340.1|	Aspergillus ochraceus strain HDJZ-ZWM-13 18S ribosomal RNA gene, partial sequence	627	627	1	9e-176	0.99	GU227340.1
Select seq gb|FJ717694.1|	Aspergillus ochraceus isolate AspA 18S ribosomal RNA gene, partial sequence	627	627	1	9e-176	0.99	FJ717694.1
Select seq gb|AF548065.1|	Aspergillus ochraceus strain UPSC 1983 18S ribosomal RNA gene, partial sequence	627	627	1	9e-176	0.99	AF548065.1
Select seq dbj|AB008405.1|	Aspergillus ochraceus gene for 18S rRNA, partial sequence	627	627	1	9e-176	0.99	AB008405.1
Select seq gb|KY576850.1|	Fungal sp. HS33 LX-2016 small subunit ribosomal RNA gene, partial sequence	621	621	1	4e-174	0.99	KY576850.1
Select seq gb|KY576825.1|	Fungal sp. HS18 LX-2016 small subunit ribosomal RNA gene, partial sequence	621	621	1	4e-174	0.99	KY576825.1
Select seq gb|MF185177.1|	Aspergillus sp. strain DX4H small subunit ribosomal RNA gene, partial sequence	621	621	1	4e-174	0.99	MF185177.1
Select seq gb|KX457677.1|	Aspergillus fumigatus strain EG11-4 18S ribosomal RNA gene, partial sequence	621	621	1	4e-174	0.99	KX457677.1
Select seq gb|KX457674.1|	Aspergillus niger strain EG7 18S ribosomal RNA gene, partial sequence	621	621	1	4e-174	0.99	KX457674.1
Select seq gb|KX457673.1|	Aspergillus niger strain EG6 18S ribosomal RNA gene, partial sequence	621	621	1	4e-174	0.99	KX457673.1
Select seq gb|KX943614.1|	Aspergillus awamori strain K 2016 18S ribosomal RNA gene, partial sequence	621	621	1	4e-174	0.99	KX943614.1
Select seq gb|KX272754.1|	Aspergillus versicolor isolate F 18S ribosomal RNA gene, partial sequence	621	621	1	4e-174	0.99	KX272754.1
Select seq gb|KY427888.1|	Marsdenia tenacissima strain TZ-13 small subunit ribosomal RNA gene, partial sequence	621	621	1	4e-174	0.99	KY427888.1
Select seq gb|KY368613.1|	Aspergillus sp. strain Z1 18S ribosomal RNA gene, partial sequence	621	621	1	4e-174	0.99	KY368613.1
Select seq gb|KX519724.1|	Aspergillus sojae isolate MS-1 18S ribosomal RNA gene, partial sequence	621	621	1	4e-174	0.99	KX519724.1
Select seq gb|KX431149.1|	Aspergillus tamarii strain ZAS6 18S ribosomal RNA gene, partial sequence	621	621	1	4e-174	0.99	KX431149.1
Select seq dbj|LC127086.1|	Aspergillus flavus genes for 18S rRNA, ITS1, 5.8S rRNA, ITS2, 28S rRNA, partial and complete sequence, strain: PSU2	621	621	1	4e-174	0.99	LC127086.1
Select seq gb|KX186570.1|	Aspergillus sp. SHP19 18S ribosomal RNA gene, partial sequence	621	621	1	4e-174	0.99	KX186570.1
Select seq gb|KU512836.1|	Aspergillus fumigatus strain YuZhu2 18S ribosomal RNA gene, partial sequence	621	621	1	4e-174	0.99	KU512836.1
Select seq gb|KU360235.1|	Aspergillus sp. P3-2-2 18S ribosomal RNA gene, partial sequence	621	621	1	4e-174	0.99	KU360235.1
Select seq gb|KU360234.1|	Aspergillus sp. M4-2-4 18S ribosomal RNA gene, partial sequence	621	621	1	4e-174	0.99	KU360234.1
Select seq gb|KU360233.1|	Aspergillus sp. M2-2-2 18S ribosomal RNA gene, partial sequence	621	621	1	4e-174	0.99	KU360233.1
Select seq gb|KU360232.1|	Aspergillus sp. P5-3-5 18S ribosomal RNA gene, partial sequence	621	621	1	4e-174	0.99	KU360232.1
Select seq gb|KU360231.1|	Aspergillus sp. M5-3-10 18S ribosomal RNA gene, partial sequence	621	621	1	4e-174	0.99	KU360231.1
Select seq gb|KU350749.1|	Aspergillus sp. X22 18S ribosomal RNA gene, partial sequence	621	621	1	4e-174	0.99	KU350749.1
Select seq gb|KT935264.1|	Aspergillus sp. N1-14' 18S ribosomal RNA gene, partial sequence	621	621	1	4e-174	0.99	KT935264.1
Select seq gb|KP657690.1|	Aspergillus sp. P4-7 18S ribosomal RNA gene, partial sequence	621	621	1	4e-174	0.99	KP657690.1
Select seq gb|KU170626.1|	Aspergillus sp. J10 18S ribosomal RNA gene, partial sequence	621	621	1	4e-174	0.99	KU170626.1
Select seq gb|KT582514.1|	Aspergillus glaucus strain NIOLM_30 18S ribosomal RNA gene, partial sequence	621	621	1	4e-174	0.99	KT582514.1
Select seq gb|KT582493.1|	Aspergillus glaucus strain NIOLM_08 18S ribosomal RNA gene, partial sequence	621	621	1	4e-174	0.99	KT582493.1
Select seq gb|KT582241.1|	Fungal sp. ZJ41 18S ribosomal RNA gene, partial sequence	621	621	1	4e-174	0.99	KT582241.1
Select seq gb|KT582235.1|	Fungal sp. ZJ16 18S ribosomal RNA gene, partial sequence	621	621	1	4e-174	0.99	KT582235.1
Select seq gb|KU060796.1|	Aspergillus flavus strain EGYII 18S ribosomal RNA gene, partial sequence	621	621	1	4e-174	0.99	KU060796.1
Select seq gb|KT832787.1|	Aspergillus sp. ISSFT-021 18S ribosomal RNA gene, partial sequence	621	621	1	4e-174	0.99	KT832787.1
Select seq gb|KT832786.1|	Aspergillus niger strain ISSFR-019 18S ribosomal RNA gene, partial sequence	621	621	1	4e-174	0.99	KT832786.1
Select seq gb|KT832783.1|	Aspergillus niger strain ISSFR-012 18S ribosomal RNA gene, partial sequence	621	621	1	4e-174	0.99	KT832783.1
Select seq gb|KT832781.1|	Aspergillus terreus strain ISSFR-002 18S ribosomal RNA gene, partial sequence	621	621	1	4e-174	0.99	KT832781.1
Select seq gb|KT832780.1|	Aspergillus niger strain ISSFR-001 18S ribosomal RNA gene, partial sequence	621	621	1	4e-174	0.99	KT832780.1
Select seq gb|KT148627.1|	Aspergillus clavatus strain JASK1 18S ribosomal RNA, partial sequence	621	621	1	4e-174	0.99	KT148627.1
Select seq gb|KT148626.1|	Aspergillus alliaceus strain JAV1 18S ribosomal RNA gene, partial sequence	621	621	1	4e-174	0.99	KT148626.1
Select seq gb|KR135118.1|	Aspergillus fumigatus isolate HWT5 18S ribosomal RNA gene, partial sequence	621	621	1	4e-174	0.99	KR135118.1
Select seq gb|KR233971.1|	Aspergillus versicolor isolate CWJ2 18S ribosomal RNA gene, partial sequence	621	621	1	4e-174	0.99	KR233971.1
Select seq gb|KR108916.1|	Aspergillus alliaceus strain JANY1 18S ribosomal RNA gene, partial sequence	621	621	1	4e-174	0.99	KR108916.1
Select seq gb|KR019681.1|	Aspergillus fumigatus 18S ribosomal RNA gene, partial sequence	621	621	1	4e-174	0.99	KR019681.1
Select seq gb|KP963611.1|	Eurotiales sp. Rco001EF4 18S ribosomal RNA gene, partial sequence	621	621	1	4e-174	0.99	KP963611.1
Select seq gb|KP872530.1|	Aspergillus sp. Y30-2 18S ribosomal RNA gene, partial sequence	621	621	1	4e-174	0.99	KP872530.1
Select seq gb|KP872521.1|	Aspergillus sp. Y19-2 18S ribosomal RNA gene, partial sequence	621	621	1	4e-174	0.99	KP872521.1
Select seq gb|KP872517.1|	Aspergillus sp. Y14-1 18S ribosomal RNA gene, partial sequence	621	621	1	4e-174	0.99	KP872517.1
Select seq gb|KP872514.1|	Aspergillus sp. Y37-1 18S ribosomal RNA gene, partial sequence	621	621	1	4e-174	0.99	KP872514.1
Select seq gb|KP872505.1|	Aspergillus sp. Y38-1 18S ribosomal RNA gene, partial sequence	621	621	1	4e-174	0.99	KP872505.1
Select seq gb|KP872504.1|	Aspergillus sp. Y31-2 18S ribosomal RNA gene, partial sequence	621	621	1	4e-174	0.99	KP872504.1
Select seq gb|KM096354.1|	Aspergillus versicolor strain MF557 18S ribosomal RNA gene, partial sequence	621	621	1	4e-174	0.99	KM096354.1
Select seq gb|KM096344.1|	Aspergillus versicolor strain MF546 18S ribosomal RNA gene, partial sequence	621	621	1	4e-174	0.99	KM096344.1
Select seq gb|KM096343.1|	Aspergillus versicolor strain MF545 18S ribosomal RNA gene, partial sequence	621	621	1	4e-174	0.99	KM096343.1
Select seq gb|KM096342.1|	Aspergillus versicolor strain MF544 18S ribosomal RNA gene, partial sequence	621	621	1	4e-174	0.99	KM096342.1
Select seq gb|KM096335.1|	Eurotium sp. MF534 18S ribosomal RNA gene, partial sequence	621	621	1	4e-174	0.99	KM096335.1
Select seq gb|KM096230.1|	Aspergillus versicolor strain MF229 18S ribosomal RNA gene, partial sequence	621	621	1	4e-174	0.99	KM096230.1
Select seq gb|KM096191.1|	Aspergillus versicolor strain LF387 18S ribosomal RNA gene, partial sequence	621	621	1	4e-174	0.99	KM096191.1
Select seq gb|KR067600.1|	Aspergillus sp. CC-F429 18S ribosomal RNA gene, partial sequence	621	621	1	4e-174	0.99	KR067600.1
Select seq gb|KR078214.1|	Aspergillus brasiliensis strain MV02 18S ribosomal RNA gene, partial sequence	621	621	1	4e-174	0.99	KR078214.1
Select seq gb|KP164968.1|	Aspergillus awamori 18S ribosomal RNA gene, partial sequence	621	621	1	4e-174	0.99	KP164968.1
Select seq gb|KM925044.1|	Aspergillus sp. LFJ1403 18S ribosomal RNA gene, partial sequence	621	621	1	4e-174	0.99	KM925044.1
Select seq gb|KP036601.1|	Aspergillus niger strain AN0512 18S ribosomal RNA gene, partial sequence	621	621	1	4e-174	0.99	KP036601.1
Select seq gb|KP115836.1|	Eurotiomycetes sp. genotype 613 small subunit ribosomal RNA gene, partial sequence	621	621	1	4e-174	0.99	KP115836.1
Select seq gb|KP115833.1|	Eurotiomycetes DC485 small subunit ribosomal RNA gene, partial sequence	621	621	1	4e-174	0.99	KP115833.1
Select seq gb|KM516789.1|	Aspergillus niger strain CEPC 11 18S ribosomal RNA gene, partial sequence	621	621	1	4e-174	0.99	KM516789.1
Select seq gb|KM870530.1|	Aspergillus flavus strain EGY1 18S ribosomal RNA gene, partial sequence	621	621	1	4e-174	0.99	KM870530.1
Select seq gb|KM222291.1|	Aspergillus fumigatus strain 15H4-P0-P1-1 18S ribosomal RNA gene, partial sequence	621	621	1	4e-174	0.99	KM222291.1
Select seq gb|KM222224.1|	Aspergillus glaucus strain CB33 18S ribosomal RNA gene, partial sequence	621	621	1	4e-174	0.99	KM222224.1
Select seq gb|KM103660.1|	Aspergillus fumigatus isolate SPS-02 18S ribosomal RNA gene, partial sequence	621	621	1	4e-174	0.99	KM103660.1
Select seq gb|KJ809565.1|	Aspergillus fumigatus strain CY018 18S ribosomal RNA gene, partial sequence; internal transcribed spacer 1, 5.8S ribosomal RNA gene, and internal transcribed spacer 2, complete sequence; and 28S ribosomal RNA gene, partial sequence	621	621	1	4e-174	0.99	KJ809565.1
Select seq gb|KJ746594.1|	Aspergillus fumigatus strain TMS-26 18S ribosomal RNA gene, partial sequence	621	621	1	4e-174	0.99	KJ746594.1
Select seq gb|KJ685890.1|	Aspergillus niger isolate ZQ2 18S ribosomal RNA gene, partial sequence	621	621	1	4e-174	0.99	KJ685890.1
Select seq gb|KJ699094.1|	Aspergillus niger strain CWJ-2 18S ribosomal RNA gene, partial sequence	621	621	1	4e-174	0.99	KJ699094.1
Select seq gb|KJ528402.1|	Aspergillus fumigatus strain WL002 18S ribosomal RNA gene, partial sequence	621	621	1	4e-174	0.99	KJ528402.1
Select seq gb|KJ470706.1|	Aspergillus tamarii strain ZJUT ZQ013 18S ribosomal RNA gene, partial sequence	621	621	1	4e-174	0.99	KJ470706.1
Select seq gb|KJ522846.1|	Aspergillus fumigatus strain S2 18S ribosomal RNA gene, partial sequence	621	621	1	4e-174	0.99	KJ522846.1
Select seq gb|KF803346.1|	Aspergillus niger strain SSA071 18S ribosomal RNA gene, partial sequence	621	621	1	4e-174	0.99	KF803346.1
Select seq gb|KF515276.1|	Aspergillus sp. JFS 18S ribosomal RNA gene, partial sequence	621	621	1	4e-174	0.99	KF515276.1
Select seq gb|KF922319.1|	Aspergillus awamori strain K-03 18S ribosomal RNA gene, partial sequence	621	621	1	4e-174	0.99	KF922319.1
Select seq gb|KF913250.1|	Aspergillus sp. Salmanfb 18S ribosomal RNA gene, partial sequence	621	621	1	4e-174	0.99	KF913250.1
Select seq gb|KF913249.1|	Aspergillus fumigatus strain Salmanfa 18S ribosomal RNA gene, partial sequence	621	621	1	4e-174	0.99	KF913249.1
Select seq gb|KF758784.1|	Aspergillus niger strain W1102 18S ribosomal RNA gene, partial sequence	621	621	1	4e-174	0.99	KF758784.1
Select seq gb|KF691806.1|	Aspergillus flavus isolate EFB2.3A 18S ribosomal RNA gene, partial sequence	621	621	1	4e-174	0.99	KF691806.1
Select seq gb|KF562840.1|	Eurotium sp. F12 18S ribosomal RNA gene, partial sequence	621	621	1	4e-174	0.99	KF562840.1
Select seq gb|KF562835.1|	Aspergillus sp. F8 18S ribosomal RNA gene, partial sequence	621	621	1	4e-174	0.99	KF562835.1
Select seq gb|KF562826.1|	Aspergillus sp. F3 18S ribosomal RNA gene, partial sequence	621	621	1	4e-174	0.99	KF562826.1
Select seq gb|KF322140.1|	Aspergillus sydowii strain Se 18S ribosomal RNA gene, partial sequence	621	621	1	4e-174	0.99	KF322140.1
Select seq gb|KF322139.1|	Aspergillus fumigatus strain M1 18S ribosomal RNA gene, partial sequence	621	621	1	4e-174	0.99	KF322139.1
Select seq gb|KF018469.1|	Aspergillus alliaceus strain 21.1 18S ribosomal RNA gene, partial sequence	621	621	1	4e-174	0.99	KF018469.1
Select seq gb|KF018462.1|	Aspergillus niger strain 14.22 18S ribosomal RNA gene, partial sequence	621	621	1	4e-174	0.99	KF018462.1
Select seq gb|KF018452.1|	Eurotium amstelodami strain 8.11 18S ribosomal RNA gene, partial sequence	621	621	1	4e-174	0.99	KF018452.1
Select seq gb|KF018441.1|	Aspergillus ochraceus strain 3.9 18S ribosomal RNA gene, partial sequence	621	621	1	4e-174	0.99	KF018441.1
Select seq gb|KF164284.1|	Aspergillus niger strain IS513 18S ribosomal RNA gene, partial sequence	621	621	1	4e-174	0.99	KF164284.1
Select seq gb|KC848765.1|	Aspergillus sp. 35a 18S ribosomal RNA gene, partial sequence	621	621	1	4e-174	0.99	KC848765.1
Select seq gb|KF175513.1|	Aspergillus sojae strain JPDA1 18S ribosomal RNA gene, partial sequence	621	621	1	4e-174	0.99	KF175513.1
MOTU 18
Select seq gb|AH013031.2|	Kluyveromyces hubeiensis strain AS 2.1536 18S ribosomal RNA gene, partial sequence; internal transcribed spacer 1, 5.8S ribosomal RNA gene, and internal transcribed spacer 2, complete sequence; and 26S ribosomal RNA genes, partial sequence	784	784	1	0	1	AH013031.2
Select seq dbj|LC191810.1|	Kluyveromyces sp. JSK2016 gene for ITS1, 5.8S rRNA, ITS2, 28S rRNA, partial and complete sequence, isolate: EY12112-2-63	747	747	0.97	0	0.99	LC191810.1
Select seq dbj|LC229722.1|	Kluyveromyces sp. EY12114 genes for ITS1, 5.8S rRNA, ITS2, 28S rRNA, partial and complete sequence, isolate: EY12114-3-47	739	739	0.96	0	0.99	LC229722.1
Select seq dbj|LC155264.1|	Kluyveromyces sp. KJS-2016 gene for ITS1, 5.8S rRNA, ITS2, partial and complete sequence, isolate: EY12111-1-2	734	734	0.96	0	0.99	LC155264.1
Select seq gb|KY103674.1|	Kazachstania spencerorum culture-collection CBS:5530 small subunit ribosomal RNA gene, partial sequence; internal transcribed spacer 1, 5.8S ribosomal RNA gene, and internal transcribed spacer 2, complete sequence; and large subunit ribosomal RNA gene, partial sequence	508	508	1	3e-140	0.89	KY103674.1
Select seq gb|KY103673.1|	Kazachstania spencerorum culture-collection CBS:3019 small subunit ribosomal RNA gene, partial sequence; internal transcribed spacer 1 and 5.8S ribosomal RNA gene, complete sequence; and internal transcribed spacer 2, partial sequence	508	508	1	3e-140	0.89	KY103673.1
Select seq dbj|D89898.1|	Kazachstania spencerorum genes for 18S rRNA, ITS1, 5.8S rRNA, ITS2, 28S rRNA, partial and complete sequence	477	477	0.98	9e-131	0.88	D89898.1
Select seq ref|NR_138197.1|	Kazachstania spencerorum NRRL Y-17920 ITS region; from TYPE material	457	457	0.93	1e-124	0.88	NR_138197.1
Select seq gb|AY046161.1|	Saccharomyces spencerorum internal transcribed spacer 1, partial sequence; 5.8S ribosomal RNA gene, complete sequence; and internal transcribed spacer 2, partial sequence	457	457	0.93	1e-124	0.88	AY046161.1
Select seq gb|KY103652.1|	Kazachstania lodderae culture-collection CBS:2758 small subunit ribosomal RNA gene, partial sequence; internal transcribed spacer 1, 5.8S ribosomal RNA gene, and internal transcribed spacer 2, complete sequence; and large subunit ribosomal RNA gene, partial sequence	412	412	1	3e-111	0.85	KY103652.1
Select seq gb|KY103650.1|	Kazachstania lodderae culture-collection CBS:6750 small subunit ribosomal RNA gene, partial sequence; internal transcribed spacer 1, 5.8S ribosomal RNA gene, and internal transcribed spacer 2, complete sequence; and large subunit ribosomal RNA gene, partial sequence	412	412	1	3e-111	0.85	KY103650.1
Select seq gb|KY103654.1|	Kazachstania lodderae culture-collection CBS:2565 internal transcribed spacer 1, partial sequence; 5.8S ribosomal RNA gene and internal transcribed spacer 2, complete sequence; and large subunit ribosomal RNA gene, partial sequence	368	368	0.79	6e-98	0.87	KY103654.1
Select seq gb|KY103651.1|	Kazachstania lodderae culture-collection CBS:2757 internal transcribed spacer 1, partial sequence; 5.8S ribosomal RNA gene, complete sequence; and internal transcribed spacer 2, partial sequence	368	368	0.79	6e-98	0.87	KY103651.1
Select seq ref|NR_138196.1|	Kazachstania lodderae NRRL Y-8280 ITS region; from TYPE material	368	368	0.79	6e-98	0.87	NR_138196.1
Select seq gb|AY046160.1|	Kluyveromyces lodderae internal transcribed spacer 1, partial sequence; 5.8S ribosomal RNA gene, complete sequence; and internal transcribed spacer 2, partial sequence	368	368	0.79	6e-98	0.87	AY046160.1
Select seq gb|KY103661.1|	Kazachstania piceae culture-collection CBS:7738 small subunit ribosomal RNA gene, partial sequence; internal transcribed spacer 1 and 5.8S ribosomal RNA gene, complete sequence; and internal transcribed spacer 2, partial sequence	316	316	1	2e-82	0.81	KY103661.1
Select seq gb|KY103660.1|	Kazachstania piceae culture-collection CBS:7739 small subunit ribosomal RNA gene, partial sequence; internal transcribed spacer 1 and 5.8S ribosomal RNA gene, complete sequence; and internal transcribed spacer 2, partial sequence	316	316	1	2e-82	0.81	KY103660.1
Select seq emb|FR716598.1|	Kazachstania piceae 18S rRNA gene (partial), ITS1, 5.8S rRNA gene, ITS2 and 26S rRNA gene (partial), isolate HEW-1-6	316	316	1	2e-82	0.81	FR716598.1
Select seq gb|KY103621.1|	Kazachstania africana culture-collection CBS:2655 small subunit ribosomal RNA gene, partial sequence; internal transcribed spacer 1, 5.8S ribosomal RNA gene, and internal transcribed spacer 2, complete sequence; and large subunit ribosomal RNA gene, partial sequence	311	371	0.66	1e-80	0.89	KY103621.1
Select seq gb|KY103620.1|	Kazachstania africana culture-collection CBS:6509 small subunit ribosomal RNA gene, partial sequence; internal transcribed spacer 1, 5.8S ribosomal RNA gene, and internal transcribed spacer 2, complete sequence; and large subunit ribosomal RNA gene, partial sequence	311	371	0.66	1e-80	0.89	KY103620.1
Select seq gb|KY103619.1|	Kazachstania africana culture-collection CBS:2517 internal transcribed spacer 1, partial sequence; 5.8S ribosomal RNA gene, complete sequence; and internal transcribed spacer 2, partial sequence	311	311	0.59	1e-80	0.89	KY103619.1
Select seq gb|KY103618.1|	Kazachstania africana culture-collection CBS:2654 small subunit ribosomal RNA gene, partial sequence; internal transcribed spacer 1, 5.8S ribosomal RNA gene, and internal transcribed spacer 2, complete sequence; and large subunit ribosomal RNA gene, partial sequence	311	371	0.66	1e-80	0.89	KY103618.1
Select seq ref|NR_138194.1|	Kazachstania africana NRRL Y-8276 ITS region; from TYPE material	311	311	0.59	1e-80	0.89	NR_138194.1
Select seq emb|HE650828.1|	Kazachstania africana CBS 2517 chromosome 8, complete genome	311	371	0.66	1e-80	0.89	HE650828.1
Select seq gb|AY046155.1|	Kluyveromyces africanus internal transcribed spacer 1, partial sequence; 5.8S ribosomal RNA gene, complete sequence; and internal transcribed spacer 2, partial sequence	311	311	0.59	1e-80	0.89	AY046155.1
Select seq gb|AY046159.1|	Kluyveromyces piceae internal transcribed spacer 1, partial sequence; 5.8S ribosomal RNA gene, complete sequence; and internal transcribed spacer 2, partial sequence	305	305	0.61	5e-79	0.88	AY046159.1
Select seq gb|KY103627.1|	Kazachstania bromeliacearum culture-collection CBS:7996 small subunit ribosomal RNA gene, partial sequence; internal transcribed spacer 1 and 5.8S ribosomal RNA gene, complete sequence; and internal transcribed spacer 2, partial sequence	302	356	0.69	6e-78	0.88	KY103627.1
Select seq gb|KY105799.1|	Vanderwaltozyma yarrowii culture-collection CBS:6070 small subunit ribosomal RNA gene, partial sequence; internal transcribed spacer 1 and 5.8S ribosomal RNA gene, complete sequence; and internal transcribed spacer 2, partial sequence	294	349	0.66	1e-75	0.88	KY105799.1
Select seq gb|KY105798.1|	Vanderwaltozyma yarrowii culture-collection CBS:2684 small subunit ribosomal RNA gene, partial sequence; internal transcribed spacer 1, 5.8S ribosomal RNA gene, and internal transcribed spacer 2, complete sequence; and large subunit ribosomal RNA gene, partial sequence	294	349	0.66	1e-75	0.88	KY105798.1
Select seq gb|KY105797.1|	Vanderwaltozyma yarrowii culture-collection CBS:8242 small subunit ribosomal RNA gene, partial sequence; internal transcribed spacer 1 and 5.8S ribosomal RNA gene, complete sequence; and internal transcribed spacer 2, partial sequence	294	349	0.66	1e-75	0.88	KY105797.1
Select seq gb|KY103979.1|	Lachancea kluyveri culture-collection CBS:4568 small subunit ribosomal RNA gene, partial sequence; internal transcribed spacer 1, 5.8S ribosomal RNA gene, and internal transcribed spacer 2, complete sequence; and large subunit ribosomal RNA gene, partial sequence	294	360	0.69	1e-75	0.88	KY103979.1
Select seq gb|KY103978.1|	Lachancea kluyveri culture-collection CBS:10369 small subunit ribosomal RNA gene, partial sequence; internal transcribed spacer 1, 5.8S ribosomal RNA gene, and internal transcribed spacer 2, complete sequence; and large subunit ribosomal RNA gene, partial sequence	294	360	0.69	1e-75	0.88	KY103978.1
Select seq gb|KY103977.1|	Lachancea kluyveri culture-collection CBS:4104 small subunit ribosomal RNA gene, partial sequence; internal transcribed spacer 1 and 5.8S ribosomal RNA gene, complete sequence; and internal transcribed spacer 2, partial sequence	294	360	0.69	1e-75	0.88	KY103977.1
Select seq gb|KY103975.1|	Lachancea kluyveri culture-collection CBS:6548 small subunit ribosomal RNA gene, partial sequence; internal transcribed spacer 1, 5.8S ribosomal RNA gene, and internal transcribed spacer 2, complete sequence; and large subunit ribosomal RNA gene, partial sequence	294	360	0.69	1e-75	0.88	KY103975.1
Select seq gb|KY103974.1|	Lachancea kluyveri culture-collection CBS:10367 small subunit ribosomal RNA gene, partial sequence; internal transcribed spacer 1, 5.8S ribosomal RNA gene, and internal transcribed spacer 2, complete sequence; and large subunit ribosomal RNA gene, partial sequence	294	360	0.69	1e-75	0.88	KY103974.1
Select seq gb|KY103973.1|	Lachancea kluyveri culture-collection CBS:6547 small subunit ribosomal RNA gene, partial sequence; internal transcribed spacer 1, 5.8S ribosomal RNA gene, and internal transcribed spacer 2, complete sequence; and large subunit ribosomal RNA gene, partial sequence	294	360	0.69	1e-75	0.88	KY103973.1
Select seq gb|KY103972.1|	Lachancea kluyveri culture-collection CBS:5828 small subunit ribosomal RNA gene, partial sequence; internal transcribed spacer 1 and 5.8S ribosomal RNA gene, complete sequence; and internal transcribed spacer 2, partial sequence	294	360	0.69	1e-75	0.88	KY103972.1
Select seq gb|KY103967.1|	Lachancea kluyveri culture-collection CBS:10368 small subunit ribosomal RNA gene, partial sequence; internal transcribed spacer 1 and 5.8S ribosomal RNA gene, complete sequence; and internal transcribed spacer 2, partial sequence	294	360	0.69	1e-75	0.88	KY103967.1
Select seq gb|KY103962.1|	Lachancea kluyveri culture-collection CBS:6546 small subunit ribosomal RNA gene, partial sequence; internal transcribed spacer 1, 5.8S ribosomal RNA gene, and internal transcribed spacer 2, complete sequence; and large subunit ribosomal RNA gene, partial sequence	294	360	0.69	1e-75	0.88	KY103962.1
Select seq gb|KY103961.1|	Lachancea kluyveri culture-collection CBS:2861 small subunit ribosomal RNA gene, partial sequence; internal transcribed spacer 1, 5.8S ribosomal RNA gene, and internal transcribed spacer 2, complete sequence; and large subunit ribosomal RNA gene, partial sequence	294	360	0.69	1e-75	0.88	KY103961.1
Select seq gb|KM384264.1|	Lachancea kluyveri strain yHRM43 internal transcribed spacer 1, partial sequence; 5.8S ribosomal RNA gene, complete sequence; and internal transcribed spacer 2, partial sequence	294	294	0.61	1e-75	0.88	KM384264.1
Select seq gb|KM384263.1|	Lachancea kluyveri strain yHRM2 internal transcribed spacer 1, partial sequence; 5.8S ribosomal RNA gene, complete sequence; and internal transcribed spacer 2, partial sequence	294	294	0.61	1e-75	0.88	KM384263.1
Select seq gb|KM384262.1|	Lachancea kluyveri strain yHKS309 internal transcribed spacer 1, partial sequence; 5.8S ribosomal RNA gene, complete sequence; and internal transcribed spacer 2, partial sequence	294	294	0.61	1e-75	0.88	KM384262.1
Select seq gb|KM384261.1|	Lachancea kluyveri strain yHKS258 internal transcribed spacer 1, partial sequence; 5.8S ribosomal RNA gene, complete sequence; and internal transcribed spacer 2, partial sequence	294	294	0.61	1e-75	0.88	KM384261.1
Select seq gb|KM384260.1|	Lachancea kluyveri strain yHKS247 internal transcribed spacer 1, partial sequence; 5.8S ribosomal RNA gene, complete sequence; and internal transcribed spacer 2, partial sequence	294	294	0.61	1e-75	0.88	KM384260.1
Select seq gb|KM384259.1|	Lachancea kluyveri strain yHKS245 internal transcribed spacer 1, partial sequence; 5.8S ribosomal RNA gene, complete sequence; and internal transcribed spacer 2, partial sequence	294	294	0.61	1e-75	0.88	KM384259.1
Select seq gb|KM384258.1|	Lachancea kluyveri strain yHKS135 internal transcribed spacer 1, partial sequence; 5.8S ribosomal RNA gene, complete sequence; and internal transcribed spacer 2, partial sequence	294	294	0.61	1e-75	0.88	KM384258.1
Select seq gb|KM384257.1|	Lachancea kluyveri strain yHKS105 internal transcribed spacer 1, partial sequence; 5.8S ribosomal RNA gene, complete sequence; and internal transcribed spacer 2, partial sequence	294	294	0.61	1e-75	0.88	KM384257.1
Select seq gb|KM384256.1|	Lachancea kluyveri strain yHKS103 internal transcribed spacer 1, partial sequence; 5.8S ribosomal RNA gene, complete sequence; and internal transcribed spacer 2, partial sequence	294	294	0.61	1e-75	0.88	KM384256.1
Select seq gb|KM384254.1|	Lachancea kluyveri strain yHKS101 internal transcribed spacer 1, partial sequence; 5.8S ribosomal RNA gene, complete sequence; and internal transcribed spacer 2, partial sequence	294	294	0.61	1e-75	0.88	KM384254.1
Select seq gb|KM384253.1|	Lachancea kluyveri strain yHKS100 internal transcribed spacer 1, partial sequence; 5.8S ribosomal RNA gene, complete sequence; and internal transcribed spacer 2, partial sequence	294	294	0.61	1e-75	0.88	KM384253.1
Select seq gb|KM384252.1|	Lachancea kluyveri strain yHKS96 internal transcribed spacer 1, partial sequence; 5.8S ribosomal RNA gene, complete sequence; and internal transcribed spacer 2, partial sequence	294	294	0.61	1e-75	0.88	KM384252.1
Select seq gb|KM384251.1|	Lachancea kluyveri strain yHKS88 internal transcribed spacer 1, partial sequence; 5.8S ribosomal RNA gene, complete sequence; and internal transcribed spacer 2, partial sequence	294	294	0.61	1e-75	0.88	KM384251.1
[truncated: 8,329 more rows]
