# Supplementary material for: Metabarcoding analysis of eukaryotic microbiota in the gut of HIV-infected patients
Source: PLoS One. 2018 Jan 31;13(1):e0191913. doi: 10.1371/journal.pone.0191913 (PMC5791994; doi:10.1371/journal.pone.0191913)
Supplement: S12 Table — (XLSX) [file pone.0191913.s018.xlsx]

## Sheet: Feuil1
S12 Table: BLAST results of ITS1 sequences against UNITE.
OTU_1
Referenc	e	Score	E-value	Prcnt	MisM	Qstart	Qend	Rstart	Rend
LT716020	Candida dubliniensis	255	4e-67	100	0	1	138	31	168
LT716019	Candida dubliniensis	255	4e-67	100	0	1	138	31	168
LT716018	Candida dubliniensis	255	4e-67	100	0	1	138	31	168
LT608352	Candida dubliniensis	255	4e-67	100	0	1	138	31	168
LT608351	Candida dubliniensis	255	4e-67	100	0	1	138	31	168
LT608350	Candida dubliniensis	255	4e-67	100	0	1	138	31	168
LT608349	Candida dubliniensis	255	4e-67	100	0	1	138	31	168
LT608348	Candida dubliniensis	255	4e-67	100	0	1	138	31	168
LN835901	Saccharomycetales	255	4e-67	100	0	1	138	168	31
LN835900	Saccharomycetales	255	4e-67	100	0	1	138	168	31
LN835899	Saccharomycetales	255	4e-67	100	0	1	138	168	31
LN835898	Saccharomycetales	255	4e-67	100	0	1	138	168	31
LN835897	Saccharomycetales	255	4e-67	100	0	1	138	168	31
LN835896	Saccharomycetales	255	4e-67	100	0	1	138	168	31
LN835895	Saccharomycetales	255	4e-67	100	0	1	138	168	31
LN835894	Saccharomycetales	255	4e-67	100	0	1	138	168	31
LN835893	Saccharomycetales	255	4e-67	100	0	1	138	168	31
LN835892	Saccharomycetales	255	4e-67	100	0	1	138	168	31
LN835891	Saccharomycetales	255	4e-67	100	0	1	138	168	31
LN835889	Saccharomycetales	255	4e-67	100	0	1	138	168	31
LN835888	Saccharomycetales	255	4e-67	100	0	1	138	168	31
LN835887	Saccharomycetales	255	4e-67	100	0	1	138	168	31
LN835886	Saccharomycetales	255	4e-67	100	0	1	138	168	31
KY102058	Candida dubliniensis	255	4e-67	100	0	1	138	41	178
KY102057	Candida dubliniensis	255	4e-67	100	0	1	138	41	178
KY102056	Candida dubliniensis	255	4e-67	100	0	1	138	43	180
KY102055	Candida dubliniensis	255	4e-67	100	0	1	138	43	180
KX231794	Candida dubliniensis	255	4e-67	100	0	1	138	36	173
KP974194	SH194548.07FU Saccharomycetales	255	4e-67	100	0	1	138	69	206
ISHAM:MI	TS594 KP131699 SH194548.07FU Candida dubliniensis	255	4e-67	100	0	1	138	31	168
OTU_2
Referenc	e	Score	E-value	Prcnt	MisM	Qstart	Qend	Rstart	Rend
LC092890	SH194042.07FU Parengyodontium album	331	9e-90	100	0	1	179	12	190
LC092889	SH194042.07FU Parengyodontium album	331	9e-90	100	0	1	179	12	190
LC092888	SH194042.07FU Parengyodontium album	331	9e-90	100	0	1	179	12	190
LC092887	SH194042.07FU Parengyodontium album	331	9e-90	100	0	1	179	12	190
KJ728691	SH194042.07FU Engyodontium album	331	9e-90	100	0	1	179	12	190
KJ650597	SH194042.07FU Fungi	331	9e-90	100	0	1	179	19	197
KC485425	SH194042.07FU Engyodontium album	331	9e-90	100	0	1	179	24	202
HM214540	SH194042.07FU Engyodontium album	331	9e-90	100	0	1	179	12	190
HE578010	Fungi	331	9e-90	100	0	1	179	47	225
GQ221128	SH194042.07FU Engyodontium	331	9e-90	100	0	1	179	12	190
FR727728	Fungi	331	9e-90	100	0	1	179	47	225
KJ650596	SH194042.07FU Fungi	303	2e-81	99.4	0	12	179	4	170
KU728315	Fungi	298	9e-80	96.65	6	1	179	33	211
KJ650664	SH194042.07FU Fungi	298	9e-80	100	0	19	179	12	172
KJ650600	SH194042.07FU Fungi	298	9e-80	100	0	19	179	3	163
LT549076	SH194040.07FU Engyodontium album	294	1e-78	96.13	5	1	179	24	204
LT549075	SH194040.07FU Engyodontium album	294	1e-78	96.13	5	1	179	24	204
LT549074	SH194040.07FU Engyodontium album	294	1e-78	96.13	5	1	179	24	204
LT549073	SH194040.07FU Engyodontium album	294	1e-78	96.13	5	1	179	24	204
LN808941	SH194040.07FU Engyodontium album	294	1e-78	96.13	5	1	179	32	212
LN808904	SH194040.07FU Engyodontium album	294	1e-78	96.13	5	1	179	15	195
LN808870	SH194040.07FU Engyodontium album	294	1e-78	96.13	5	1	179	69	249
LN808869	SH194040.07FU Engyodontium album	294	1e-78	96.13	5	1	179	69	249
LN808868	SH194040.07FU Engyodontium album	294	1e-78	96.13	5	1	179	69	249
LC092892	SH194040.07FU Parengyodontium album	294	1e-78	96.13	5	1	179	12	192
LC092891	SH194040.07FU Parengyodontium album	294	1e-78	96.13	5	1	179	12	192
KX839299	Engyodontium	294	1e-78	96.13	5	1	179	55	235
KX839297	Engyodontium	294	1e-78	96.13	5	1	179	63	243
KT360039	Fungi	294	1e-78	96.13	5	1	179	28	208
KM203369	SH194040.07FU Verticillium	294	1e-78	96.13	5	1	179	17	197
OTU_3
Referenc	e	Score	E-value	Prcnt	MisM	Qstart	Qend	Rstart	Rend
KT959298	SH198028.07FU Aspergillus penicillioides	351	8e-96	99.48	1	1	193	36	228
KT359954	Fungi	351	8e-96	99.48	1	1	193	28	220
KP974190	SH198028.07FU Eurotiales	351	8e-96	99.48	1	1	193	44	236
KF225850	SH015760.07FU Eurotiales	351	8e-96	99.48	1	1	193	69	261
GU017494	SH198028.07FU Aspergillus penicillioides	351	8e-96	99.48	1	1	193	44	236
GQ999240	SH198028.07FU Eurotiales	351	8e-96	99.48	1	1	193	52	244
FR727125	SH198028.07FU Aspergillus penicillioides	351	8e-96	99.48	1	1	193	11	203
FJ755819	SH198028.07FU Aspergillus	351	8e-96	99.48	1	1	193	69	261
FJ265959	SH198028.07FU Eurotiales	351	8e-96	99.48	1	1	193	9	201
FJ265956	SH198028.07FU Eurotiales	351	8e-96	99.48	1	1	193	9	201
FJ265955	SH198028.07FU Eurotiales	351	8e-96	99.48	1	1	193	9	201
KP974191	SH198028.07FU Eurotiales	348	1e-94	98.97	1	1	193	69	262
KP063524	SH198028.07FU Fungi	346	4e-94	98.96	2	1	193	70	262
KP063454	SH198028.07FU Fungi	340	2e-92	98.45	3	1	193	69	261
GU017500	SH198028.07FU Aspergillus penicillioides	340	2e-92	99.47	1	7	193	1	187
KX822093	Aspergillus penicillioides	337	2e-91	99.46	1	9	193	16	200
KT809105	Aspergillus	329	4e-89	97.41	5	1	193	47	239
FJ265957	SH198028.07FU Eurotiales	329	4e-89	97.42	4	1	193	9	202
KX822092	Aspergillus penicillioides	326	5e-88	99.44	1	15	193	24	202
KF986414	SH198028.07FU Aspergillus penicillioides	326	5e-88	98.91	1	11	193	1	182
KT809171	Aspergillus penicillioides	324	2e-87	96.91	4	1	193	47	239
KF225869	SH198028.07FU Eurotiales	324	2e-87	96.89	6	1	193	237	429
FJ820747	SH198039.07FU Eurotiales	324	2e-87	96.91	4	1	193	52	244
KX822094	Aspergillus penicillioides	322	6e-87	98.9	1	13	193	20	199
KU582265	SH198039.07FU Fungi	311	1e-83	95.88	5	1	193	47	238
KT360300	Fungi	311	1e-83	95.83	8	2	193	29	220
KF411572	SH198028.07FU Aspergillus	300	3e-80	99.39	1	29	193	1	165
KT360238	Fungi	296	4e-79	94.33	9	1	193	28	220
KJ834330	SH198027.07FU Fungi	294	1e-78	94.3	10	1	193	55	246
LN827677	SH198027.07FU Aspergillus penicillioides	291	2e-77	93.81	10	1	193	37	229
OTU_4
Referenc	e	Score	E-value	Prcnt	MisM	Qstart	Qend	Rstart	Rend
LT837798	Candida tropicalis	230	3e-59	96.43	3	1	140	31	168
LT837797	Candida tropicalis	230	3e-59	96.43	3	1	140	31	168
LT837796	Candida tropicalis	230	3e-59	96.43	3	1	140	31	168
LT837794	Candida tropicalis	230	3e-59	96.43	3	1	140	31	168
LN835927	Saccharomycetales	230	3e-59	96.43	3	1	140	168	31
LC042146	SH201993.07FU Candida tropicalis	230	3e-59	96.43	3	1	140	12	149
LC042145	SH201993.07FU Candida tropicalis	230	3e-59	96.43	3	1	140	12	149
LC042144	SH201993.07FU Candida tropicalis	230	3e-59	96.43	3	1	140	12	149
LC018801	SH201993.07FU Candida	230	3e-59	96.43	3	1	140	13	150
LC018796	SH201993.07FU Candida	230	3e-59	96.43	3	1	140	14	151
LC018779	SH201993.07FU Candida	230	3e-59	96.43	3	1	140	13	150
LC018776	SH201993.07FU Candida tropicalis	230	3e-59	96.43	3	1	140	16	153
LC018770	SH201993.07FU Candida	230	3e-59	96.43	3	1	140	36	173
LC018765	SH201993.07FU Candida	230	3e-59	96.43	3	1	140	13	150
LC018752	SH201993.07FU Candida	230	3e-59	96.43	3	1	140	14	151
LC018751	SH201993.07FU Candida	230	3e-59	96.43	3	1	140	15	152
LC018747	SH201993.07FU Candida	230	3e-59	96.43	3	1	140	13	150
LC018746	SH201993.07FU Candida	230	3e-59	96.43	3	1	140	18	155
LC018741	SH201993.07FU Candida	230	3e-59	96.43	3	1	140	15	152
KY848365	Candida tropicalis	230	3e-59	96.43	3	1	140	61	198
KY711241	Candida tropicalis	230	3e-59	96.43	3	1	140	37	174
KY655335	Candida tropicalis	230	3e-59	96.43	3	1	140	57	194
KY496198	Candida tropicalis	230	3e-59	96.43	3	1	140	20	157
KY102482	Candida tropicalis	230	3e-59	96.43	3	1	140	81	218
KY102481	Candida tropicalis	230	3e-59	96.43	3	1	140	191	328
KY102478	Candida tropicalis	230	3e-59	96.43	3	1	140	45	182
KY102477	Candida tropicalis	230	3e-59	96.43	3	1	140	134	271
KY102476	Candida tropicalis	230	3e-59	96.43	3	1	140	185	322
KY102475	Candida tropicalis	230	3e-59	96.43	3	1	140	7	144
OTU_5
Referenc	e	Score	E-value	Prcnt	MisM	Qstart	Qend	Rstart	Rend
KP974203	SH533035.07FU Ascomycota	313	3e-84	100	0	1	169	69	237
HQ191299	SH186600.07FU Coniosporium	296	3e-79	98.22	3	1	169	1763	1931
AJ244272	SH186600.07FU Coniosporium apollinis	296	3e-79	98.22	3	1	169	8	176
HQ191288	SH186600.07FU Herpotrichiellaceae	291	1e-77	97.63	4	1	169	1765	1933
AJ971447	SH186600.07FU Coniosporium	291	1e-77	97.63	4	1	169	169	337
KU581706	SH186600.07FU Fungi	279	3e-74	96.45	6	1	169	47	215
KX688207	Coniosporium	274	1e-72	95.86	7	1	169	54	222
KF800385	SH186600.07FU Fungi	274	1e-72	95.86	7	1	169	242	410
KF222108	Fungi	274	1e-72	95.86	7	1	169	46	214
KF222085	Fungi	274	1e-72	95.86	7	1	169	47	215
KF221739	Fungi	274	1e-72	95.86	7	1	169	46	214
HM136653	SH186600.07FU Ascomycota	274	1e-72	95.86	7	1	169	57	225
KF983526	SH186600.07FU Ascomycota	268	7e-71	95.27	8	1	169	8	176
JN040508	SH186600.07FU Coniosporium apollinis	268	7e-71	95.27	8	1	169	1740	1908
AJ971456	SH186600.07FU Coniosporium	267	2e-70	95.27	7	1	169	32	199
AJ971412	SH186600.07FU Coniosporium	267	2e-70	95.27	7	1	169	144	311
AJ971444	Coniosporium	263	3e-69	94.67	9	1	169	185	353
AJ244273	SH186600.07FU Coniosporium apollinis	263	3e-69	94.67	9	1	169	8	176
AJ971445	SH016724.07FU Coniosporium	259	4e-68	94.19	7	1	169	146	317
KP963657	SH522776.07FU Capnodiales	237	2e-61	94.19	9	15	169	1	155
AJ244271	SH186605.07FU Coniosporium apollinis	224	1e-57	92.45	8	1	157	8	164
AY843133	SH186605.07FU Fungi	219	7e-56	91.77	11	1	157	6	162
AM901730	SH199394.07FU Ascomycota	219	7e-56	91.77	11	1	157	224	380
KY589685	Coniosporium	217	3e-55	90.06	12	1	169	12	179
AY843130	SH186620.07FU Fungi	213	3e-54	91.19	11	1	157	6	163
AJ971449	SH186600.07FU Coniosporium	213	3e-54	95.49	6	37	169	1	133
AJ301719	Coniosporium apollinis	213	3e-54	91.25	9	1	157	8	165
KP995460	SH522846.07FU Chaetothyriales	211	1e-53	90.18	15	8	169	1	163
AJ971446	SH186605.07FU Coniosporium	211	1e-53	89.47	13	1	169	168	335
AJ971455	SH186605.07FU Coniosporium	207	2e-52	88.95	13	1	169	173	341
OTU_6
Referenc	e	Score	E-value	Prcnt	MisM	Qstart	Qend	Rstart	Rend
U85537 S	H220700.07FU Fusarium lunulosporum	272	4e-72	100	0	1	147	31	177
U85536 S	H220700.07FU Fusarium flocciferum	272	4e-72	100	0	1	147	31	177
U85534 S	H220700.07FU Fusarium culmorum	272	4e-72	100	0	1	147	31	177
U34578 S	H220700.07FU Gibberella zeae (as Fusarium gramin..	272	4e-72	100	0	1	147	31	177
LC055812	SH220700.07FU Fusarium	272	4e-72	100	0	1	147	5	151
LC055809	SH220700.07FU Fusarium	272	4e-72	100	0	1	147	5	151
LC055793	SH220700.07FU Fusarium	272	4e-72	100	0	1	147	4	150
KY590542	Gibberella zeae (as Fusarium graminearum)	272	4e-72	100	0	1	147	12	158
KX527878	Fusarium asiaticum	272	4e-72	100	0	1	147	32	178
KX421420	Gibberella zeae (as Fusarium graminearum)	272	4e-72	100	0	1	147	32	178
KX421419	Gibberella zeae (as Fusarium graminearum)	272	4e-72	100	0	1	147	32	178
KX349500	Gibberella zeae (as Fusarium graminearum)	272	4e-72	100	0	1	147	21	167
KX349468	Fusarium culmorum	272	4e-72	100	0	1	147	33	179
KX148718	Fusarium	272	4e-72	100	0	1	147	57	203
KX066049	Fusarium austroamericanum	272	4e-72	100	0	1	147	27	173
KX066048	Gibberella zeae (as Fusarium graminearum)	272	4e-72	100	0	1	147	35	181
KX066047	Gibberella zeae (as Fusarium graminearum)	272	4e-72	100	0	1	147	25	171
KX066046	Gibberella zeae (as Fusarium graminearum)	272	4e-72	100	0	1	147	19	165
KX066045	Gibberella zeae (as Fusarium graminearum)	272	4e-72	100	0	1	147	22	168
KU987906	Fusarium	272	4e-72	100	0	1	147	69	215
KU902448	SH220700.07FU Fusarium	272	4e-72	100	0	1	147	15	161
KU885384	Gibberella zeae (as Fusarium graminearum)	272	4e-72	100	0	1	147	19	165
KU847854	Gibberella zeae (as Fusarium graminearum)	272	4e-72	100	0	1	147	41	187
KU715165	Gibberella zeae (as Fusarium graminearum)	272	4e-72	100	0	1	147	20	166
KU715163	Gibberella zeae (as Fusarium graminearum)	272	4e-72	100	0	1	147	17	163
KU647188	SH220700.07FU Fusarium	272	4e-72	100	0	1	147	4	150
KU647184	SH220700.07FU Fusarium	272	4e-72	100	0	1	147	37	183
KU647183	SH220700.07FU Fusarium	272	4e-72	100	0	1	147	43	189
KU377276	Gibberella zeae (as Fusarium graminearum)	272	4e-72	100	0	1	147	6	152
KU377222	Gibberella zeae (as Fusarium graminearum)	272	4e-72	100	0	1	147	48	194
OTU_7
Referenc	e	Score	E-value	Prcnt	MisM	Qstart	Qend	Rstart	Rend
AF211840	SH222205.07FU Pesotum piceae (as Ophiostoma que..	475	6e-133	100	0	1	257	1	257
AF211838	SH222205.07FU Pesotum piceae (as Ophiostoma que..	475	6e-133	100	0	1	257	1	257
AF128929	SH222205.07FU Ophiostoma setosum	475	6e-133	100	0	1	257	1	257
AF128927	SH222205.07FU Ophiostoma setosum	475	6e-133	100	0	1	257	1	257
AF081129	SH222205.07FU Pesotum piceae (as Ophiostoma piceae)	475	6e-133	100	0	1	257	1	257
AF081130	SH222205.07FU Pesotum piceae (as Ophiostoma piceae)	470	3e-131	99.61	1	1	257	1	257
LC090225	Ophiostoma breviusculum	459	6e-128	98.83	3	1	257	30	286
LC090219	Pesotum piceae (as Ophiostoma piceae)	459	6e-128	98.83	3	1	257	39	295
KU663987	Ophiostomataceae	459	6e-128	98.83	3	1	257	34	290
KU319032	SH222205.07FU Pesotum piceae (as Ophiostoma piceae)	459	6e-128	98.83	3	1	257	43	299
KU319031	SH222205.07FU Pesotum piceae (as Ophiostoma piceae)	459	6e-128	98.83	3	1	257	42	298
KU319030	SH222205.07FU Pesotum piceae (as Ophiostoma piceae)	459	6e-128	98.83	3	1	257	37	293
KU319028	SH222205.07FU Pesotum piceae (as Ophiostoma piceae)	459	6e-128	98.83	3	1	257	43	299
KU319026	SH222205.07FU Pesotum piceae (as Ophiostoma piceae)	459	6e-128	98.83	3	1	257	36	292
JX444603	SH222205.07FU Pesotum piceae (as Ophiostoma piceae)	459	6e-128	98.83	3	1	257	41	297
JX444588	SH222205.07FU Ophiostoma	459	6e-128	98.83	3	1	257	60	316
JX028572	SH222205.07FU Pesotum piceae (as Ophiostoma piceae)	459	6e-128	98.83	3	1	257	48	304
JQ289003	SH222205.07FU Pesotum piceae (as Ophiostoma piceae)	459	6e-128	98.83	3	1	257	43	299
EF506934	SH222205.07FU Pesotum piceae (as Ophiostoma piceae)	459	6e-128	98.83	3	1	257	32	288
AF493249	SH222205.07FU Pesotum piceae (as Ophiostoma piceae)	459	6e-128	98.83	3	1	257	54	310
AF493240	SH222205.07FU Pesotum piceae (as Ophiostoma piceae)	459	6e-128	98.83	3	1	257	54	310
AF211842	SH222205.07FU Pesotum piceae (as Ophiostoma piceae)	459	6e-128	98.83	3	1	257	1	257
AF081131	SH222205.07FU Pesotum piceae (as Ophiostoma piceae)	459	6e-128	98.83	3	1	257	1	257
AB200425	SH222205.07FU Ophiostoma subalpinum	459	6e-128	98.83	3	1	257	1	257
AB200424	SH222205.07FU Ophiostoma subalpinum	459	6e-128	98.83	3	1	257	1	257
AB200423	SH222205.07FU Ophiostoma breviusculum	459	6e-128	98.83	3	1	257	58	314
AB200422	SH222205.07FU Ophiostoma breviusculum	459	6e-128	98.83	3	1	257	58	314
AB200421	SH222205.07FU Ophiostoma breviusculum	459	6e-128	98.83	3	1	257	58	314
AB200420	SH222205.07FU Ophiostoma breviusculum	459	6e-128	98.83	3	1	257	58	314
KT896645	SH222205.07FU Pesotum piceae (as Ophiostoma piceae)	457	2e-127	98.83	3	2	257	1	256
OTU_8
Referenc	e	Score	E-value	Prcnt	MisM	Qstart	Qend	Rstart	Rend
LT623960	Penicillium	324	1e-87	100	0	1	175	17	191
LT558929	Penicillium palitans	324	1e-87	100	0	1	175	33	207
LT558919	Penicillium echinulatum	324	1e-87	100	0	1	175	57	231
LM653123	SH207147.07FU Penicillium commune	324	1e-87	100	0	1	175	25	199
LC145288	Penicillium	324	1e-87	100	0	1	175	33	207
LC133873	Penicillium paneum	324	1e-87	100	0	1	175	55	229
KY786081	Penicillium	324	1e-87	100	0	1	175	18	192
KY643771	Penicillium commune	324	1e-87	100	0	1	175	56	230
KY218704	Penicillium camemberti	324	1e-87	100	0	1	175	24	198
KY218668	Penicillium camemberti	324	1e-87	100	0	1	175	19	193
KY006569	Penicillium solitum	324	1e-87	100	0	1	175	1	175
KX879550	Fungi	324	1e-87	100	0	1	175	17	191
KX227699	Penicillium fuscoglaucum	324	1e-87	100	0	1	175	38	212
KX175056	Fungi	324	1e-87	100	0	1	175	12	186
KX148636	Penicillium	324	1e-87	100	0	1	175	55	229
KU847866	Penicillium commune	324	1e-87	100	0	1	175	39	213
KU561925	Penicillium commune	324	1e-87	100	0	1	175	31	205
KU141383	SH207147.07FU Penicillium	324	1e-87	100	0	1	175	60	234
KT315462	SH207147.07FU Penicillium commune	324	1e-87	100	0	1	175	8	182
KT291121	SH207147.07FU Penicillium	324	1e-87	100	0	1	175	4	178
KT291100	SH207147.07FU Penicillium	324	1e-87	100	0	1	175	4	178
KT291081	SH207147.07FU Penicillium	324	1e-87	100	0	1	175	4	178
KT291080	SH207147.07FU Penicillium	324	1e-87	100	0	1	175	18	192
KT291077	SH207147.07FU Penicillium	324	1e-87	100	0	1	175	5	179
KT291074	SH207147.07FU Penicillium	324	1e-87	100	0	1	175	4	178
KT291017	SH207147.07FU Penicillium	324	1e-87	100	0	1	175	23	197
KT290995	SH207147.07FU Penicillium	324	1e-87	100	0	1	175	4	178
KT290989	SH207147.07FU Penicillium	324	1e-87	100	0	1	175	4	178
KR233455	SH207147.07FU Penicillium oxalicum	324	1e-87	100	0	1	175	57	231
KR003446	SH199405.07FU Penicillium commune	324	1e-87	100	0	1	175	20	194
OTU_9
Referenc	e	Score	E-value	Prcnt	MisM	Qstart	Qend	Rstart	Rend
AM882679	SH204042.07FU Pichia	291	1e-77	100	0	1	157	1	157
AM905031	SH204042.07FU Pichia	285	6e-76	99.37	0	1	157	1	158
KY104551	Pichia garciniae	263	3e-69	96.82	5	1	157	145	301
KY104650	Pichia terricola	169	7e-41	86.42	13	1	157	25	182
JQ666388	SH215092.07FU Fungi	169	7e-41	86.42	13	1	157	39	196
KY102440	Pichia	167	2e-40	86.45	17	4	157	17	168
ISHAM:MI	TS2786 KP132531 SH215092.07FU Pichia terricola	165	8e-40	85.89	13	1	157	152	310
KY104653	Pichia terricola	163	3e-39	85.71	16	1	157	14	171
KY104652	Pichia terricola	163	3e-39	85.71	16	1	157	11	168
KY104651	Pichia terricola	163	3e-39	85.71	16	1	157	15	172
KY104649	Pichia terricola	163	3e-39	85.71	16	1	157	10	167
KT029791	Pichia terricola	163	3e-39	85.71	16	1	157	1	158
KP860077	SH215092.07FU Pichia terricola	163	3e-39	85.71	16	1	157	5	162
KP860074	SH215092.07FU Pichia terricola	163	3e-39	85.71	16	1	157	4	161
KP241882	Pichia terricola	163	3e-39	85.71	16	1	157	1	158
KJ810820	Pichia terricola	163	3e-39	85.71	16	1	157	1	158
AY235808	SH215092.07FU Pichia terricola	163	3e-39	85.71	16	1	157	1	158
KY102439	Pichia	158	1e-37	85	19	1	157	114	271
ISHAM:MI	TS742 KP131716 SH211714.07FU Candida inconspicua	158	1e-37	84.62	14	1	157	1	169
JQ993370	SH215092.07FU Pichia terricola	158	1e-37	85.09	17	1	157	1	158
FJ196783	SH463223.07FU Candida thaimueangensis	158	1e-37	85	19	1	157	2	159
KY104514	Pichia cactophila	156	5e-37	84.52	15	1	157	12	179
KY104511	Pichia cactophila	156	5e-37	84.52	15	1	157	10	177
KT758103	Fungi	156	5e-37	84.52	15	1	157	25	192
KT758072	Fungi	156	5e-37	84.52	15	1	157	25	192
KR818926	SH211714.07FU Pichia cactophila	156	5e-37	84.52	15	1	157	1	168
KR089895	SH211714.07FU Candida inconspicua	156	5e-37	84.52	15	1	157	1	168
KJ173550	SH211714.07FU Fungi	156	5e-37	84.52	15	1	157	1	168
KF057572	Pichia terricola	156	5e-37	85.81	13	8	157	1	151
KY104516	Pichia cactophila	152	7e-36	84.02	15	1	157	14	182
OTU_10
Referenc	e	Score	E-value	Prcnt	MisM	Qstart	Qend	Rstart	Rend
DQ530276	Saccharomyces cerevisiae	673	0	100	0	1	364	1	364
AM900403	SH181234.07FU Saccharomyces cerevisiae	673	0	100	0	1	364	1	364
KY105140	Saccharomyces	667	0	99.73	0	1	364	35	399
KY105094	Saccharomyces	667	0	99.73	0	1	364	40	404
KY105000	Saccharomyces cerevisiae	667	0	99.73	1	1	364	39	402
KF459932	SH181234.07FU Saccharomyces cerevisiae	667	0	99.73	0	1	364	12	376
KF459929	SH181234.07FU Saccharomyces cerevisiae	667	0	99.73	0	1	364	12	376
HM239777	SH181234.07FU Saccharomyces	667	0	99.73	0	1	364	69	433
HG532088	SH181234.07FU Saccharomyces cerevisiae	667	0	99.73	0	1	364	58	422
EU555003	SH181234.07FU Saccharomyces	667	0	99.73	0	1	364	6	370
EU554947	SH181234.07FU Saccharomyces	667	0	99.73	1	1	364	6	369
DQ530269	Saccharomyces cerevisiae	667	0	99.73	1	1	364	1	364
DQ530265	Saccharomyces cerevisiae	667	0	99.73	0	1	364	1	365
AB212260	SH181234.07FU Saccharomyces cerevisiae	667	0	99.73	1	1	364	1	364
KC183731	SH181234.07FU Saccharomyces cerevisiae	664	0	99.45	0	1	364	31	396
KC183730	SH181234.07FU Saccharomyces cerevisiae	664	0	99.45	0	1	364	31	396
KC183728	SH181234.07FU Saccharomyces cerevisiae	664	0	99.45	0	1	364	31	396
LT627245	Saccharomyces cerevisiae	662	0	99.45	1	1	364	63	427
KY105156	Saccharomyces	662	0	99.45	1	1	364	51	415
KY105025	Saccharomyces cerevisiae	662	0	99.45	0	1	364	39	402
KY105010	Saccharomyces cerevisiae	662	0	99.45	1	1	364	38	402
KY105006	Saccharomyces cerevisiae	662	0	99.45	1	1	364	39	403
KU535601	Saccharomyces cerevisiae	662	0	99.45	0	1	364	397	760
KR535565	SH181234.07FU Fungi	662	0	99.45	1	1	364	70	434
KR535563	SH181234.07FU Fungi	662	0	99.45	1	1	364	63	427
KF710035	SH181234.07FU Saccharomyces cerevisiae	662	0	99.45	1	1	364	35	399
KF646202	SH181234.07FU Saccharomyces cerevisiae	662	0	99.45	2	1	364	13	376
KF055433	SH181234.07FU Saccharomyces cerevisiae	662	0	99.45	0	1	364	32	395
KC515374	SH181234.07FU Saccharomyces cerevisiae	662	0	99.45	0	1	364	19	382
KC515373	SH181234.07FU Saccharomyces cerevisiae	662	0	99.45	0	1	364	48	411
OTU_11
Referenc	e	Score	E-value	Prcnt	MisM	Qstart	Qend	Rstart	Rend
LC133814	Aspergillus	287	2e-76	100	0	1	155	33	187
LC106116	SH186265.07FU Aspergillus versicolor	287	2e-76	100	0	1	155	33	187
LC105698	SH186265.07FU Aspergillus versicolor	287	2e-76	100	0	1	155	33	187
LC105696	SH186265.07FU Aspergillus versicolor	287	2e-76	100	0	1	155	34	188
LC105694	SH186265.07FU Aspergillus versicolor	287	2e-76	100	0	1	155	32	186
LC105691	SH186265.07FU Aspergillus versicolor	287	2e-76	100	0	1	155	34	188
LC105690	SH186265.07FU Aspergillus versicolor	287	2e-76	100	0	1	155	33	187
LC105687	SH186265.07FU Aspergillus versicolor	287	2e-76	100	0	1	155	33	187
LC105686	SH186265.07FU Aspergillus versicolor	287	2e-76	100	0	1	155	34	188
LC105684	SH186265.07FU Aspergillus versicolor	287	2e-76	100	0	1	155	31	185
LC057409	SH186265.07FU Aspergillus versicolor	287	2e-76	100	0	1	155	33	187
LC040925	SH186265.07FU Aspergillus sydowii	287	2e-76	100	0	1	155	54	208
KY434142	Aspergillus versicolor	287	2e-76	100	0	1	155	44	198
KY038634	Aspergillus sydowii	287	2e-76	100	0	1	155	17	171
KX958089	Aspergillus sydowii	287	2e-76	100	0	1	155	8	162
KX958060	Aspergillus sydowii	287	2e-76	100	0	1	155	8	162
KX928747	Aspergillus	287	2e-76	100	0	1	155	57	211
KX904353	Aspergillus versicolor	287	2e-76	100	0	1	155	55	209
KX834318	Aspergillus versicolor	287	2e-76	100	0	1	155	56	210
KX674616	Aspergillus versicolor	287	2e-76	100	0	1	155	175	329
KX674612	Aspergillus sydowii	287	2e-76	100	0	1	155	125	279
KX610173	Aspergillus versicolor	287	2e-76	100	0	1	155	177	331
KX610119	Aspergillus versicolor	287	2e-76	100	0	1	155	292	446
KX527869	Aspergillus versicolor	287	2e-76	100	0	1	155	33	187
KX270349	Aspergillus fumigatus	287	2e-76	100	0	1	155	513	359
KX270347	Aspergillus parasiticus	287	2e-76	100	0	1	155	511	357
KX228408	Aspergillus	287	2e-76	100	0	1	155	33	187
KX090312	Aspergillus versicolor	287	2e-76	100	0	1	155	197	351
KX090300	Aspergillus versicolor	287	2e-76	100	0	1	155	190	344
KX090291	Aspergillus versicolor	287	2e-76	100	0	1	155	192	346
OTU_12
Referenc	e	Score	E-value	Prcnt	MisM	Qstart	Qend	Rstart	Rend
GQ510810	Fungi	285	6e-76	100	0	1	154	69	222
EF504355	SH212842.07FU Fungi	285	6e-76	100	0	1	154	35	188
LT608754	Capnodiales	279	3e-74	99.35	1	1	154	1	154
LT603046	Cladosporium herbarum	279	3e-74	99.35	1	1	154	33	186
LT603042	Cladosporium iridis	279	3e-74	99.35	1	1	154	33	186
LN835957	Capnodiales	279	3e-74	99.35	1	1	154	184	31
LN835955	Capnodiales	279	3e-74	99.35	1	1	154	184	31
LN835953	Capnodiales	279	3e-74	99.35	1	1	154	184	31
LN834433	SH216250.07FU Cladosporium	279	3e-74	99.35	1	1	154	32	185
LN834419	SH216250.07FU Cladosporium	279	3e-74	99.35	1	1	154	42	195
LN834417	SH216250.07FU Cladosporium	279	3e-74	99.35	1	1	154	55	208
LN834416	SH216250.07FU Cladosporium	279	3e-74	99.35	1	1	154	54	207
LN834409	SH216250.07FU Cladosporium	279	3e-74	99.35	1	1	154	56	209
LN834391	SH216250.07FU Cladosporium subinflatum	279	3e-74	99.35	1	1	154	8	161
LN834379	SH216250.07FU Cladosporium macrocarpum	279	3e-74	99.35	1	1	154	45	198
LN834378	SH216250.07FU Cladosporium herbarum	279	3e-74	99.35	1	1	154	55	208
LN834355	SH216250.07FU Cladosporium allicinum	279	3e-74	99.35	1	1	154	30	183
LN834354	SH216250.07FU Cladosporium allicinum	279	3e-74	99.35	1	1	154	57	210
LN834353	SH216250.07FU Cladosporium allicinum	279	3e-74	99.35	1	1	154	44	197
LN808882	SH216250.07FU Cladosporium herbarum	279	3e-74	99.35	1	1	154	70	223
LN717371	Capnodiales	279	3e-74	99.35	1	1	154	1	154
LK054788	Capnodiales	279	3e-74	99.35	1	1	154	31	184
LK054787	Capnodiales	279	3e-74	99.35	1	1	154	31	184
KY859394	Cladosporium macrocarpum	279	3e-74	99.35	1	1	154	38	191
KY368102	Piromyces	279	3e-74	99.35	1	1	154	55	208
KY201415	Capnodiales	279	3e-74	99.35	1	1	154	47	200
KX985926	Cladosporium herbarum	279	3e-74	99.35	1	1	154	21	174
KX985926	Cladosporium herbarum	62.1	1e-08	100	0	11	43	501	533
KX938393	Cladosporium	279	3e-74	99.35	1	1	154	11	164
KX938392	Cladosporium	279	3e-74	99.35	1	1	154	11	164
KX938389	Cladosporium	279	3e-74	99.35	1	1	154	11	164
OTU_13
Referenc	e	Score	E-value	Prcnt	MisM	Qstart	Qend	Rstart	Rend
NR:07706	7 SH190089.07FU Debaryomyces prosopidis	366	3e-100	100	0	1	198	55	252
LT609084	Saccharomycetaceae	366	3e-100	100	0	1	198	1	198
LN849133	SH190089.07FU Debaryomyces hansenii	366	3e-100	100	0	1	198	58	255
LN835939	Saccharomycetaceae	366	3e-100	100	0	1	198	228	31
LN808942	SH190089.07FU Debaryomyces hansenii	366	3e-100	100	0	1	198	32	229
LC212807	Debaryomyces hansenii	366	3e-100	100	0	1	198	17	214
KY103295	Debaryomyces hansenii (as Debaryomyces subglob..	366	3e-100	100	0	1	198	9	206
KY103294	Debaryomyces hansenii (as Debaryomyces subglob..	366	3e-100	100	0	1	198	10	207
KY103293	Debaryomyces hansenii (as Debaryomyces subglob..	366	3e-100	100	0	1	198	7	204
KY103291	Debaryomyces hansenii (as Debaryomyces subglob..	366	3e-100	100	0	1	198	11	208
KY103284	Debaryomyces prosopidis	366	3e-100	100	0	1	198	7	204
KY103275	Debaryomyces marama (as Debaryomyces maramus)	366	3e-100	100	0	1	198	9	206
KY103274	Debaryomyces marama (as Debaryomyces maramus)	366	3e-100	100	0	1	198	10	207
KY103262	Debaryomyces hansenii	366	3e-100	100	0	1	198	4	201
KY103261	Debaryomyces hansenii	366	3e-100	100	0	1	198	4	201
KY103260	Debaryomyces hansenii	366	3e-100	100	0	1	198	4	201
KY103259	Debaryomyces hansenii	366	3e-100	100	0	1	198	4	201
KY103258	Debaryomyces hansenii	366	3e-100	100	0	1	198	4	201
KY103257	Debaryomyces hansenii	366	3e-100	100	0	1	198	4	201
KY103253	Debaryomyces hansenii	366	3e-100	100	0	1	198	10	207
KY103252	Debaryomyces hansenii	366	3e-100	100	0	1	198	4	201
KY103250	Debaryomyces hansenii	366	3e-100	100	0	1	198	7	204
KY103249	Debaryomyces hansenii	366	3e-100	100	0	1	198	7	204
KY103248	Debaryomyces hansenii	366	3e-100	100	0	1	198	7	204
KY103247	Debaryomyces hansenii	366	3e-100	100	0	1	198	11	208
KY103246	Debaryomyces hansenii	366	3e-100	100	0	1	198	9	206
KY103245	Debaryomyces hansenii	366	3e-100	100	0	1	198	43	240
KY103244	Debaryomyces hansenii	366	3e-100	100	0	1	198	43	240
KY103240	Debaryomyces hansenii	366	3e-100	100	0	1	198	4	201
KY103239	Debaryomyces hansenii	366	3e-100	100	0	1	198	44	241
OTU_14
Referenc	e	Score	E-value	Prcnt	MisM	Qstart	Qend	Rstart	Rend
KF222259	Fungi	392	5e-108	100	0	1	212	46	257
EU563441	SH193410.07FU Caloplaca austrocitrina	392	5e-108	100	0	1	212	58	269
EU563427	SH193410.07FU Caloplaca austrocitrina	392	5e-108	100	0	1	212	58	269
EU563417	SH193410.07FU Caloplaca austrocitrina	392	5e-108	100	0	1	212	58	269
EU563419	SH193410.07FU Caloplaca austrocitrina	379	4e-104	99.06	0	1	212	58	267
KP828157	SH193410.07FU Teloschistaceae	372	7e-102	98.58	0	1	212	8	216
JN813423	SH193410.07FU Caloplaca austrocitrina	372	7e-102	98.58	0	1	212	6	214
GQ338424	SH193410.07FU Caloplaca austrocitrina	372	7e-102	98.58	0	1	212	1	209
GQ338423	SH193410.07FU Caloplaca austrocitrina	372	7e-102	98.58	0	1	212	1	209
GQ338422	SH193410.07FU Caloplaca austrocitrina	372	7e-102	98.58	0	1	212	1	209
EU563450	SH193410.07FU Caloplaca austrocitrina	372	7e-102	98.58	0	1	212	58	266
EU563426	SH193410.07FU Caloplaca austrocitrina	372	7e-102	98.58	0	1	212	58	266
EU563420	SH193410.07FU Caloplaca austrocitrina	372	7e-102	98.58	0	1	212	58	266
EU563416	SH193410.07FU Caloplaca austrocitrina	372	7e-102	98.58	0	1	212	58	266
EU563406	SH193410.07FU Caloplaca austrocitrina	372	7e-102	98.58	0	1	212	58	266
JN813411	SH193410.07FU Caloplaca	366	3e-100	98.11	1	1	212	17	225
EU563414	SH193410.07FU Caloplaca	366	3e-100	98.11	1	1	212	58	266
EU563413	SH193410.07FU Caloplaca arcisproxima	366	3e-100	98.11	1	1	212	58	266
JN813414	SH193410.07FU Caloplaca arcisproxima	363	4e-99	97.65	1	1	212	17	226
JN806220	SH193410.07FU Caloplaca	363	4e-99	97.64	2	1	212	17	225
JF319987	SH193410.07FU Caloplaca arcisproxima	357	2e-97	97.18	2	1	212	6	215
KC179366	SH193431.07FU Flavoplaca kantvilasii	355	7e-97	97.17	3	1	212	1	209
JN813426	SH193410.07FU Caloplaca arcisproxima	355	7e-97	96.71	3	1	212	17	226
EU563445	SH193410.07FU Flavoplaca limonia	355	7e-97	97.17	3	1	212	51	259
EU563425	SH193410.07FU Caloplaca arcisproxima	355	7e-97	97.18	1	1	212	5	213
EU563422	SH193410.07FU Flavoplaca limonia	355	7e-97	97.17	3	1	212	58	266
EU563407	SH193410.07FU Flavoplaca limonia	355	7e-97	97.17	3	1	212	58	266
EU563403	SH193410.07FU Flavoplaca limonia	355	7e-97	97.17	3	1	212	58	266
EU563402	SH193410.07FU Flavoplaca limonia	355	7e-97	97.17	3	1	212	58	266
EU563467	SH193410.07FU Flavoplaca limonia	350	3e-95	96.7	4	1	212	42	250
OTU_15
Referenc	e	Score	E-value	Prcnt	MisM	Qstart	Qend	Rstart	Rend
KU556523	SH175278.07FU Nectria	281	8e-75	100	0	1	152	71	222
KT809053	Cosmospora coccinea	281	8e-75	100	0	1	152	47	198
KR935335	Fungi	281	8e-75	100	0	1	152	33	184
KR232521	SH175278.07FU Nectriaceae	281	8e-75	100	0	1	152	33	184
KP835477	SH175278.07FU Fusicolla	281	8e-75	100	0	1	152	1	152
KM889547	SH175278.07FU Nectriaceae	281	8e-75	100	0	1	152	73	224
JX424329	SH175278.07FU Hypocreales	281	8e-75	100	0	1	152	31	182
JX382536	Fungi	281	8e-75	100	0	1	152	77	228
JX382424	Fungi	281	8e-75	100	0	1	152	77	228
JX382259	Fungi	281	8e-75	100	0	1	152	77	228
JX380847	Fungi	281	8e-75	100	0	1	152	77	228
JX380745	Fungi	281	8e-75	100	0	1	152	77	228
JX380404	Fungi	281	8e-75	100	0	1	152	77	228
JX378152	Fungi	281	8e-75	100	0	1	152	77	228
JX377676	Fungi	281	8e-75	100	0	1	152	77	228
JX374525	SH175278.07FU Fungi	281	8e-75	100	0	1	152	77	228
JX374443	Fungi	281	8e-75	100	0	1	152	77	228
JX374201	Fungi	281	8e-75	100	0	1	152	77	228
JX373795	Fungi	281	8e-75	100	0	1	152	77	228
JX373545	SH175278.07FU Fungi	281	8e-75	100	0	1	152	77	228
JX372130	Fungi	281	8e-75	100	0	1	152	77	228
JX372087	Fungi	281	8e-75	100	0	1	152	77	228
JX371568	Fungi	281	8e-75	100	0	1	152	77	228
JX371446	Fungi	281	8e-75	100	0	1	152	76	227
JX371150	Fungi	281	8e-75	100	0	1	152	76	227
JX371141	Fungi	281	8e-75	100	0	1	152	77	228
JX371012	Fungi	281	8e-75	100	0	1	152	77	228
JX370904	Fungi	281	8e-75	100	0	1	152	78	229
JX370443	Fungi	281	8e-75	100	0	1	152	77	228
JX370184	Fungi	281	8e-75	100	0	1	152	77	228
OTU_16
Referenc	e	Score	E-value	Prcnt	MisM	Qstart	Qend	Rstart	Rend
KX839302	Lewia	357	2e-97	100	0	1	193	59	251
KU158146	SH216783.07FU Alternaria metachromatica	357	2e-97	100	0	1	193	15	207
KT898669	SH216783.07FU Alternaria infectoria	357	2e-97	100	0	1	193	70	262
KT898667	SH216783.07FU Alternaria infectoria	357	2e-97	100	0	1	193	71	263
KT896627	SH216783.07FU Alternaria arbusti	357	2e-97	100	0	1	193	11	203
KT290996	SH216783.07FU Fungi	357	2e-97	100	0	1	193	4	196
KT290983	SH216783.07FU Fungi	357	2e-97	100	0	1	193	4	196
KT290981	SH216783.07FU Fungi	357	2e-97	100	0	1	193	5	197
KT268503	SH216783.07FU Pleosporaceae	357	2e-97	100	0	1	193	6	198
KT223352	SH216783.07FU Alternaria infectoria	357	2e-97	100	0	1	193	58	250
KR094467	SH216783.07FU Alternaria infectoria	357	2e-97	100	0	1	193	22	214
KR094466	SH216783.07FU Alternaria infectoria	357	2e-97	100	0	1	193	30	222
KR094465	SH216783.07FU Alternaria infectoria	357	2e-97	100	0	1	193	70	262
KR094460	SH216783.07FU Alternaria infectoria	357	2e-97	100	0	1	193	70	262
KP074967	SH216783.07FU Alternaria infectoria	357	2e-97	100	0	1	193	40	232
KM215629	SH216783.07FU Alternaria	357	2e-97	100	0	1	193	6	198
KM215628	SH216783.07FU Alternaria	357	2e-97	100	0	1	193	54	246
KM215627	SH216783.07FU Alternaria	357	2e-97	100	0	1	193	6	198
KM215625	SH216783.07FU Alternaria	357	2e-97	100	0	1	193	6	198
KM215621	SH216783.07FU Alternaria	357	2e-97	100	0	1	193	55	247
KC989095	SH216783.07FU Alternaria infectoria	357	2e-97	100	0	1	193	54	246
KC797653	SH216783.07FU Alternaria infectoria	357	2e-97	100	0	1	193	28	220
KC797652	SH216783.07FU Alternaria infectoria	357	2e-97	100	0	1	193	28	220
KC797651	SH216783.07FU Alternaria infectoria	357	2e-97	100	0	1	193	28	220
KC797649	SH216783.07FU Alternaria infectoria	357	2e-97	100	0	1	193	28	220
KC785556	SH216783.07FU Pleosporaceae	357	2e-97	100	0	1	193	55	247
JX982384	SH216783.07FU Alternaria	357	2e-97	100	0	1	193	10	202
JX982383	SH216783.07FU Alternaria	357	2e-97	100	0	1	193	10	202
JX978231	SH216783.07FU Pleosporaceae	357	2e-97	100	0	1	193	17	209
JX909350	SH216783.07FU Alternaria	357	2e-97	100	0	1	193	43	235
OTU_17
Referenc	e	Score	E-value	Prcnt	MisM	Qstart	Qend	Rstart	Rend
LT617090	Alternaria botrytis	355	6e-97	99.49	1	1	195	23	217
KU856612	Alternaria	355	6e-97	99.49	1	1	195	21	215
KT192325	SH216784.07FU Alternaria	355	6e-97	99.49	1	1	195	17	211
KT192316	SH216784.07FU Alternaria	355	6e-97	99.49	1	1	195	31	225
KF367473	SH216784.07FU Alternaria	355	6e-97	99.49	1	1	195	97	291
KC584243	SH216784.07FU Alternaria botrytis	355	6e-97	99.49	1	1	195	8	202
KC584187	SH216784.07FU Alternaria capsici-annui	355	6e-97	99.49	1	1	195	8	202
KC466541	SH216784.07FU Alternaria obovoidea	355	6e-97	99.49	1	1	195	31	225
KC009537	SH216784.07FU Ulocladium	355	6e-97	99.49	1	1	195	30	224
FJ266488	SH216784.07FU Alternaria oudemansii	355	6e-97	99.49	1	1	195	26	220
FJ235987	SH216784.07FU Pleosporaceae	355	6e-97	99.49	1	1	195	30	224
AY625070	SH216784.07FU Alternaria botrytis	355	6e-97	99.49	1	1	195	31	225
AY372680	SH216784.07FU Alternaria botrytis	355	6e-97	99.49	1	1	195	17	211
AJ301714	Alternaria alternariae	355	6e-97	99.49	1	1	195	576	770
AJ301700	Alternaria alternariae	355	6e-97	99.49	1	1	195	593	787
AF455449	SH216784.07FU Alternaria alternariae	355	6e-97	99.49	1	1	195	12	206
AF229485	SH216784.07FU Alternaria alternariae	355	6e-97	99.49	1	1	195	12	206
AF455497	SH216784.07FU Alternaria penicillata	348	1e-94	98.97	1	1	195	47	240
AF455453	SH216784.07FU Alternaria penicillata	348	1e-94	98.97	1	1	195	47	240
KP341697	SH216784.07FU Alternaria nobilis	346	4e-94	99.47	1	6	195	1	190
KP794194	SH216784.07FU Alternaria obovoidea	342	5e-93	100	0	11	195	1	185
AY354271	SH216784.07FU Alternaria alternariae	339	6e-92	99.46	1	10	195	1	186
JN031004	SH216784.07FU Macrophomina	335	8e-91	99.46	1	12	195	1	184
JN031003	SH216784.07FU Ulocladium	335	8e-91	99.46	1	12	195	1	184
KP794077	SH216784.07FU Alternaria obovoidea	333	3e-90	99.45	1	13	195	6	188
AY762942	SH216784.07FU Alternaria obovoidea	333	3e-90	99.45	1	13	195	1	183
AY762943	SH216784.07FU Alternaria obovoidea	331	1e-89	99.45	1	14	195	1	182
KP794083	SH216784.07FU Alternaria obovoidea	326	5e-88	99.44	1	17	195	1	179
HE655462	Ulocladium	324	2e-87	99.44	1	18	195	1	178
KC584229	SH216784.07FU Alternaria penicillata	322	6e-87	96.43	5	1	195	8	202
OTU_18
Referenc	e	Score	E-value	Prcnt	MisM	Qstart	Qend	Rstart	Rend
KT886717	Fungi	309	4e-83	100	0	1	167	1	167
KP974189	SH216785.07FU Alternaria	309	4e-83	100	0	1	167	69	235
KJ002059	SH216785.07FU Alternaria alternata	303	2e-81	99.4	1	1	167	33	199
HQ380762	SH216785.07FU Alternaria alternata	303	2e-81	99.4	1	1	167	31	197
JX308309	SH216785.07FU Alternaria alternata	296	3e-79	98.8	0	1	167	145	309
HQ380767	SH216785.07FU Alternaria alternata	296	3e-79	98.8	0	1	167	31	195
FM173087	SH216785.07FU Pleosporaceae	296	3e-79	98.8	0	1	167	12	176
AM711381	SH216785.07FU Pleosporaceae	296	3e-79	98.8	0	1	167	12	176
AF229488	SH216785.07FU Ulocladium chartarum (as Alternar..	296	3e-79	98.8	0	1	167	12	176
AF218791	SH216785.07FU Alternaria alternata	296	3e-79	98.8	0	1	167	1801	1965
JX308313	SH216785.07FU Alternaria brassicae	292	4e-78	98.21	1	1	167	32	198
KX175019	Fungi	291	1e-77	98.21	0	1	167	23	188
KP067218	SH216785.07FU Alternaria brassicae	291	1e-77	98.21	0	1	167	20	185
KP067217	SH216785.07FU Alternaria brassicae	291	1e-77	98.21	0	1	167	32	197
KC584246	SH216785.07FU Alternaria concatenata	291	1e-77	98.21	0	1	167	8	173
KC584242	SH216785.07FU Alternaria aspera	291	1e-77	98.21	0	1	167	8	173
JX308307	SH216785.07FU Alternaria alternata	291	1e-77	98.21	0	1	167	32	197
JN942881	SH216785.07FU Ulocladium chartarum (as Alternar..	291	1e-77	98.21	0	1	167	10	175
HQ674659	SH216785.07FU Alternaria brassicae	291	1e-77	98.21	0	1	167	159	324
HG917301	SH216785.07FU Pleosporaceae	291	1e-77	98.2	1	1	167	11	175
FJ266489	SH216785.07FU Alternaria septospora	291	1e-77	98.21	0	1	167	26	191
AY208790	SH216785.07FU Ulocladium	287	2e-76	97.63	0	1	167	11	177
AF177738	SH216785.07FU Alternaria	287	2e-76	97.63	1	1	167	48	215
JX308314	SH216785.07FU Alternaria brassicae	281	9e-75	97.06	0	1	167	32	199
NR:10360	0 SH216785.07FU Alternaria terricola	278	1e-73	97.01	2	1	167	26	189
NR:07718	7 SH216785.07FU Alternaria multiformis (as Ulocl..	278	1e-73	97.01	2	1	167	26	189
NR:07718	6 SH216785.07FU Ulocladium dauci	278	1e-73	97.01	2	1	167	26	189
LN833557	SH216785.07FU Alternaria atra	278	1e-73	97.01	2	1	167	31	194
LN808950	SH216785.07FU Ulocladium	278	1e-73	97.01	2	1	167	32	195
KX100404	Ulocladium	278	1e-73	97.01	2	1	167	5	168
OTU_19
Referenc	e	Score	E-value	Prcnt	MisM	Qstart	Qend	Rstart	Rend
X82358 S	H207151.07FU Penicillium roqueforti	320	2e-86	100	0	1	173	55	227
NR:10362	1 SH207151.07FU Penicillium roqueforti	320	2e-86	100	0	1	173	31	203
LT558903	Penicillium roqueforti	320	2e-86	100	0	1	173	39	211
LT558902	Penicillium roqueforti	320	2e-86	100	0	1	173	61	233
LT558901	Penicillium roqueforti	320	2e-86	100	0	1	173	34	206
KX100382	Penicillium	320	2e-86	100	0	1	173	58	230
KX090358	Penicillium carneum	320	2e-86	100	0	1	173	187	359
KU987899	Penicillium	320	2e-86	100	0	1	173	69	241
KU987898	Penicillium	320	2e-86	100	0	1	173	18	190
KU987897	Penicillium	320	2e-86	100	0	1	173	69	241
KU987895	Penicillium	320	2e-86	100	0	1	173	25	197
KU987894	Penicillium	320	2e-86	100	0	1	173	69	241
KU987893	Penicillium	320	2e-86	100	0	1	173	69	241
KU987892	Penicillium	320	2e-86	100	0	1	173	69	241
KU987891	Penicillium	320	2e-86	100	0	1	173	69	241
KU987888	Penicillium	320	2e-86	100	0	1	173	69	241
KU987887	Penicillium	320	2e-86	100	0	1	173	69	241
KU987885	Penicillium	320	2e-86	100	0	1	173	69	241
KU663990	Eurotiales	320	2e-86	100	0	1	173	72	244
KT968356	SH207151.07FU Penicillium roqueforti	320	2e-86	100	0	1	173	3	175
KP974231	SH207151.07FU Penicillium	320	2e-86	100	0	1	173	31	203
KM196542	Fungi	320	2e-86	100	0	1	173	71	243
KM196539	Fungi	320	2e-86	100	0	1	173	69	241
KM115165	SH207151.07FU Penicillium carneum	320	2e-86	100	0	1	173	8	180
KM115149	SH207151.07FU Penicillium carneum	320	2e-86	100	0	1	173	8	180
KM115148	SH207151.07FU Penicillium carneum	320	2e-86	100	0	1	173	16	188
KM115141	SH207151.07FU Penicillium carneum	320	2e-86	100	0	1	173	8	180
KM115119	SH207151.07FU Penicillium roqueforti	320	2e-86	100	0	1	173	16	188
KM115118	SH207151.07FU Penicillium roqueforti	320	2e-86	100	0	1	173	13	185
KM115116	SH207151.07FU Penicillium roqueforti	320	2e-86	100	0	1	173	8	180
OTU_20
Referenc	e	Score	E-value	Prcnt	MisM	Qstart	Qend	Rstart	Rend
LT610010	Erythrobasidiales	268	6e-71	100	0	1	145	1	145
KX515509	Fungi	268	6e-71	100	0	1	145	69	213
KX515476	Fungi	268	6e-71	100	0	1	145	69	213
KX515010	Fungi	268	6e-71	100	0	1	145	69	213
KX515008	Fungi	268	6e-71	100	0	1	145	69	213
KX515007	Fungi	268	6e-71	100	0	1	145	69	213
KX514959	Fungi	268	6e-71	100	0	1	145	69	213
KX514957	Fungi	268	6e-71	100	0	1	145	69	213
KF293978	SH194739.07FU Erythrobasidium hasegawianum	268	6e-71	100	0	1	145	42	186
JF758860	SH194739.07FU Erythrobasidium yunnanense	268	6e-71	100	0	1	145	15	159
JF702915	SH194739.07FU Erythrobasidiales	268	6e-71	100	0	1	145	29	173
GU256960	SH194739.07FU Erythrobasidium	268	6e-71	100	0	1	145	69	213
GQ525789	Fungi	268	6e-71	100	0	1	145	69	213
GQ523685	Fungi	268	6e-71	100	0	1	145	68	212
GQ523212	Fungi	268	6e-71	100	0	1	145	69	213
GQ523005	Fungi	268	6e-71	100	0	1	145	69	213
GQ521672	Fungi	268	6e-71	100	0	1	145	69	213
GQ519802	Fungi	268	6e-71	100	0	1	145	69	213
GQ519355	Fungi	268	6e-71	100	0	1	145	69	213
GQ519349	Fungi	268	6e-71	100	0	1	145	69	213
GQ518987	Fungi	268	6e-71	100	0	1	145	69	213
GQ518660	Fungi	268	6e-71	100	0	1	145	69	213
GQ517816	Fungi	268	6e-71	100	0	1	145	69	213
GQ517795	Fungi	268	6e-71	100	0	1	145	69	213
GQ517748	Fungi	268	6e-71	100	0	1	145	69	213
GQ516959	Fungi	268	6e-71	100	0	1	145	69	213
GQ516030	Fungi	268	6e-71	100	0	1	145	69	213
GQ515760	Fungi	268	6e-71	100	0	1	145	69	213
GQ515408	Fungi	268	6e-71	100	0	1	145	69	213
GQ515294	Fungi	268	6e-71	100	0	1	145	69	213
OTU_21
Referenc	e	Score	E-value	Prcnt	MisM	Qstart	Qend	Rstart	Rend
LT577614	Candida albicans	255	4e-67	100	0	1	138	34	171
LT223135	Fungi	255	4e-67	100	0	1	138	12	149
LN835885	Saccharomycetales	255	4e-67	100	0	1	138	168	31
LN835883	Saccharomycetales	255	4e-67	100	0	1	138	168	31
LN835882	Saccharomycetales	255	4e-67	100	0	1	138	168	31
LN835881	Saccharomycetales	255	4e-67	100	0	1	138	168	31
LN835880	Saccharomycetales	255	4e-67	100	0	1	138	168	31
LN835879	Saccharomycetales	255	4e-67	100	0	1	138	168	31
LN835877	Saccharomycetales	255	4e-67	100	0	1	138	168	31
LN835875	Saccharomycetales	255	4e-67	100	0	1	138	168	31
LN835872	Saccharomycetales	255	4e-67	100	0	1	138	168	31
LN835871	Saccharomycetales	255	4e-67	100	0	1	138	168	31
LN835870	Saccharomycetales	255	4e-67	100	0	1	138	168	31
LN835868	Saccharomycetales	255	4e-67	100	0	1	138	168	31
LN835867	Saccharomycetales	255	4e-67	100	0	1	138	168	31
LN835866	Saccharomycetales	255	4e-67	100	0	1	138	168	31
LN835864	Saccharomycetales	255	4e-67	100	0	1	138	168	31
LN835862	Saccharomycetales	255	4e-67	100	0	1	138	168	31
LN835861	Saccharomycetales	255	4e-67	100	0	1	138	168	31
LN835859	Saccharomycetales	255	4e-67	100	0	1	138	168	31
LN835858	Saccharomycetales	255	4e-67	100	0	1	138	168	31
LN835857	Saccharomycetales	255	4e-67	100	0	1	138	168	31
LN835855	Saccharomycetales	255	4e-67	100	0	1	138	168	31
LC201976	Candida albicans	255	4e-67	100	0	1	138	13	150
KY619295	Candida albicans	255	4e-67	100	0	1	138	33	170
KY496199	Candida albicans	255	4e-67	100	0	1	138	27	164
KY468513	Candida africana	255	4e-67	100	0	1	138	16	153
KY101918	Candida albicans	255	4e-67	100	0	1	138	176	313
KY101917	Candida albicans	255	4e-67	100	0	1	138	169	306
KY101916	Candida albicans	255	4e-67	100	0	1	138	177	314
OTU_22
Referenc	e	Score	E-value	Prcnt	MisM	Qstart	Qend	Rstart	Rend
HQ631066	SH180865.07FU Candida	289	5e-77	100	0	1	156	70	225
ISHAM:MI	TS3058 NR_073340 SH180865.07FU Candida metapsilosis	267	2e-70	97.44	4	1	156	9	164
KY102208	Candida metapsilosis	267	2e-70	97.44	4	1	156	44	199
KY102206	Candida metapsilosis	267	2e-70	97.44	4	1	156	42	197
KY102205	Candida metapsilosis	267	2e-70	97.44	4	1	156	42	197
KY102204	Candida metapsilosis	267	2e-70	97.44	4	1	156	43	198
KY102203	Candida metapsilosis	267	2e-70	97.44	4	1	156	178	333
KX421284	Candida metapsilosis	267	2e-70	97.44	4	1	156	31	186
KU665252	Candida metapsilosis	267	2e-70	97.44	4	1	156	31	186
KU665251	Candida metapsilosis	267	2e-70	97.44	4	1	156	31	186
KU665250	Candida metapsilosis	267	2e-70	97.44	4	1	156	31	186
KT359963	Fungi	267	2e-70	97.44	4	1	156	28	183
ISHAM:MI	TS878 KP131739 SH180865.07FU Candida metapsilosis	267	2e-70	97.44	4	1	156	31	186
ISHAM:MI	TS874 KP131735 SH180865.07FU Candida metapsilosis	267	2e-70	97.44	4	1	156	31	186
ISHAM:MI	TS879 KP131734 SH180865.07FU Candida metapsilosis	267	2e-70	97.44	4	1	156	31	186
ISHAM:MI	TS2833 KP068745 SH180865.07FU Candida metapsilosis	267	2e-70	97.44	4	1	156	31	186
KM361837	Candida metapsilosis	267	2e-70	97.44	4	1	156	126	281
KM361836	Candida metapsilosis	267	2e-70	97.44	4	1	156	126	281
KM361835	Candida metapsilosis	267	2e-70	97.44	4	1	156	126	281
KM032323	SH180865.07FU Candida	267	2e-70	97.44	4	1	156	55	210
KM014585	SH180865.07FU Candida metapsilosis	267	2e-70	97.44	4	1	156	204	359
KJ816928	SH180865.07FU Candida metapsilosis	267	2e-70	97.44	4	1	156	8	163
KJ816927	SH180865.07FU Candida metapsilosis	267	2e-70	97.44	4	1	156	8	163
KJ816926	SH180865.07FU Candida metapsilosis	267	2e-70	97.44	4	1	156	8	163
KJ816917	SH180865.07FU Candida metapsilosis	267	2e-70	97.44	4	1	156	8	163
KJ451692	SH180865.07FU Candida metapsilosis	267	2e-70	97.44	4	1	156	176	331
KF313191	SH180865.07FU Candida metapsilosis	267	2e-70	97.44	4	1	156	8	163
KF313187	SH180865.07FU Candida metapsilosis	267	2e-70	97.44	4	1	156	8	163
KC777380	SH180865.07FU Candida metapsilosis	267	2e-70	97.44	4	1	156	29	184
KC777375	SH180865.07FU Candida metapsilosis	267	2e-70	97.44	4	1	156	31	186
OTU_23
Referenc	e	Score	E-value	Prcnt	MisM	Qstart	Qend	Rstart	Rend
KY101877	Candida albicans	189	4e-47	91.43	8	1	137	105	243
KC905063	SH194547.07FU Candida albicans	189	4e-47	91.43	8	1	137	192	330
LT577614	Candida albicans	187	2e-46	91.37	9	1	137	34	171
LT223135	Fungi	187	2e-46	91.37	9	1	137	12	149
LN835885	Saccharomycetales	187	2e-46	91.37	9	1	137	168	31
LN835883	Saccharomycetales	187	2e-46	91.37	9	1	137	168	31
LN835882	Saccharomycetales	187	2e-46	91.37	9	1	137	168	31
LN835881	Saccharomycetales	187	2e-46	91.37	9	1	137	168	31
LN835880	Saccharomycetales	187	2e-46	91.37	9	1	137	168	31
LN835879	Saccharomycetales	187	2e-46	91.37	9	1	137	168	31
LN835877	Saccharomycetales	187	2e-46	91.37	9	1	137	168	31
LN835875	Saccharomycetales	187	2e-46	91.37	9	1	137	168	31
LN835872	Saccharomycetales	187	2e-46	91.37	9	1	137	168	31
LN835871	Saccharomycetales	187	2e-46	91.37	9	1	137	168	31
LN835870	Saccharomycetales	187	2e-46	91.37	9	1	137	168	31
LN835868	Saccharomycetales	187	2e-46	91.37	9	1	137	168	31
LN835867	Saccharomycetales	187	2e-46	91.37	9	1	137	168	31
LN835866	Saccharomycetales	187	2e-46	91.37	9	1	137	168	31
LN835864	Saccharomycetales	187	2e-46	91.37	9	1	137	168	31
LN835862	Saccharomycetales	187	2e-46	91.37	9	1	137	168	31
LN835861	Saccharomycetales	187	2e-46	91.37	9	1	137	168	31
LN835859	Saccharomycetales	187	2e-46	91.37	9	1	137	168	31
LN835858	Saccharomycetales	187	2e-46	91.37	9	1	137	168	31
LN835857	Saccharomycetales	187	2e-46	91.37	9	1	137	168	31
LN835855	Saccharomycetales	187	2e-46	91.37	9	1	137	168	31
LC201976	Candida albicans	187	2e-46	91.37	9	1	137	13	150
KY619295	Candida albicans	187	2e-46	91.37	9	1	137	33	170
KY496199	Candida albicans	187	2e-46	91.37	9	1	137	27	164
KY468513	Candida africana	187	2e-46	91.37	9	1	137	16	153
KY101918	Candida albicans	187	2e-46	91.37	9	1	137	176	313
OTU_24
Referenc	e	Score	E-value	Prcnt	MisM	Qstart	Qend	Rstart	Rend
KP890484	SH207147.07FU Penicillium	324	1e-87	100	0	1	175	55	229
KP890408	SH207147.07FU Penicillium	324	1e-87	100	0	1	175	54	228
KP890402	SH207147.07FU Penicillium	324	1e-87	100	0	1	175	55	229
KM115145	SH207147.07FU Penicillium verrucosum	324	1e-87	100	0	1	175	16	190
KJ834513	SH207147.07FU Penicillium nordicum	324	1e-87	100	0	1	175	12	186
KJ527448	SH207147.07FU Penicillium nordicum	324	1e-87	100	0	1	175	34	208
KJ527435	SH207147.07FU Penicillium allii	324	1e-87	100	0	1	175	24	198
KF240719	SH207147.07FU Penicillium allii	324	1e-87	100	0	1	175	55	229
KC009832	SH207147.07FU Penicillium verrucosum	324	1e-87	100	0	1	175	41	215
KC009829	SH207147.07FU Penicillium verrucosum	324	1e-87	100	0	1	175	56	230
JX270576	SH207147.07FU Penicillium	324	1e-87	100	0	1	175	59	233
JX164079	SH207147.07FU Penicillium	324	1e-87	100	0	1	175	69	243
JQ761271	SH207147.07FU Penicillium	324	1e-87	100	0	1	175	9	183
JN942853	SH207147.07FU Penicillium hirsutum	324	1e-87	100	0	1	175	10	184
JN942849	SH207147.07FU Penicillium verrucosum	324	1e-87	100	0	1	175	10	184
JN246035	SH207147.07FU Penicillium	324	1e-87	100	0	1	175	31	205
JN246034	SH207147.07FU Penicillium	324	1e-87	100	0	1	175	31	205
JF311967	SH207147.07FU Penicillium	324	1e-87	100	0	1	175	31	205
JF311949	SH207147.07FU Penicillium	324	1e-87	100	0	1	175	24	198
JF311948	SH199405.07FU Penicillium	324	1e-87	100	0	1	175	15	189
GQ999279	SH207147.07FU Penicillium	324	1e-87	100	0	1	175	52	226
GQ999277	SH207147.07FU Penicillium	324	1e-87	100	0	1	175	52	226
GQ999276	SH207147.07FU Penicillium	324	1e-87	100	0	1	175	52	226
GQ999274	SH207147.07FU Penicillium	324	1e-87	100	0	1	175	52	226
GQ999273	SH207147.07FU Penicillium	324	1e-87	100	0	1	175	52	226
GQ999272	SH207147.07FU Penicillium	324	1e-87	100	0	1	175	52	226
GQ999271	SH207147.07FU Penicillium	324	1e-87	100	0	1	175	52	226
GQ999261	SH207147.07FU Penicillium	324	1e-87	100	0	1	175	52	226
GQ999221	SH207147.07FU Penicillium	324	1e-87	100	0	1	175	52	226
GQ999219	SH207147.07FU Penicillium	324	1e-87	100	0	1	175	52	226
OTU_25
Referenc	e	Score	E-value	Prcnt	MisM	Qstart	Qend	Rstart	Rend
KT923223	SH202931.07FU Fungi	231	6e-60	100	0	1	125	42	166
HQ115699	SH202931.07FU Acremonium	231	6e-60	100	0	1	125	34	158
AB693777	SH202931.07FU Acremonium	231	6e-60	100	0	1	125	12	136
JX042914	SH202931.07FU Fungi	226	3e-58	99.2	1	1	125	47	171
HQ631055	SH202931.07FU Hypocreales	226	3e-58	99.21	0	1	125	104	229
HE608638	SH202931.07FU Acremonium curvulum	226	3e-58	99.21	0	1	125	15	140
GQ923991	SH202931.07FU Hypocreales	226	3e-58	99.2	1	1	125	21	145
KJ540100	SH202931.07FU Acremonium	198	6e-50	97.46	0	8	125	12	126
KX953324	Hypocreales	193	3e-48	94.4	7	1	125	14	138
JX363027	Fungi	193	3e-48	94.4	7	1	125	77	201
HM162159	SH202939.07FU Acremonium	193	3e-48	94.4	7	1	125	69	193
FJ780515	Fungi	193	3e-48	94.4	7	1	125	69	193
JX371089	Fungi	178	8e-44	92.19	7	1	125	77	204
OTU_26
Referenc	e	Score	E-value	Prcnt	MisM	Qstart	Qend	Rstart	Rend
Y17071 S	H215493.07FU Alternaria lini	303	2e-81	100	0	1	164	1	164
U05195 S	H215493.07FU Alternaria alternata	303	2e-81	100	0	1	164	31	194
LT608748	Pleosporaceae	303	2e-81	100	0	1	164	1	164
LT604492	Alternaria	303	2e-81	100	0	1	164	30	193
LT604491	Alternaria	303	2e-81	100	0	1	164	31	194
LT603038	Alternaria alternata	303	2e-81	100	0	1	164	29	192
LT603037	Alternaria alternata	303	2e-81	100	0	1	164	31	194
LN882215	Fungi	303	2e-81	100	0	1	164	165	2
LN846782	SH215493.07FU Alternaria alternata	303	2e-81	100	0	1	164	17	180
LN835252	SH215493.07FU Alternaria alternata	303	2e-81	100	0	1	164	55	218
LN829123	SH215493.07FU Alternaria tenuissima	303	2e-81	100	0	1	164	1	164
LN829122	SH215493.07FU Alternaria tenuissima	303	2e-81	100	0	1	164	1	164
LN829121	SH215493.07FU Alternaria tenuissima	303	2e-81	100	0	1	164	1	164
LN829120	SH215493.07FU Alternaria tenuissima	303	2e-81	100	0	1	164	1	164
LN808867	SH215493.07FU Alternaria alternata	303	2e-81	100	0	1	164	72	235
LN808862	SH215493.07FU Alternaria alternata	303	2e-81	100	0	1	164	29	192
LN713976	SH215493.07FU Alternaria alternata	303	2e-81	100	0	1	164	21	184
LC163506	Alternaria alternata	303	2e-81	100	0	1	164	17	180
LC134324	Alternaria tenuissima	303	2e-81	100	0	1	164	60	223
LC134323	Alternaria tenuissima	303	2e-81	100	0	1	164	60	223
LC134322	Alternaria tenuissima	303	2e-81	100	0	1	164	59	222
LC134321	Alternaria tenuissima	303	2e-81	100	0	1	164	71	234
LC134320	Alternaria tenuissima	303	2e-81	100	0	1	164	59	222
LC131450	SH215493.07FU Alternaria alternata	303	2e-81	100	0	1	164	66	229
LC131449	SH215493.07FU Alternaria alternata	303	2e-81	100	0	1	164	74	237
LC131448	SH215493.07FU Alternaria alternata	303	2e-81	100	0	1	164	71	234
LC131447	SH215493.07FU Alternaria alternata	303	2e-81	100	0	1	164	65	228
LC131446	SH215493.07FU Alternaria alternata	303	2e-81	100	0	1	164	59	222
LC131445	SH215493.07FU Alternaria alternata	303	2e-81	100	0	1	164	60	223
LC131444	SH215493.07FU Alternaria alternata	303	2e-81	100	0	1	164	73	236
OTU_27
Referenc	e	Score	E-value	Prcnt	MisM	Qstart	Qend	Rstart	Rend
KP889613	SH532292.07FU Chytridiomycota	449	3e-125	100	0	1	243	1	243
LN680557	Fungi	398	1e-109	96.31	5	1	243	317	557
LN680556	Fungi	398	1e-109	96.31	5	1	243	317	557
AM260799	SH471711.07FU Chytridiomycota	370	3e-101	94.67	3	1	243	349	583
KF618144	Fungi	305	8e-82	98.29	1	36	208	360	534
FJ214803	SH481675.07FU Rhizidium phycophilum	226	6e-58	90.22	2	63	243	133	303
FJ214804	SH464098.07FU Rhizidium phycophilum	193	6e-48	84.43	16	41	243	90	293
JX905548	SH178807.07FU Avachytrium platense	159	6e-38	94.29	5	139	243	68	171
JX905536	SH003114.07FU Avachytrium platense	159	6e-38	94.29	5	139	243	69	172
JX905535	SH178807.07FU Avachytrium platense	159	6e-38	94.29	5	139	243	68	171
EU873018	Chytridiomycota	145	2e-33	92.23	7	139	241	336	437
JX905558	SH223411.07FU Rhizoclosmatium globosum	126	7e-28	88.79	7	138	243	179	281
JX905553	SH223411.07FU Rhizoclosmatium globosum	126	7e-28	88.79	7	138	243	175	277
JX905552	SH223411.07FU Rhizoclosmatium globosum	126	7e-28	88.79	7	138	243	175	277
AY997076	Rhizoclosmatium	126	7e-28	88.79	7	138	243	845	947
JX905549	SH209154.07FU Odontochytrium milleri	121	3e-26	87.85	7	138	243	213	314
JX905539	SH023704.07FU Odontochytrium milleri	121	3e-26	87.85	7	138	243	206	307
AY349117	SH209154.07FU Odontochytrium milleri	121	3e-26	87.85	7	138	243	231	332
JX905534	SH223412.07FU Rhizoclosmatium globosum	117	4e-25	87.5	9	140	243	175	274
DQ309166	Chytridiomycota	111	2e-23	94.52	3	171	243	1	72
AY349116	SH481192.07FU Obelidium mucronatum	110	7e-23	87	9	144	243	180	275
AY349115	SH464196.07FU Siphonaria petersenii	104	3e-21	84.4	13	136	243	210	315
DQ536501	SH477524.07FU Podochytrium dentatum	102	1e-20	87.23	7	151	243	637	726
KX515147	Fungi	80.5	5e-14	92.73	4	189	243	240	294
JX369858	Fungi	80.5	5e-14	92.73	4	189	243	217	271
JX366761	Fungi	80.5	5e-14	92.73	4	189	243	217	271
JX136119	SH489138.07FU Fungi	80.5	5e-14	92.73	4	189	243	263	317
GQ522621	Fungi	80.5	5e-14	92.73	4	189	243	185	239
GQ520413	Fungi	80.5	5e-14	92.73	4	189	243	189	243
GQ512666	Fungi	80.5	5e-14	92.73	4	189	243	185	239
OTU_28
Referenc	e	Score	E-value	Prcnt	MisM	Qstart	Qend	Rstart	Rend
NR:10369	5 SH207147.07FU Penicillium flavigenum	324	1e-87	100	0	1	175	31	205
NR:10369	4 SH207147.07FU Penicillium nalgiovense	324	1e-87	100	0	1	175	31	205
NR:10369	3 SH207147.07FU Penicillium kewense	324	1e-87	100	0	1	175	31	205
LT612422	Eurotiales	324	1e-87	100	0	1	175	1	175
LN809076	SH207147.07FU Penicillium chrysogenum	324	1e-87	100	0	1	175	32	206
LN809067	SH207147.07FU Penicillium chrysogenum	324	1e-87	100	0	1	175	59	233
LN809065	SH207147.07FU Penicillium chrysogenum	324	1e-87	100	0	1	175	32	206
LN809058	SH207147.07FU Penicillium flavigenum	324	1e-87	100	0	1	175	29	203
LN808896	SH207147.07FU Penicillium	324	1e-87	100	0	1	175	53	227
KY345408	Penicillium	324	1e-87	100	0	1	175	69	243
KX674634	Penicillium glandicola (as Penicillium mononem..	324	1e-87	100	0	1	175	35	209
KX148635	Penicillium	324	1e-87	100	0	1	175	46	220
KU729036	Penicillium dipodomyis	324	1e-87	100	0	1	175	35	209
KU204712	SH207147.07FU Penicillium	324	1e-87	100	0	1	175	29	203
KT759259	SH207147.07FU Penicillium	324	1e-87	100	0	1	175	69	243
KP216992	SH207147.07FU Penicillium chrysogenum	324	1e-87	100	0	1	175	31	205
KP055800	SH207147.07FU Penicillium	324	1e-87	100	0	1	175	29	203
KP055798	SH207147.07FU Penicillium	324	1e-87	100	0	1	175	27	201
KJ188608	SH207147.07FU Penicillium	324	1e-87	100	0	1	175	47	221
KF385276	SH207147.07FU Penicillium	324	1e-87	100	0	1	175	69	243
KC466526	SH207147.07FU Penicillium lanosum	324	1e-87	100	0	1	175	31	205
KC411726	SH207147.07FU Penicillium sinaicum	324	1e-87	100	0	1	175	12	186
KC411685	SH207147.07FU Penicillium glandicola (as Penici..	324	1e-87	100	0	1	175	12	186
KC411684	SH207147.07FU Penicillium glandicola (as Penici..	324	1e-87	100	0	1	175	12	186
KC292888	SH207147.07FU Penicillium lanosum	324	1e-87	100	0	1	175	11	185
KC292845	SH207147.07FU Penicillium lanosum	324	1e-87	100	0	1	175	11	185
KC292844	SH207147.07FU Penicillium	324	1e-87	100	0	1	175	16	190
JX997116	SH207147.07FU Penicillium nilense (as Penicilli..	324	1e-87	100	0	1	175	31	205
JX997113	SH207147.07FU Penicillium	324	1e-87	100	0	1	175	31	205
JX997108	SH207147.07FU Penicillium nilense (as Penicilli..	324	1e-87	100	0	1	175	31	205
OTU_29
Referenc	e	Score	E-value	Prcnt	MisM	Qstart	Qend	Rstart	Rend
U57671 S	H210203.07FU Sarocladium strictum	305	5e-82	100	0	1	165	33	197
LC133854	Sarocladium	305	5e-82	100	0	1	165	45	209
LC015667	SH210203.07FU Sarocladium strictum	305	5e-82	100	0	1	165	47	211
KY201444	Hypocreales	305	5e-82	100	0	1	165	47	211
KX928832	Acremonium	305	5e-82	100	0	1	165	42	206
KX271309	Fungi	305	5e-82	100	0	1	165	56	220
KU901567	Sarocladium strictum	305	5e-82	100	0	1	165	11	175
KU901565	Sarocladium strictum	305	5e-82	100	0	1	165	2	166
KU574664	Sarocladium strictum	305	5e-82	100	0	1	165	16	180
KU141379	SH210203.07FU Sarocladium strictum	305	5e-82	100	0	1	165	16	180
KT996095	Fungi	305	5e-82	100	0	1	165	12	176
KT923247	SH210203.07FU Fungi	305	5e-82	100	0	1	165	52	216
KT923229	SH210203.07FU Fungi	305	5e-82	100	0	1	165	71	235
KT878337	SH210203.07FU Sarocladium strictum	305	5e-82	100	0	1	165	73	237
KT809064	Sarocladium strictum	305	5e-82	100	0	1	165	47	211
KT722588	SH210203.07FU Sarocladium strictum	305	5e-82	100	0	1	165	6	170
KT360088	Fungi	305	5e-82	100	0	1	165	28	192
KT265805	Acremonium	305	5e-82	100	0	1	165	543	707
KT203173	SH210203.07FU Sarocladium strictum	305	5e-82	100	0	1	165	28	192
KT203153	SH210203.07FU Fungi	305	5e-82	100	0	1	165	6	170
KT203120	SH210203.07FU Sarocladium strictum	305	5e-82	100	0	1	165	4	168
KT202951	SH210203.07FU Sarocladium strictum	305	5e-82	100	0	1	165	7	171
KT202950	SH210203.07FU Fungi	305	5e-82	100	0	1	165	16	180
KT202949	SH210203.07FU Fungi	305	5e-82	100	0	1	165	6	170
KT202875	SH210203.07FU Fungi	305	5e-82	100	0	1	165	16	180
KT202861	SH210203.07FU Sarocladium strictum	305	5e-82	100	0	1	165	24	188
KT202860	SH210203.07FU Fungi	305	5e-82	100	0	1	165	6	170
KT202836	SH210203.07FU Fungi	305	5e-82	100	0	1	165	16	180
KT202833	SH210203.07FU Sarocladium strictum	305	5e-82	100	0	1	165	15	179
KT202832	SH210203.07FU Fungi	305	5e-82	100	0	1	165	6	170
OTU_30
Referenc	e	Score	E-value	Prcnt	MisM	Qstart	Qend	Rstart	Rend
KM396771	SH194580.07FU Auricularia auricula-judae	292	4e-78	98.79	1	1	165	28	191
KM396770	SH194580.07FU Auricularia auricula-judae	292	4e-78	98.79	1	1	165	26	189
KM396769	SH194580.07FU Auricularia auricula-judae	292	4e-78	98.79	1	1	165	24	187
FJ820585	SH194580.07FU Auriculariales	289	5e-77	98.18	3	1	165	52	216
KP776003	SH194580.07FU Auricularia auricula-judae	287	2e-76	98.18	2	1	165	24	187
KJ698426	SH194580.07FU Auricularia auricula-judae	287	2e-76	98.18	2	1	165	1	164
KJ698425	SH194580.07FU Auricularia auricula-judae	287	2e-76	98.18	2	1	165	1	164
KX621136	Auricularia auricula-judae	281	9e-75	97.58	2	1	165	6	168
KX621135	Auricularia auricula-judae	281	9e-75	97.58	2	1	165	6	168
KR867638	SH194580.07FU Auricularia auricula-judae	276	4e-73	96.97	3	1	165	20	182
KM396772	SH194580.07FU Auricularia auricula-judae	276	4e-73	96.97	4	1	165	27	190
AF291268	SH194580.07FU Auricularia auricula-judae	276	4e-73	96.97	3	1	165	20	182
KT152101	SH194580.07FU Auricularia auricula-judae	268	7e-71	98.06	2	11	165	1	154
KT152100	SH194580.07FU Auricularia auricula-judae	268	7e-71	98.06	2	11	165	1	154
KT152099	SH194580.07FU Auricularia auricula-judae	268	7e-71	98.06	2	11	165	1	154
KR336696	SH194580.07FU Auricularia auricula-judae	267	2e-70	95.15	7	1	165	32	195
JX065174	SH194580.07FU Auricularia auricula-judae	267	2e-70	99.32	1	20	165	1	146
KR336695	SH194580.07FU Auricularia auricula-judae	261	1e-68	98.63	2	20	165	1	146
KX621137	Auricularia auricula-judae	244	1e-63	91.52	12	1	165	6	168
KT152095	SH522301.07FU Auricularia americana	220	2e-56	95.65	4	29	165	18	154
KP776002	SH522301.07FU Auricularia americana	220	2e-56	95.65	4	29	165	50	186
KP776001	SH522301.07FU Auricularia americana	220	2e-56	95.65	4	29	165	50	186
KP776000	SH522301.07FU Auricularia americana	220	2e-56	95.65	4	29	165	50	186
KM884971	Auricularia americana	220	2e-56	91.02	9	1	165	55	217
KM884968	Auricularia americana	220	2e-56	91.02	9	1	165	55	217
KM396768	SH522301.07FU Auricularia americana	220	2e-56	95.65	4	29	165	50	186
KM396767	SH522301.07FU Auricularia americana	220	2e-56	95.65	4	29	165	50	186
KM396766	SH522301.07FU Auricularia americana	220	2e-56	95.65	4	29	165	51	187
KM396764	SH522301.07FU Auricularia americana	220	2e-56	95.65	4	29	165	52	188
KJ698429	SH522301.07FU Auricularia americana	220	2e-56	95.65	4	29	165	26	162
OTU_31
Referenc	e	Score	E-value	Prcnt	MisM	Qstart	Qend	Rstart	Rend
KX944751	Tremellales	331	1e-89	98.4	3	1	188	1	188
HE584883	SH019988.07FU Fellomyces chinensis	274	2e-72	93.16	8	3	188	1	189
KT328855	SH496581.07FU Fungi	124	2e-27	90.72	3	96	188	126	220
JX386990	Fungi	124	2e-27	91.3	6	98	188	137	227
JX383877	Fungi	124	2e-27	91.3	6	98	188	136	226
JN906342	Fungi	124	2e-27	91.4	4	98	188	128	218
JN906034	Fungi	124	2e-27	91.4	5	97	188	145	235
GU327507	Tremellales	124	2e-27	91.4	4	98	188	59	149
KF617804	SH019529.07FU Tremellales	122	6e-27	91.3	4	99	188	134	223
JX389820	Fungi	122	6e-27	91.3	5	98	188	137	226
JX388946	Fungi	122	6e-27	91.3	5	98	188	137	226
JX388801	Fungi	122	6e-27	91.3	5	98	188	137	226
JX388572	Fungi	122	6e-27	91.3	5	98	188	137	226
JX387867	Fungi	122	6e-27	91.3	5	98	188	137	226
JX387671	Fungi	122	6e-27	91.3	5	98	188	137	226
JX385591	Fungi	122	6e-27	91.3	5	98	188	137	226
JX385173	Fungi	122	6e-27	91.3	5	98	188	137	226
JX384275	Fungi	122	6e-27	91.3	5	98	188	137	226
JX384047	Fungi	122	6e-27	91.3	5	98	188	137	226
JX383662	Fungi	122	6e-27	91.3	5	98	188	136	225
HQ631056	SH477283.07FU Tremellaceae	122	6e-27	91.3	5	98	188	130	219
DQ054542	SH005081.07FU Tremellomycetes	122	6e-27	89.8	7	92	188	130	225
NR:07709	8 SH176368.07FU Kockovaella phaffii	121	2e-26	90.43	5	97	188	104	195
NR:07333	8 SH176359.07FU Kockovaella lichenicola	121	2e-26	90.43	5	97	188	107	198
NR:07325	8 SH176359.07FU Kockovaella chinensis	121	2e-26	90.43	5	97	188	107	198
KY103855	Kockovaella phaffii	121	2e-26	90.43	5	97	188	118	209
KY103852	Kockovaella lichenicola	121	2e-26	90.43	5	97	188	121	212
KY103848	Kockovaella chinensis	121	2e-26	90.43	5	97	188	120	211
KU582345	SH492310.07FU Fungi	121	2e-26	90.43	5	98	188	123	215
JX998749	SH001472.07FU Basidiomycota	121	2e-26	90.43	5	97	188	120	211
OTU_32
Referenc	e	Score	E-value	Prcnt	MisM	Qstart	Qend	Rstart	Rend
KP974240	SH532435.07FU Rhodosporidiobolus colostri	279	3e-74	100	0	1	151	68	218
FJ757713	Fungi	279	3e-74	100	0	1	151	69	219
AB632643	Fungi	279	3e-74	100	0	1	151	16	166
FJ758880	Fungi	274	1e-72	99.34	1	1	151	69	219
GQ508712	Fungi	252	6e-66	96.69	5	1	151	69	219
KY591352	Sporidiobolales	244	1e-63	96.03	4	1	151	12	160
KY104695	Rhodosporidiobolus colostri	244	1e-63	96.03	4	1	151	75	223
KY104694	Rhodosporidiobolus colostri	244	1e-63	96.03	4	1	151	27	175
KY104693	Rhodosporidiobolus colostri	244	1e-63	96.03	4	1	151	40	188
KX079888	SH194503.07FU Rhodosporidiobolus colostri	244	1e-63	96.03	4	1	151	3	151
KX079879	SH194503.07FU Rhodosporidiobolus colostri	244	1e-63	96.03	4	1	151	33	181
KX079873	SH194503.07FU Rhodosporidiobolus colostri	244	1e-63	96.03	4	1	151	3	151
KT886766	Fungi	244	1e-63	96.03	4	1	151	1	149
KP714626	SH194503.07FU Rhodosporidiobolus colostri	244	1e-63	96.03	4	1	151	68	216
KP714555	SH194503.07FU Rhodosporidiobolus colostri	244	1e-63	96.03	4	1	151	60	208
KM384457	SH194503.07FU Rhodosporidiobolus colostri	244	1e-63	96.03	4	1	151	19	167
KM384456	SH194503.07FU Rhodosporidiobolus colostri	244	1e-63	96.03	4	1	151	20	168
KM384455	SH194503.07FU Rhodosporidiobolus colostri	244	1e-63	96.03	4	1	151	17	165
KM104046	SH194503.07FU Rhodosporidiobolus colostri	244	1e-63	96.03	4	1	151	39	187
KF221954	Fungi	244	1e-63	96.03	4	1	151	47	195
JX188223	SH194503.07FU Rhodosporidiobolus colostri	244	1e-63	96.03	4	1	151	33	181
JN906112	Fungi	244	1e-63	96.03	4	1	151	69	217
JN636813	SH194503.07FU Rhodosporidiobolus colostri	244	1e-63	96.03	4	1	151	68	216
JN246563	SH194503.07FU Rhodosporidiobolus colostri	244	1e-63	96.03	4	1	151	42	190
JN246562	SH194503.07FU Rhodosporidiobolus colostri	244	1e-63	96.03	4	1	151	42	190
JF945269	Fungi	244	1e-63	96.03	4	1	151	54	202
FR682387	SH194503.07FU Rhodosporidiobolus colostri	244	1e-63	96.03	4	1	151	9	157
AJ853459	SH194503.07FU Rhodosporidiobolus colostri	244	1e-63	96.03	4	1	151	9	157
KU609500	SH194503.07FU Rhodosporidiobolus colostri	239	5e-62	95.36	5	1	151	12	160
KF274114	SH194503.07FU Rhodosporidiobolus colostri	239	5e-62	95.39	4	1	151	81	230
OTU_33
Referenc	e	Score	E-value	Prcnt	MisM	Qstart	Qend	Rstart	Rend
JF907961	SH031122.07FU Crepidotus subverrucisporus	431	1e-119	97.98	5	1	248	55	302
JX136316	Fungi	379	5e-104	94.35	13	1	248	190	436
JF907963	SH031117.07FU Crepidotus luteolus	348	1e-94	92.03	14	3	248	24	273
EU489965	SH219454.07FU Crepidotus	327	2e-88	90.76	18	1	248	174	418
JX344900	Fungi	316	4e-85	89.96	20	1	248	77	321
JX341593	Fungi	311	2e-83	89.56	21	1	248	77	321
FJ601806	SH031119.07FU Crepidotus tennesseensis	305	8e-82	89.39	22	3	243	3	247
JQ247381	SH219452.07FU Crepidotus	300	4e-80	88.54	21	1	248	124	373
JX345150	Fungi	296	5e-79	88.49	20	1	248	77	323
KU530332	Agaricales	294	2e-78	88.19	21	1	248	53	303
KU175683	SH219452.07FU Basidiomycota	294	2e-78	88.19	21	1	248	53	303
JF907960	SH219447.07FU Crepidotus cesatii (as Crepidotus..	270	3e-71	87.3	21	1	241	40	276
UDB01819	7 SH219447.07FU Crepidotus applanatus	265	1e-69	86.89	22	1	241	70	306
JX344572	Fungi	259	6e-68	89.1	20	1	211	77	284
UDB01519	9 SH031118.07FU Crepidotus lundellii	241	2e-62	85.54	21	1	237	22	254
KY559326	Crepidotus	235	1e-60	84.96	22	1	238	44	282
UDB03149	9 Crepidotus lundellii	235	1e-60	85.12	22	1	237	24	256
KF879616	SH213808.07FU Crepidotus malachioides	233	4e-60	84.9	21	3	238	49	286
KF879615	SH213808.07FU Crepidotus malachioides	233	4e-60	84.9	21	3	238	49	286
KF154019	SH213808.07FU Crepidotus malachioides	233	4e-60	84.9	21	3	238	10	247
JQ666669	SH213808.07FU Crepidotus	228	2e-58	84.34	22	3	242	71	311
KX963787	Crepidotus	224	2e-57	86.6	20	35	241	2	204
KT695347	SH219445.07FU Crepidotus	213	5e-54	82.69	25	1	242	12	269
KF879617	SH219445.07FU Crepidotus calolepis	213	5e-54	82.69	25	1	242	47	304
FJ627025	SH219445.07FU Crepidotus mollis	213	5e-54	82.69	25	1	242	11	268
UDB01955	3 SH219445.07FU Crepidotus calolepis	213	5e-54	82.69	25	1	242	25	282
UDB01820	7 SH219445.07FU Crepidotus mollis (as Crepidotus..	213	5e-54	82.69	25	1	242	25	282
JF908012	SH176928.07FU Galerina badipes	189	8e-47	82.08	25	3	238	41	266
AJ585495	SH176928.07FU Galerina badipes	189	8e-47	82.08	25	3	238	8	233
AJ585494	SH176928.07FU Galerina badipes	189	8e-47	82.08	25	3	238	8	233
OTU_34
Referenc	e	Score	E-value	Prcnt	MisM	Qstart	Qend	Rstart	Rend
KU164712	SH214135.07FU Fungi	287	2e-76	100	0	1	155	46	200
KU163907	SH214135.07FU Fungi	287	2e-76	100	0	1	155	46	200
KT809130	Malasseziales	287	2e-76	100	0	1	155	47	201
KF800691	Fungi	287	2e-76	100	0	1	155	241	395
KF800120	Fungi	287	2e-76	100	0	1	155	241	395
JX317381	SH214135.07FU Malasseziales	287	2e-76	100	0	1	155	69	223
JX042766	SH214135.07FU Malasseziales	287	2e-76	100	0	1	155	47	201
JQ666412	SH214135.07FU Malasseziales	287	2e-76	100	0	1	155	69	223
JQ666333	SH214135.07FU Malasseziales	287	2e-76	100	0	1	155	69	223
JQ666320	SH214135.07FU Malasseziales	287	2e-76	100	0	1	155	68	222
JF691092	SH214135.07FU Malasseziales	287	2e-76	100	0	1	155	4	158
HQ436049	SH214135.07FU Malasseziales	287	2e-76	100	0	1	155	34	188
GU327511	SH214135.07FU Malasseziales	287	2e-76	100	0	1	155	9	163
GU327510	SH214135.07FU Malasseziales	287	2e-76	100	0	1	155	18	172
GU327509	SH214135.07FU Malasseziales	287	2e-76	100	0	1	155	19	173
GQ522480	Fungi	287	2e-76	100	0	1	155	38	192
FR682172	SH214135.07FU Malasseziales	287	2e-76	100	0	1	155	9	163
AB633040	Fungi	287	2e-76	100	0	1	155	16	170
AB633008	Fungi	287	2e-76	100	0	1	155	16	170
KC785585	SH214135.07FU Malasseziales	281	8e-75	99.35	1	1	155	55	209
JF691131	SH214135.07FU Malasseziales	281	8e-75	99.35	1	1	155	9	163
GQ515737	Fungi	281	8e-75	99.35	1	1	155	43	197
AM901750	SH214135.07FU Malasseziales	281	8e-75	99.35	1	1	155	223	377
AB633115	Fungi	281	8e-75	99.35	1	1	155	16	170
OTU_35
Referenc	e	Score	E-value	Prcnt	MisM	Qstart	Qend	Rstart	Rend
EF621954	SH186559.07FU Microbotryum tragopogonis-pratensis	305	5e-82	100	0	1	165	54	218
DQ238733	SH186559.07FU Microbotryum tragopogonis-pratensis	305	5e-82	100	0	1	165	32	196
DQ238732	SH186559.07FU Microbotryum tragopogonis-pratensis	305	5e-82	100	0	1	165	32	196
AY588110	SH186559.07FU Microbotryum tragopogonis-pratensis	305	5e-82	100	0	1	165	67	231
DQ238731	SH186559.07FU Microbotryum scorzonerae	300	2e-80	99.39	1	1	165	13	177
KJ778634	SH186561.07FU Microbotryum scorzonerae	270	2e-71	96.36	5	1	165	9	172
KJ778633	SH186561.07FU Microbotryum scorzonerae	270	2e-71	96.36	5	1	165	9	172
AF045877	SH186561.07FU Microbotryum scorzonerae	270	2e-71	96.36	5	1	165	21	184
EF621953	SH186561.07FU Microbotryum scorzonerae	263	3e-69	95.76	4	1	165	60	221
DQ238728	SH186565.07FU Microbotryum reticulatum	237	2e-61	92.77	8	1	165	11	173
AF038836	SH186565.07FU Sphacelotheca hydropiperis	237	2e-61	92.77	8	1	165	31	193
DQ238735	SH186568.07FU Microbotryum onopordi	231	9e-60	92.77	3	1	165	32	189
DQ238730	SH186565.07FU Microbotryum reticulatum	231	9e-60	92.22	8	1	165	16	179
DQ238729	SH186571.07FU Microbotryum reticulatum	231	9e-60	92.22	8	1	165	10	173
AY280460	SH186568.07FU Microbotryum cardui	231	9e-60	92.77	3	1	165	1	158
AY285774	SH186568.07FU Microbotryum silybum	228	1e-58	92.22	3	1	165	1	159
KJ778630	SH477797.07FU Microbotryum reticulatum	226	4e-58	91.62	9	1	165	9	172
DQ238727	SH186563.07FU Microbotryum tenuisporum	224	1e-57	91.52	10	1	165	32	192
DQ238726	SH186563.07FU Microbotryum cordae	224	1e-57	91.52	10	1	165	13	173
AY212988	SH186563.07FU Microbotryum cordae	224	1e-57	91.52	10	1	165	12	172
AF045878	SH186563.07FU Microbotryum cordae	224	1e-57	91.52	10	1	165	15	175
EF621928	SH186562.07FU Microbotryum betonicae	213	3e-54	90.06	8	1	165	70	237
EF621927	SH186562.07FU Microbotryum betonicae	213	3e-54	90.06	8	1	165	70	237
EF621926	SH186562.07FU Microbotryum betonicae	213	3e-54	90.06	8	1	165	70	237
EF621925	SH186562.07FU Microbotryum betonicae	213	3e-54	90.06	8	1	165	70	237
EF621924	SH186562.07FU Microbotryum betonicae	213	3e-54	90.06	8	1	165	70	237
DQ238734	SH186561.07FU Microbotryum scorzonerae	206	5e-52	94.74	6	33	165	16	147
EF621944	SH186560.07FU Microbotryum pinguiculae	202	7e-51	88.89	10	1	165	60	227
EF621942	SH186560.07FU Microbotryum pinguiculae	202	7e-51	88.89	10	1	165	32	199
EF621941	SH186560.07FU Microbotryum pinguiculae	202	7e-51	88.89	10	1	165	32	199
OTU_36
Referenc	e	Score	E-value	Prcnt	MisM	Qstart	Qend	Rstart	Rend
LN614503	Rhodotorula	590	3e-167	100	0	1	319	1	319
KY104858	Rhodotorula mucilaginosa	590	3e-167	100	0	1	319	544	226
KY076610	Rhodotorula mucilaginosa	590	3e-167	100	0	1	319	531	213
KX859706	Rhodotorula mucilaginosa	590	3e-167	100	0	1	319	542	224
KX771229	Rhodotorula mucilaginosa	590	3e-167	100	0	1	319	512	194
KX525688	Rhodotorula mucilaginosa	590	3e-167	100	0	1	319	496	178
KX525679	Rhodotorula mucilaginosa	590	3e-167	100	0	1	319	497	179
KX525678	Rhodotorula mucilaginosa	590	3e-167	100	0	1	319	527	209
KX525676	Rhodotorula mucilaginosa	590	3e-167	100	0	1	319	505	187
KX525675	Rhodotorula mucilaginosa	590	3e-167	100	0	1	319	503	185
KX516084	Fungi	590	3e-167	100	0	1	319	569	251
KX516013	Fungi	590	3e-167	100	0	1	319	569	251
KX515609	Fungi	590	3e-167	100	0	1	319	553	235
KX515594	Fungi	590	3e-167	100	0	1	319	569	251
KX515554	Fungi	590	3e-167	100	0	1	319	553	235
KX515364	Fungi	590	3e-167	100	0	1	319	569	251
KX148745	Rhodotorula	590	3e-167	100	0	1	319	555	237
KU164146	SH216361.07FU Fungi	590	3e-167	100	0	1	319	546	228
KU052792	SH216361.07FU Rhodotorula mucilaginosa	590	3e-167	100	0	1	319	534	216
KM401434	SH216361.07FU Rhodotorula mucilaginosa	590	3e-167	100	0	1	319	519	201
KM393263	Rhodotorula mucilaginosa	590	3e-167	100	0	1	319	433	115
KM393262	Rhodotorula mucilaginosa	590	3e-167	100	0	1	319	433	115
KM393261	Rhodotorula mucilaginosa	590	3e-167	100	0	1	319	433	115
KM393260	Rhodotorula mucilaginosa	590	3e-167	100	0	1	319	433	115
KM393259	Rhodotorula mucilaginosa	590	3e-167	100	0	1	319	433	115
KJ677122	SH216361.07FU Rhodotorula	590	3e-167	100	0	1	319	471	153
KF953903	SH216361.07FU Rhodotorula mucilaginosa	590	3e-167	100	0	1	319	504	186
KF953900	SH216361.07FU Rhodotorula mucilaginosa	590	3e-167	100	0	1	319	504	186
KF953888	SH216361.07FU Rhodotorula mucilaginosa	590	3e-167	100	0	1	319	499	181
KC816558	SH216361.07FU Rhodotorula mucilaginosa	590	3e-167	100	0	1	319	521	203
OTU_37
Referenc	e	Score	E-value	Prcnt	MisM	Qstart	Qend	Rstart	Rend
KJ409934	SH216454.07FU Wallemia muriae	298	9e-80	98.8	2	1	167	1	167
KX911850	Wallemia muriae	268	7e-71	95.81	6	1	167	15	180
KJ494614	SH216454.07FU Wallemia muriae	268	7e-71	95.81	6	1	167	3	168
KJ494613	SH216454.07FU Wallemia muriae	268	7e-71	95.81	6	1	167	3	168
KJ494612	SH216454.07FU Wallemia muriae	268	7e-71	95.81	6	1	167	3	168
KJ494611	SH216454.07FU Wallemia muriae	268	7e-71	95.81	6	1	167	3	168
KJ494610	SH216454.07FU Wallemia muriae	268	7e-71	95.81	6	1	167	3	168
KJ494609	SH216454.07FU Wallemia muriae	268	7e-71	95.81	6	1	167	3	168
KJ494608	SH216454.07FU Wallemia muriae	268	7e-71	95.81	6	1	167	3	168
KJ494607	SH216454.07FU Wallemia muriae	268	7e-71	95.81	6	1	167	3	168
KJ494606	SH216454.07FU Wallemia muriae	268	7e-71	95.81	6	1	167	3	168
KJ494604	SH216454.07FU Wallemia muriae	268	7e-71	95.81	6	1	167	3	168
KJ494603	SH216454.07FU Wallemia muriae	268	7e-71	95.81	6	1	167	3	168
KJ494602	SH216454.07FU Wallemia muriae	268	7e-71	95.81	6	1	167	3	168
KJ494601	SH216454.07FU Wallemia muriae	268	7e-71	95.81	6	1	167	3	168
KJ494600	SH216454.07FU Wallemia muriae	268	7e-71	95.81	6	1	167	3	168
KJ494599	SH216454.07FU Wallemia muriae	268	7e-71	95.81	6	1	167	3	168
KJ494598	SH216454.07FU Wallemia muriae	268	7e-71	95.81	6	1	167	3	168
KJ494597	SH216454.07FU Wallemia muriae	268	7e-71	95.81	6	1	167	3	168
KJ494596	SH216454.07FU Wallemia muriae	268	7e-71	95.81	6	1	167	3	168
KJ494595	SH216454.07FU Wallemia muriae	268	7e-71	95.81	6	1	167	3	168
KJ494594	SH216454.07FU Wallemia muriae	268	7e-71	95.81	6	1	167	3	168
KJ494593	SH216454.07FU Wallemia muriae	268	7e-71	95.81	6	1	167	3	168
KJ494592	SH216454.07FU Wallemia muriae	268	7e-71	95.81	6	1	167	3	168
KJ494591	SH216454.07FU Wallemia muriae	268	7e-71	95.81	6	1	167	3	168
KJ494590	SH216454.07FU Wallemia muriae	268	7e-71	95.81	6	1	167	3	168
KJ409939	SH216454.07FU Wallemia muriae	268	7e-71	95.81	6	1	167	1	166
KJ409937	SH216454.07FU Wallemia muriae	268	7e-71	95.81	6	1	167	1	166
KJ409936	SH216454.07FU Wallemia muriae	268	7e-71	95.81	6	1	167	1	166
KJ409935	SH216454.07FU Wallemia muriae	268	7e-71	95.81	6	1	167	1	166
OTU_38
Referenc	e	Score	E-value	Prcnt	MisM	Qstart	Qend	Rstart	Rend
KY105502	Sporidiobolus salmonicolor	279	3e-74	100	0	1	151	155	305
KY105500	Sporidiobolus salmonicolor	279	3e-74	100	0	1	151	41	191
KY105499	Sporidiobolus salmonicolor	279	3e-74	100	0	1	151	41	191
KY105498	Sporidiobolus salmonicolor	279	3e-74	100	0	1	151	176	326
KY105496	Sporidiobolus salmonicolor	279	3e-74	100	0	1	151	45	195
KY105493	Sporidiobolus salmonicolor	279	3e-74	100	0	1	151	154	304
KY105491	Sporidiobolus salmonicolor	279	3e-74	100	0	1	151	43	193
KY105490	Sporidiobolus salmonicolor	279	3e-74	100	0	1	151	43	193
KY105486	Sporidiobolus salmonicolor	279	3e-74	100	0	1	151	152	302
KY105485	Sporidiobolus salmonicolor	279	3e-74	100	0	1	151	39	189
KU609524	SH194974.07FU Sporidiobolus salmonicolor	279	3e-74	100	0	1	151	12	162
KU609523	SH194974.07FU Sporidiobolus salmonicolor	279	3e-74	100	0	1	151	12	162
KU609505	SH194974.07FU Sporidiobolus salmonicolor	279	3e-74	100	0	1	151	12	162
KU168777	SH194974.07FU Sporidiobolus salmonicolor	279	3e-74	100	0	1	151	29	179
KU168775	SH194974.07FU Sporidiobolus salmonicolor	279	3e-74	100	0	1	151	30	180
KF780605	SH194974.07FU Fungi	279	3e-74	100	0	1	151	12	162
JF497132	SH194974.07FU Sporidiobolus	279	3e-74	100	0	1	151	70	220
FR718478	SH194974.07FU Sporidiobolus	279	3e-74	100	0	1	151	12	162
FJ914884	SH194974.07FU Sporidiobolus salmonicolor	279	3e-74	100	0	1	151	33	183
FJ357788	SH194974.07FU Sporidiobolus	279	3e-74	100	0	1	151	22	172
FJ236007	SH194974.07FU Sporidiobolus	279	3e-74	100	0	1	151	14	164
EF592136	SH194974.07FU Sporidiobolus salmonicolor	279	3e-74	100	0	1	151	12	162
EF592130	SH194974.07FU Sporidiobolus salmonicolor	279	3e-74	100	0	1	151	12	162
EF592128	SH194974.07FU Sporidiobolus salmonicolor	279	3e-74	100	0	1	151	12	162
EF592127	SH194974.07FU Sporidiobolus salmonicolor	279	3e-74	100	0	1	151	12	162
EF592126	SH194974.07FU Sporidiobolus salmonicolor	279	3e-74	100	0	1	151	12	162
EF592124	SH194974.07FU Sporidiobolus salmonicolor	279	3e-74	100	0	1	151	12	162
EF592123	SH194974.07FU Sporidiobolus salmonicolor	279	3e-74	100	0	1	151	12	162
EF592122	SH194974.07FU Sporidiobolus salmonicolor	279	3e-74	100	0	1	151	12	162
EF592120	SH194974.07FU Sporidiobolus salmonicolor	279	3e-74	100	0	1	151	12	162
OTU_39
Referenc	e	Score	E-value	Prcnt	MisM	Qstart	Qend	Rstart	Rend
NR:07322	7 SH182099.07FU Dioszegia hungarica	209	3e-53	100	0	1	113	31	143
KY430571	Bulleribasidiaceae	209	3e-53	100	0	1	113	69	181
KY103357	Dioszegia hungarica	209	3e-53	100	0	1	113	153	265
KY103356	Dioszegia hungarica	209	3e-53	100	0	1	113	44	156
KY103355	Dioszegia hungarica	209	3e-53	100	0	1	113	45	157
KY103354	Dioszegia hungarica	209	3e-53	100	0	1	113	155	267
KY103353	Dioszegia hungarica	209	3e-53	100	0	1	113	189	301
KX067808	Dioszegia hungarica	209	3e-53	100	0	1	113	29	141
KU515954	SH182099.07FU Dioszegia	209	3e-53	100	0	1	113	69	181
KU515907	SH182099.07FU Dioszegia	209	3e-53	100	0	1	113	69	181
KU515906	SH182099.07FU Dioszegia	209	3e-53	100	0	1	113	67	179
KU515905	SH182099.07FU Dioszegia	209	3e-53	100	0	1	113	69	181
KU515904	SH182099.07FU Dioszegia	209	3e-53	100	0	1	113	69	181
KU515903	SH182099.07FU Dioszegia	209	3e-53	100	0	1	113	69	181
KU515901	SH182099.07FU Dioszegia	209	3e-53	100	0	1	113	69	181
KU515896	SH182099.07FU Dioszegia	209	3e-53	100	0	1	113	69	181
KU515895	SH182099.07FU Dioszegia	209	3e-53	100	0	1	113	69	181
KU515894	SH182099.07FU Dioszegia	209	3e-53	100	0	1	113	69	181
KU515893	SH182099.07FU Dioszegia	209	3e-53	100	0	1	113	69	181
KU515891	SH182099.07FU Dioszegia	209	3e-53	100	0	1	113	69	181
KU515890	SH182099.07FU Dioszegia	209	3e-53	100	0	1	113	67	179
KU515881	SH182099.07FU Dioszegia	209	3e-53	100	0	1	113	69	181
KU515879	SH182099.07FU Dioszegia	209	3e-53	100	0	1	113	69	181
KU515878	SH182099.07FU Dioszegia	209	3e-53	100	0	1	113	69	181
KU515875	SH182099.07FU Dioszegia	209	3e-53	100	0	1	113	69	181
KU515872	SH182099.07FU Dioszegia	209	3e-53	100	0	1	113	69	181
KU515871	SH182099.07FU Dioszegia	209	3e-53	100	0	1	113	69	181
KU515870	SH182099.07FU Dioszegia	209	3e-53	100	0	1	113	69	181
KU515868	SH182099.07FU Dioszegia	209	3e-53	100	0	1	113	69	181
KU515866	SH182099.07FU Dioszegia	209	3e-53	100	0	1	113	69	181
OTU_40
Referenc	e	Score	E-value	Prcnt	MisM	Qstart	Qend	Rstart	Rend
JF945857	Fungi	357	2e-97	100	0	1	193	47	239
AM084814	SH188978.07FU Peniophoraceae	357	2e-97	100	0	1	193	1	193
JX501315	SH188978.07FU Inonotus hispidus	351	8e-96	99.48	1	1	193	68	260
JN906226	Fungi	351	8e-96	99.48	1	1	193	69	261
AM084864	SH188978.07FU Peniophoraceae	351	8e-96	99.48	1	1	193	1	193
JF691321	SH188978.07FU Peniophoraceae	346	4e-94	98.96	2	1	193	6	198
FJ820603	SH188978.07FU Peniophoraceae	346	4e-94	98.96	2	1	193	52	244
FJ820494	Fungi	346	4e-94	98.96	2	1	193	31	223
FM200682	SH188978.07FU Peniophoraceae	344	1e-93	98.96	1	1	193	6	197
AM084795	SH188978.07FU Peniophoraceae	344	1e-93	98.96	1	1	193	1	192
FN435644	SH188978.07FU Peniophora piceae	298	1e-79	98.81	1	26	193	1	167
KJ668499	SH188973.07FU Peniophora incarnata	291	2e-77	93.78	12	1	193	7	199
JN905345	Fungi	291	2e-77	93.78	12	1	193	69	261
KU529816	Peniophora incarnata	285	8e-76	93.26	13	1	193	41	233
KC507216	SH188973.07FU Peniophora	285	8e-76	93.26	13	1	193	55	247
HM595564	SH188973.07FU Peniophora	285	8e-76	93.26	13	1	193	14	206
HM535362	SH188973.07FU Peniophora	285	8e-76	93.26	13	1	193	40	232
EU918698	SH188973.07FU Peniophora incarnata	285	8e-76	93.26	13	1	193	55	247
AY546038	SH188973.07FU Peniophoraceae	285	8e-76	93.26	13	1	193	1	193
JF340279	SH188992.07FU Peniophora cinerea	281	1e-74	92.89	9	1	193	57	252
KX766177	Peniophora piceae	279	4e-74	92.75	14	1	193	21	213
KU515816	SH495980.07FU Fungi	279	4e-74	92.75	14	1	193	69	261
KT823791	SH188970.07FU Peniophora	279	4e-74	92.86	9	1	193	12	205
KP050580	SH188973.07FU Peniophora incarnata	279	4e-74	92.75	14	1	193	24	216
KC820949	SH188973.07FU Peniophora incarnata	279	4e-74	92.75	14	1	193	22	214
JN905186	Fungi	279	4e-74	92.86	9	1	193	69	262
JF945038	Fungi	279	4e-74	92.75	14	1	193	47	239
JF440573	SH188970.07FU Peniophora cinerea	279	4e-74	92.86	9	1	193	59	252
HM595566	SH188970.07FU Peniophora	279	4e-74	92.86	9	1	193	18	211
HM589374	SH188970.07FU Peniophoraceae	279	4e-74	92.86	9	1	193	2	195
OTU_41
Referenc	e	Score	E-value	Prcnt	MisM	Qstart	Qend	Rstart	Rend
HM136663	SH187526.07FU Hyphodermella rosae	342	4e-93	100	0	1	185	56	240
FN600386	SH187526.07FU Hyphodermella rosae	342	4e-93	100	0	1	185	6	190
KJ140672	SH187526.07FU Hyphodermella rosae	339	6e-92	99.46	1	1	185	45	229
JN593086	SH187526.07FU Hyphodermella rosae	339	6e-92	99.46	1	1	185	56	240
FN600392	Hyphodermella rosae	339	6e-92	99.46	1	1	185	6	190
FN600391	SH187526.07FU Hyphodermella rosae	339	6e-92	99.46	1	1	185	6	190
KU761148	Hyphodermella rosae	337	2e-91	99.46	1	1	185	12	196
KT898650	SH187526.07FU Hyphodermella rosae	337	2e-91	99.46	1	1	185	70	254
KT692555	SH187526.07FU Hyphodermella rosae	337	2e-91	99.46	1	1	185	40	224
KP134978	SH187526.07FU Hyphodermella rosae	337	2e-91	99.46	1	1	185	55	239
KM104001	SH187526.07FU Fungi	337	2e-91	99.46	1	1	185	39	223
KJ714014	SH187526.07FU Hyphodermella rosae	337	2e-91	99.46	1	1	185	23	207
KF800653	SH187526.07FU Hyphodermella rosae	337	2e-91	99.46	1	1	185	242	426
JQ920375	SH187526.07FU Hyphodermella rosae	337	2e-91	99.46	1	1	185	6	190
JQ312211	SH187526.07FU Hyphodermella rosae	337	2e-91	99.46	1	1	185	181	365
JQ312197	SH187526.07FU Hyphodermella rosae	337	2e-91	99.46	1	1	185	185	369
JN904335	Fungi	337	2e-91	99.46	1	1	185	69	253
JF289158	SH187526.07FU Hyphodermella rosae	337	2e-91	99.46	1	1	185	52	236
GU327502	SH187526.07FU Hyphodermella rosae	337	2e-91	99.46	1	1	185	59	243
GQ999362	SH187526.07FU Hyphodermella rosae	337	2e-91	99.46	1	1	185	52	236
GQ511715	Fungi	337	2e-91	99.46	1	1	185	4	188
FN600390	SH187526.07FU Hyphodermella rosae	337	2e-91	99.46	1	1	185	6	190
FN600389	SH187526.07FU Hyphodermella rosae	337	2e-91	99.46	1	1	185	6	190
FN600388	SH187526.07FU Hyphodermella rosae	337	2e-91	99.46	1	1	185	6	190
FN600385	SH187526.07FU Hyphodermella rosae	337	2e-91	99.46	1	1	185	6	190
FN600384	SH187526.07FU Hyphodermella rosae	337	2e-91	99.46	1	1	185	6	190
FN600383	SH187526.07FU Hyphodermella rosae	337	2e-91	99.46	1	1	185	6	190
UDB02836	9 SH187526.07FU Aphyllophorales	337	2e-91	99.46	1	1	185	14	198
KT823782	SH187526.07FU Hyphodermella	331	1e-89	98.92	2	1	185	12	196
JQ070511	SH187526.07FU Hyphodermella rosae	331	1e-89	98.92	1	1	185	2	187
OTU_42
Referenc	e	Score	E-value	Prcnt	MisM	Qstart	Qend	Rstart	Rend
ISHAM:MI	TS1107 KC408966 SH201993.07FU Candida tropicalis	254	2e-66	100	0	2	138	1	137
LT837798	Candida tropicalis	250	2e-65	99.28	1	1	138	31	168
LT837797	Candida tropicalis	250	2e-65	99.28	1	1	138	31	168
LT837796	Candida tropicalis	250	2e-65	99.28	1	1	138	31	168
LT837794	Candida tropicalis	250	2e-65	99.28	1	1	138	31	168
LN835927	Saccharomycetales	250	2e-65	99.28	1	1	138	168	31
LC042146	SH201993.07FU Candida tropicalis	250	2e-65	99.28	1	1	138	12	149
LC042145	SH201993.07FU Candida tropicalis	250	2e-65	99.28	1	1	138	12	149
LC042144	SH201993.07FU Candida tropicalis	250	2e-65	99.28	1	1	138	12	149
LC018801	SH201993.07FU Candida	250	2e-65	99.28	1	1	138	13	150
LC018796	SH201993.07FU Candida	250	2e-65	99.28	1	1	138	14	151
LC018779	SH201993.07FU Candida	250	2e-65	99.28	1	1	138	13	150
LC018776	SH201993.07FU Candida tropicalis	250	2e-65	99.28	1	1	138	16	153
LC018770	SH201993.07FU Candida	250	2e-65	99.28	1	1	138	36	173
LC018765	SH201993.07FU Candida	250	2e-65	99.28	1	1	138	13	150
LC018752	SH201993.07FU Candida	250	2e-65	99.28	1	1	138	14	151
LC018751	SH201993.07FU Candida	250	2e-65	99.28	1	1	138	15	152
LC018747	SH201993.07FU Candida	250	2e-65	99.28	1	1	138	13	150
LC018746	SH201993.07FU Candida	250	2e-65	99.28	1	1	138	18	155
LC018741	SH201993.07FU Candida	250	2e-65	99.28	1	1	138	15	152
KY848365	Candida tropicalis	250	2e-65	99.28	1	1	138	61	198
KY711241	Candida tropicalis	250	2e-65	99.28	1	1	138	37	174
KY655335	Candida tropicalis	250	2e-65	99.28	1	1	138	57	194
KY496198	Candida tropicalis	250	2e-65	99.28	1	1	138	20	157
KY102482	Candida tropicalis	250	2e-65	99.28	1	1	138	81	218
KY102481	Candida tropicalis	250	2e-65	99.28	1	1	138	191	328
KY102478	Candida tropicalis	250	2e-65	99.28	1	1	138	45	182
KY102477	Candida tropicalis	250	2e-65	99.28	1	1	138	134	271
KY102476	Candida tropicalis	250	2e-65	99.28	1	1	138	185	322
KY102475	Candida tropicalis	250	2e-65	99.28	1	1	138	7	144
OTU_43
Referenc	e	Score	E-value	Prcnt	MisM	Qstart	Qend	Rstart	Rend
U10987 S	H197714.07FU Candida parapsilosis	276	4e-73	100	0	1	149	9	157
LT596112	Candida parapsilosis	276	4e-73	100	0	1	149	31	179
LT596111	Candida parapsilosis	276	4e-73	100	0	1	149	31	179
LT596110	Candida parapsilosis	276	4e-73	100	0	1	149	31	179
LT596109	Candida parapsilosis	276	4e-73	100	0	1	149	31	179
LT596108	Candida parapsilosis	276	4e-73	100	0	1	149	31	179
LT577616	Candida parapsilosis	276	4e-73	100	0	1	149	34	182
LN864561	SH197714.07FU Candida parapsilosis	276	4e-73	100	0	1	149	31	179
LN864560	SH197714.07FU Candida parapsilosis	276	4e-73	100	0	1	149	31	179
LN864559	SH197714.07FU Candida parapsilosis	276	4e-73	100	0	1	149	31	179
LN864558	SH197714.07FU Candida parapsilosis	276	4e-73	100	0	1	149	31	179
LN864557	SH197714.07FU Candida parapsilosis	276	4e-73	100	0	1	149	31	179
LN864556	SH197714.07FU Candida parapsilosis	276	4e-73	100	0	1	149	31	179
LN864555	SH197714.07FU Candida parapsilosis	276	4e-73	100	0	1	149	31	179
LN835918	Saccharomycetales	276	4e-73	100	0	1	149	179	31
LN835917	Saccharomycetales	276	4e-73	100	0	1	149	179	31
LN835916	Saccharomycetales	276	4e-73	100	0	1	149	179	31
LN835915	Saccharomycetales	276	4e-73	100	0	1	149	179	31
LN835914	Saccharomycetales	276	4e-73	100	0	1	149	179	31
LN835913	Saccharomycetales	276	4e-73	100	0	1	149	179	31
LN835912	Saccharomycetales	276	4e-73	100	0	1	149	179	31
LN835910	Saccharomycetales	276	4e-73	100	0	1	149	179	31
LN835909	Saccharomycetales	276	4e-73	100	0	1	149	179	31
LC018815	SH197714.07FU Candida parapsilosis	276	4e-73	100	0	1	149	13	161
LC018810	SH197714.07FU Candida parapsilosis	276	4e-73	100	0	1	149	13	161
LC018800	SH197714.07FU Candida parapsilosis	276	4e-73	100	0	1	149	35	183
LC018785	SH197714.07FU Candida parapsilosis	276	4e-73	100	0	1	149	13	161
LC018767	SH197714.07FU Rhodotorula	276	4e-73	100	0	1	149	11	159
LC018742	SH197714.07FU Candida parapsilosis	276	4e-73	100	0	1	149	19	167
KY458748	Candida	276	4e-73	100	0	1	149	99	247
OTU_44
Referenc	e	Score	E-value	Prcnt	MisM	Qstart	Qend	Rstart	Rend
KX977321	Wallemia mellicola	207	9e-53	100	0	1	112	60	171
KX911856	Wallemia mellicola	207	9e-53	100	0	1	112	109	220
KX911848	Wallemia mellicola	207	9e-53	100	0	1	112	21	132
KX911847	Wallemia mellicola	207	9e-53	100	0	1	112	21	132
KT957784	Fungi	207	9e-53	100	0	1	112	55	166
KT799178	SH216453.07FU Wallemia	207	9e-53	100	0	1	112	47	158
KT799154	SH216453.07FU Wallemia tropicalis	207	9e-53	100	0	1	112	31	142
KT799148	SH216453.07FU Wallemia tropicalis	207	9e-53	100	0	1	112	31	142
KT799139	Wallemia	207	9e-53	100	0	1	112	31	142
ISHAM:MI	TS2788 KP132876 SH216453.07FU Wallemia sebi	207	9e-53	100	0	1	112	42	153
KM196540	Fungi	207	9e-53	100	0	1	112	69	180
KJ494632	SH216453.07FU Wallemia mellicola	207	9e-53	100	0	1	112	8	119
KJ494631	SH216453.07FU Wallemia mellicola	207	9e-53	100	0	1	112	8	119
KJ494630	SH216453.07FU Wallemia mellicola	207	9e-53	100	0	1	112	8	119
KJ494629	SH216453.07FU Wallemia mellicola	207	9e-53	100	0	1	112	8	119
KJ494628	SH216453.07FU Wallemia mellicola	207	9e-53	100	0	1	112	8	119
KJ494627	SH216453.07FU Wallemia mellicola	207	9e-53	100	0	1	112	8	119
KJ494626	SH216453.07FU Wallemia mellicola	207	9e-53	100	0	1	112	8	119
KJ494625	SH216453.07FU Wallemia mellicola	207	9e-53	100	0	1	112	8	119
KJ494618	SH216453.07FU Wallemia mellicola	207	9e-53	100	0	1	112	8	119
KJ494617	SH216453.07FU Wallemia mellicola	207	9e-53	100	0	1	112	8	119
KJ494616	SH216453.07FU Wallemia mellicola	207	9e-53	100	0	1	112	8	119
KJ409915	SH216453.07FU Wallemia mellicola	207	9e-53	100	0	1	112	6	117
KJ409908	SH216453.07FU Wallemia mellicola	207	9e-53	100	0	1	112	6	117
KJ409898	SH216453.07FU Wallemia mellicola	207	9e-53	100	0	1	112	6	117
KJ409895	SH216453.07FU Wallemia mellicola	207	9e-53	100	0	1	112	6	117
KJ409890	SH216453.07FU Wallemia mellicola	207	9e-53	100	0	1	112	6	117
KJ409887	SH216453.07FU Wallemia mellicola	207	9e-53	100	0	1	112	6	117
KJ409886	SH216453.07FU Wallemia mellicola	207	9e-53	100	0	1	112	6	117
KJ409885	SH216453.07FU Wallemia mellicola	207	9e-53	100	0	1	112	6	117
OTU_45
Referenc	e	Score	E-value	Prcnt	MisM	Qstart	Qend	Rstart	Rend
ISHAM:MI	TS3095 NR_073296 SH216361.07FU Rhodotorula mucil..	281	8e-75	100	0	1	152	31	182
LT615294	Rhodotorula mucilaginosa	281	8e-75	100	0	1	152	6	157
LN833560	SH216361.07FU Rhodotorula mucilaginosa	281	8e-75	100	0	1	152	24	175
LN808937	SH216361.07FU Rhodotorula mucilaginosa	281	8e-75	100	0	1	152	24	175
LC018819	SH216361.07FU Rhodotorula	281	8e-75	100	0	1	152	13	164
LC018783	SH216361.07FU Rhodotorula	281	8e-75	100	0	1	152	13	164
LC018745	SH216361.07FU Rhodotorula	281	8e-75	100	0	1	152	13	164
KY590714	Fungi	281	8e-75	100	0	1	152	12	163
KY434123	Rhodotorula mucilaginosa	281	8e-75	100	0	1	152	23	174
KY218730	Rhodotorula mucilaginosa	281	8e-75	100	0	1	152	28	179
KY218729	Rhodotorula mucilaginosa	281	8e-75	100	0	1	152	27	178
KY218728	Rhodotorula mucilaginosa	281	8e-75	100	0	1	152	29	180
KY218727	Rhodotorula mucilaginosa	281	8e-75	100	0	1	152	20	171
KY218726	Rhodotorula mucilaginosa	281	8e-75	100	0	1	152	20	171
KY218724	Rhodotorula mucilaginosa	281	8e-75	100	0	1	152	20	171
KY218723	Rhodotorula mucilaginosa	281	8e-75	100	0	1	152	34	185
KY218721	Rhodotorula mucilaginosa	281	8e-75	100	0	1	152	18	169
KY218716	Rhodotorula mucilaginosa	281	8e-75	100	0	1	152	28	179
KY218712	Rhodotorula mucilaginosa	281	8e-75	100	0	1	152	22	173
KY218709	Rhodotorula mucilaginosa	281	8e-75	100	0	1	152	20	171
KY218705	Rhodotorula mucilaginosa	281	8e-75	100	0	1	152	21	172
KY218700	Rhodotorula mucilaginosa	281	8e-75	100	0	1	152	27	178
KY218698	Rhodotorula mucilaginosa	281	8e-75	100	0	1	152	20	171
KY218696	Rhodotorula mucilaginosa	281	8e-75	100	0	1	152	27	178
KY218688	Rhodotorula mucilaginosa	281	8e-75	100	0	1	152	24	175
KY218686	Rhodotorula mucilaginosa	281	8e-75	100	0	1	152	24	175
KY218684	Rhodotorula mucilaginosa	281	8e-75	100	0	1	152	25	176
KY218683	Rhodotorula mucilaginosa	281	8e-75	100	0	1	152	21	172
KY218677	Rhodotorula mucilaginosa	281	8e-75	100	0	1	152	20	171
KY218676	Rhodotorula mucilaginosa	281	8e-75	100	0	1	152	17	168
OTU_46
Referenc	e	Score	E-value	Prcnt	MisM	Qstart	Qend	Rstart	Rend
KP974214	SH206773.07FU Glomerellaceae	265	7e-70	100	0	1	143	69	211
LC163510	Glomerella	259	3e-68	99.31	0	1	143	17	160
KX271329	Fungi	257	1e-67	99.3	0	1	143	53	194
GQ515445	Fungi	257	1e-67	99.3	0	1	143	69	210
GQ508770	Fungi	257	1e-67	99.3	0	1	143	69	210
FJ757104	Fungi	257	1e-67	99.3	0	1	143	69	210
KT965034	SH206773.07FU Fungi	254	2e-66	98.6	2	1	143	69	211
KP780444	SH206773.07FU Ascomycota	254	2e-66	98.6	2	1	143	31	173
FJ758897	Fungi	254	2e-66	98.61	0	1	143	71	213
AJ301970	SH206773.07FU Gloeosporium orbiculare (as Colle..	254	2e-66	98.6	2	1	143	376	518
KX287410	Ramularia	252	6e-66	98.6	1	1	143	175	316
KC867958	Fungi	252	6e-66	98.6	1	1	143	16	157
KC867916	SH206795.07FU Mycosphaerellaceae	252	6e-66	98.6	1	1	143	17	158
KC867893	SH206795.07FU Mycosphaerellaceae	252	6e-66	98.6	1	1	143	25	166
KC867879	SH206795.07FU Mycosphaerellaceae	252	6e-66	98.6	1	1	143	17	158
KC867850	SH206795.07FU Mycosphaerellaceae	252	6e-66	98.6	1	1	143	17	158
KC867794	SH206795.07FU Mycosphaerellaceae	252	6e-66	98.6	1	1	143	17	158
KC867793	Fungi	252	6e-66	98.6	1	1	143	21	162
KC867766	SH206795.07FU Mycosphaerellaceae	252	6e-66	98.6	1	1	143	23	164
KC867747	Fungi	252	6e-66	98.6	1	1	143	22	163
JN904257	Fungi	252	6e-66	98.6	1	1	143	69	210
JN397080	Fungi	252	6e-66	98.6	1	1	143	148	289
JN396687	Fungi	252	6e-66	98.6	1	1	143	148	289
JN225923	SH206773.07FU Mycosphaerella	252	6e-66	98.6	1	1	143	56	197
JF449560	SH206773.07FU Mycosphaerellaceae	252	6e-66	98.6	1	1	143	12	153
JF449558	SH206773.07FU Mycosphaerellaceae	252	6e-66	98.6	1	1	143	12	153
JF449556	SH206773.07FU Mycosphaerella	252	6e-66	98.6	1	1	143	12	153
JF449550	SH206773.07FU Mycosphaerellaceae	252	6e-66	98.6	1	1	143	12	153
JF449535	SH206773.07FU Mycosphaerellaceae	252	6e-66	98.6	1	1	143	12	153
JF449519	SH206773.07FU Mycosphaerellaceae	252	6e-66	98.6	1	1	143	12	153
OTU_47
Referenc	e	Score	E-value	Prcnt	MisM	Qstart	Qend	Rstart	Rend
KX572338	Didymellaceae	259	3e-68	100	0	1	140	42	181
LT608763	Didymellaceae	254	2e-66	99.29	1	1	140	1	140
KX515563	Fungi	254	2e-66	99.29	1	1	140	69	208
KX515541	Fungi	254	2e-66	99.29	1	1	140	69	208
KT898791	SH186597.07FU Phoma herbarum	254	2e-66	99.29	1	1	140	70	209
KT898735	SH186597.07FU Phoma herbarum	254	2e-66	99.29	1	1	140	69	208
KT389532	SH186597.07FU Didymellaceae	254	2e-66	99.29	1	1	140	8	147
KT309834	SH186597.07FU Phoma	254	2e-66	99.29	1	1	140	8	147
KR872573	SH186597.07FU Fungi	254	2e-66	99.29	1	1	140	41	180
KP739881	SH186597.07FU Phoma herbarum	254	2e-66	99.29	1	1	140	70	209
KJ935027	SH186597.07FU Phoma	254	2e-66	99.29	1	1	140	33	172
KJ935024	SH186597.07FU Phoma	254	2e-66	99.29	1	1	140	19	158
KF938472	SH186597.07FU Phoma herbarum	254	2e-66	99.29	0	1	140	17	157
KF800398	SH186597.07FU Fungi	254	2e-66	99.29	1	1	140	242	381
KF263920	SH186597.07FU Ascochyta	254	2e-66	99.29	1	1	140	33	172
KF222461	Fungi	254	2e-66	99.29	1	1	140	47	186
KF128844	SH186597.07FU Phoma	254	2e-66	99.29	1	1	140	37	176
JQ316441	SH186597.07FU Fungi	254	2e-66	99.29	1	1	140	480	619
JQ316441	SH186597.07FU Fungi	228	9e-59	96.43	2	1	140	436	300
GU910002	SH186597.07FU Pleosporales	254	2e-66	99.29	1	1	140	20	159
GU237784	SH186597.07FU Diplodina coloradensis	254	2e-66	99.29	1	1	140	8	147
GQ509671	Fungi	254	2e-66	99.29	1	1	140	69	208
FJ758792	Fungi	254	2e-66	99.29	1	1	140	69	208
FJ362262	SH186597.07FU Fungi	254	2e-66	99.29	1	1	140	16	155
FJ362261	SH186597.07FU Fungi	254	2e-66	99.29	1	1	140	16	155
FJ362260	SH186597.07FU Fungi	254	2e-66	99.29	1	1	140	16	155
FJ362259	SH186597.07FU Fungi	254	2e-66	99.29	1	1	140	16	155
FJ362258	SH186597.07FU Fungi	254	2e-66	99.29	1	1	140	16	155
FJ362257	SH186597.07FU Fungi	254	2e-66	99.29	1	1	140	16	155
EU480210	SH186597.07FU Fungi	254	2e-66	99.29	1	1	140	36	175
EU480209	SH186597.07FU Fungi	254	2e-66	99.29	1	1	140	35	174
OTU_48
Referenc	e	Score	E-value	Prcnt	MisM	Qstart	Qend	Rstart	Rend
LT547734	SH216250.07FU Capnodiales	289	5e-77	100	0	1	156	12	167
LN834374	SH216250.07FU Cladosporium halotolerans	289	5e-77	100	0	1	156	9	164
LN834373	SH216250.07FU Cladosporium halotolerans	289	5e-77	100	0	1	156	32	187
LN834372	SH216250.07FU Cladosporium halotolerans	289	5e-77	100	0	1	156	43	198
LN834371	SH216250.07FU Cladosporium halotolerans	289	5e-77	100	0	1	156	45	200
LN834369	SH216250.07FU Cladosporium halotolerans	289	5e-77	100	0	1	156	56	211
LN834366	SH216250.07FU Cladosporium halotolerans	289	5e-77	100	0	1	156	56	211
LN834365	SH216250.07FU Cladosporium halotolerans	289	5e-77	100	0	1	156	56	211
LN809029	SH216250.07FU Cladosporium	289	5e-77	100	0	1	156	20	175
LN680567	Fungi	289	5e-77	100	0	1	156	53	208
LN680566	Fungi	289	5e-77	100	0	1	156	53	208
LC158616	Cladosporium halotolerans	289	5e-77	100	0	1	156	12	167
LC158609	Cladosporium halotolerans	289	5e-77	100	0	1	156	12	167
LC158608	Cladosporium halotolerans	289	5e-77	100	0	1	156	12	167
LC057411	SH216250.07FU Cladosporium	289	5e-77	100	0	1	156	33	188
KY859397	Cladosporium sphaerospermum	289	5e-77	100	0	1	156	10	165
KY643762	Cladosporium	289	5e-77	100	0	1	156	57	212
KY590570	Cladosporium sphaerospermum	289	5e-77	100	0	1	156	22	177
KY589824	Cladosporium sphaerospermum	289	5e-77	100	0	1	156	12	167
KY434143	Cladosporium sphaerospermum	289	5e-77	100	0	1	156	2	157
KY434128	Cladosporium halotolerans	289	5e-77	100	0	1	156	46	201
KY038638	Cladosporium halotolerans	289	5e-77	100	0	1	156	10	165
KX958088	Cladosporium sphaerospermum	289	5e-77	100	0	1	156	8	163
KX958086	Cladosporium sphaerospermum	289	5e-77	100	0	1	156	6	161
KX958081	Cladosporium sphaerospermum	289	5e-77	100	0	1	156	10	165
KX909051	Dothideomycetes	289	5e-77	100	0	1	156	10	165
KX788174	Cladosporium halotolerans	289	5e-77	100	0	1	156	13	168
KX757230	Cladosporium	289	5e-77	100	0	1	156	60	215
KX462894	Fungi	289	5e-77	100	0	1	156	42	197
KX255685	Cladosporium	289	5e-77	100	0	1	156	31	186
OTU_49
Referenc	e	Score	E-value	Prcnt	MisM	Qstart	Qend	Rstart	Rend
LN809022	SH199400.07FU Penicillium brevicompactum	320	2e-86	100	0	1	173	69	241
LN717491	Eurotiales	320	2e-86	100	0	1	173	1	173
LN717467	Eurotiales	320	2e-86	100	0	1	173	1	173
KY859381	Penicillium brevicompactum	320	2e-86	100	0	1	173	48	220
KY591099	Penicillium	320	2e-86	100	0	1	173	12	184
KX928831	Penicillium brevicompactum	320	2e-86	100	0	1	173	6	178
KX664363	Penicillium brevicompactum	320	2e-86	100	0	1	173	27	199
KX664360	Penicillium brevicompactum	320	2e-86	100	0	1	173	22	194
KX664357	Penicillium brevicompactum	320	2e-86	100	0	1	173	22	194
KX664353	Penicillium brevicompactum	320	2e-86	100	0	1	173	22	194
KX664352	Penicillium brevicompactum	320	2e-86	100	0	1	173	11	183
KX664350	Penicillium brevicompactum	320	2e-86	100	0	1	173	27	199
KX664324	Penicillium brevicompactum	320	2e-86	100	0	1	173	29	201
KX090308	Penicillium gladioli	320	2e-86	100	0	1	173	192	364
KX079882	SH199400.07FU Penicillium brevicompactum	320	2e-86	100	0	1	173	15	187
KX079871	Penicillium	320	2e-86	100	0	1	173	3	175
KX079870	Penicillium	320	2e-86	100	0	1	173	3	175
KT328845	SH199400.07FU Penicillium brevicompactum	320	2e-86	100	0	1	173	47	219
KT121512	SH199400.07FU Penicillium brevicompactum	320	2e-86	100	0	1	173	12	184
KP903324	Penicillium	320	2e-86	100	0	1	173	33	205
KP790125	SH199400.07FU Penicillium brevicompactum	320	2e-86	100	0	1	173	44	216
KP329739	SH199400.07FU Penicillium brevicompactum	320	2e-86	100	0	1	173	12	184
KP329602	SH199400.07FU Penicillium brevicompactum	320	2e-86	100	0	1	173	12	184
KJ775607	SH199400.07FU Penicillium brevicompactum	320	2e-86	100	0	1	173	12	184
KJ775606	SH199400.07FU Penicillium brevicompactum	320	2e-86	100	0	1	173	12	184
KJ775605	SH199400.07FU Penicillium brevicompactum	320	2e-86	100	0	1	173	12	184
KJ135335	SH199400.07FU Penicillium brevicompactum	320	2e-86	100	0	1	173	20	192
KF709585	SH199400.07FU Penicillium brevicompactum	320	2e-86	100	0	1	173	69	241
KF385279	SH199400.07FU Penicillium brevicompactum	320	2e-86	100	0	1	173	56	228
KF367519	SH199400.07FU Penicillium brevicompactum	320	2e-86	100	0	1	173	121	293
OTU_50
Referenc	e	Score	E-value	Prcnt	MisM	Qstart	Qend	Rstart	Rend
LN808940	SH197623.07FU Filobasidium magnum	254	1e-66	100	0	1	137	32	168
LC018794	SH197623.07FU Cryptococcus	254	1e-66	100	0	1	137	13	149
LC018792	SH197623.07FU Cryptococcus	254	1e-66	100	0	1	137	13	149
LC018791	SH197623.07FU Cryptococcus	254	1e-66	100	0	1	137	13	149
LC018789	SH197623.07FU Cryptococcus	254	1e-66	100	0	1	137	13	149
LC018787	SH197623.07FU Cryptococcus	254	1e-66	100	0	1	137	13	149
LC018782	SH197623.07FU Cryptococcus	254	1e-66	100	0	1	137	13	149
KY589912	Fungi	254	1e-66	100	0	1	137	12	148
KY103437	Filobasidium magnum	254	1e-66	100	0	1	137	145	281
KY103436	Filobasidium magnum	254	1e-66	100	0	1	137	144	280
KY103435	Filobasidium magnum	254	1e-66	100	0	1	137	44	180
KY103434	Filobasidium magnum	254	1e-66	100	0	1	137	136	272
KY103433	Filobasidium magnum	254	1e-66	100	0	1	137	45	181
KY103432	Filobasidium magnum	254	1e-66	100	0	1	137	42	178
KY103431	Filobasidium magnum	254	1e-66	100	0	1	137	151	287
KY103430	Filobasidium magnum	254	1e-66	100	0	1	137	43	179
KY103429	Filobasidium magnum	254	1e-66	100	0	1	137	169	305
KY103428	Filobasidium magnum	254	1e-66	100	0	1	137	142	278
KY103427	Filobasidium magnum	254	1e-66	100	0	1	137	46	182
KX516403	Fungi	254	1e-66	100	0	1	137	69	205
KX516400	Fungi	254	1e-66	100	0	1	137	69	205
KX516367	Fungi	254	1e-66	100	0	1	137	69	205
KX516336	Fungi	254	1e-66	100	0	1	137	69	205
KX516264	Fungi	254	1e-66	100	0	1	137	69	205
KX516178	Fungi	254	1e-66	100	0	1	137	69	205
KX516151	Fungi	254	1e-66	100	0	1	137	69	205
KX516131	Fungi	254	1e-66	100	0	1	137	69	205
KX516127	Fungi	254	1e-66	100	0	1	137	69	205
KX516119	Fungi	254	1e-66	100	0	1	137	69	205
KX516114	Fungi	254	1e-66	100	0	1	137	69	205
OTU_51
Referenc	e	Score	E-value	Prcnt	MisM	Qstart	Qend	Rstart	Rend
LN515605	SH199401.07FU Penicillium	307	1e-82	98.84	2	1	172	12	183
KY859385	Penicillium olsonii	307	1e-82	98.84	2	1	172	42	213
KY591108	Penicillium	307	1e-82	98.84	2	1	172	10	181
KY591090	Penicillium	307	1e-82	98.84	2	1	172	12	183
KX788210	Penicillium brevicompactum (as Penicillium vol..	307	1e-82	98.84	2	1	172	47	218
KX788187	Penicillium astrolabium	307	1e-82	98.84	2	1	172	47	218
KU059980	Penicillium	307	1e-82	98.84	2	1	172	49	220
KU059909	Penicillium	307	1e-82	98.84	2	1	172	49	220
KU059830	Penicillium	307	1e-82	98.84	2	1	172	49	220
KU059827	Penicillium	307	1e-82	98.84	2	1	172	50	221
KU059803	Penicillium	307	1e-82	98.84	2	1	172	49	220
KM265447	SH199401.07FU Penicillium olsonii	307	1e-82	98.84	2	1	172	40	211
KJ780797	SH199401.07FU Penicillium olsonii	307	1e-82	98.84	2	1	172	31	202
KJ775646	SH199401.07FU Penicillium olsonii	307	1e-82	98.84	2	1	172	12	183
KF385278	SH199401.07FU Eurotiales	307	1e-82	98.84	2	1	172	5	176
KF367551	SH199401.07FU Penicillium	307	1e-82	98.84	2	1	172	71	242
KC884489	SH199401.07FU Penicillium	307	1e-82	98.84	2	1	172	31	202
KC411771	SH199401.07FU Penicillium brevicompactum (as Pe..	307	1e-82	98.84	2	1	172	7	178
KC411710	SH199401.07FU Penicillium olivicolor	307	1e-82	98.84	2	1	172	12	183
JX310568	SH199401.07FU Penicillium olsonii	307	1e-82	98.84	2	1	172	14	185
JQ781797	SH199401.07FU Penicillium olsonii	307	1e-82	98.84	2	1	172	57	228
JQ781796	SH199401.07FU Penicillium olsonii	307	1e-82	98.84	2	1	172	54	225
JQ663620	SH199401.07FU Penicillium olsonii	307	1e-82	98.84	2	1	172	42	213
JQ070558	SH199401.07FU Penicillium	307	1e-82	98.84	2	1	172	2	173
JN942852	SH199401.07FU Penicillium olsonii	307	1e-82	98.84	2	1	172	10	181
HQ380764	SH199401.07FU Penicillium olsonii	307	1e-82	98.84	2	1	172	31	202
HQ380756	SH199401.07FU Penicillium olsonii	307	1e-82	98.84	2	1	172	31	202
HM770978	SH199401.07FU Penicillium	307	1e-82	98.84	2	1	172	21	192
GU565029	SH199401.07FU Penicillium	307	1e-82	98.84	2	1	172	1	172
GU054055	SH199401.07FU Penicillium	307	1e-82	98.84	2	1	172	52	223
