# Supplementary material for: Metabarcoding analysis of eukaryotic microbiota in the gut of HIV-infected patients
Source: PLoS One. 2018 Jan 31;13(1):e0191913. doi: 10.1371/journal.pone.0191913 (PMC5791994; doi:10.1371/journal.pone.0191913)
Supplement: S13 Table — (XLSX) [file pone.0191913.s019.xlsx]

## Sheet: Feuil1
S13 Table: BLAST results of ITS2 sequences against UNITE.
OTU_1
Referenc	e	Score	E-value	Prcnt	MisM	Qstart	Qend	Rstart	Rend
XR 00208	6439 Candida	278	1e-73	100	0	1	150	1	150
LT603053	Candida albicans	278	1e-73	100	0	1	150	331	480
LT577608	Candida albicans	278	1e-73	100	0	1	150	332	481
LC201976	Candida albicans	278	1e-73	100	0	1	150	309	458
LC189477	Saccharomycetales	278	1e-73	100	0	1	150	112	261
L07796	Candida albicans	278	1e-73	100	0	1	150	160	309
KY662386	Candida albicans	278	1e-73	100	0	1	150	284	433
KY619296	Candida albicans	278	1e-73	100	0	1	150	283	432
KY619295	Candida albicans	278	1e-73	100	0	1	150	329	478
KY611799	Candida albicans	278	1e-73	100	0	1	150	258	407
KY611794	Candida albicans	278	1e-73	100	0	1	150	258	407
KY611792	Candida albicans	278	1e-73	100	0	1	150	258	407
KY608074	Candida albicans	278	1e-73	100	0	1	150	258	407
KY604760	Candida albicans	278	1e-73	100	0	1	150	257	406
KY604759	Candida albicans	278	1e-73	100	0	1	150	257	406
KY604751	Candida albicans	278	1e-73	100	0	1	150	255	404
KY593163	Candida albicans	278	1e-73	100	0	1	150	257	406
KY593160	Candida albicans	278	1e-73	100	0	1	150	257	406
KY593153	Candida albicans	278	1e-73	100	0	1	150	284	433
KY593146	Candida albicans	278	1e-73	100	0	1	150	257	406
KY101918	Candida albicans	278	1e-73	100	0	1	150	472	621
KY101917	Candida albicans	278	1e-73	100	0	1	150	465	614
KY101916	Candida albicans	278	1e-73	100	0	1	150	474	623
KY101914	Candida albicans	278	1e-73	100	0	1	150	477	626
KY101913	Candida albicans	278	1e-73	100	0	1	150	340	489
KY101911	Candida albicans	278	1e-73	100	0	1	150	451	600
KY101910	Candida albicans	278	1e-73	100	0	1	150	445	594
KY101909	Candida albicans	278	1e-73	100	0	1	150	338	487
KY101905	Candida albicans	278	1e-73	100	0	1	150	340	489
KY101904	Candida albicans	278	1e-73	100	0	1	150	340	489
OTU_2
Referenc	e	Score	E-value	Prcnt	MisM	Qstart	Qend	Rstart	Rend
KU536409	Fungi	298	8e-80	99.39	1	1	164	6	169
HM136661	SH458295.07FU Ascomycota	292	4e-78	98.78	2	1	164	393	556
HM136653	SH186600.07FU Ascomycota	292	4e-78	98.78	2	1	164	384	547
AJ971447	SH186600.07FU Coniosporium	292	4e-78	98.79	1	1	164	496	660
AJ244272	SH186600.07FU Coniosporium apollinis	292	4e-78	98.78	2	1	164	335	498
KP974203	SH533035.07FU Ascomycota	291	1e-77	98.17	3	1	164	396	559
KU581706	SH186600.07FU Fungi	283	2e-75	98.15	3	1	162	374	535
KF800385	SH186600.07FU Fungi	283	2e-75	98.15	3	1	162	569	730
AJ971448	SH186650.07FU Coniosporium	283	2e-75	97.6	1	1	164	282	448
KP995460	SH522846.07FU Chaetothyriales	281	8e-75	97.56	4	1	164	322	485
HQ191299	SH186600.07FU Coniosporium	281	8e-75	97.56	4	1	164	2090	2253
HQ191288	SH186600.07FU Herpotrichiellaceae	281	8e-75	97.56	4	1	164	2092	2255
KX688207	Coniosporium	276	4e-73	96.97	4	1	164	381	545
KP995472	SH522846.07FU Chaetothyriales	276	4e-73	96.97	4	1	164	316	480
KP963657	SH522776.07FU Capnodiales	276	4e-73	96.95	5	1	164	314	477
KF983526	SH186600.07FU Ascomycota	276	4e-73	96.97	4	1	164	335	499
JN040508	SH186600.07FU Coniosporium apollinis	276	4e-73	96.97	4	1	164	2067	2231
AJ971456	SH186600.07FU Coniosporium	270	2e-71	96.36	5	1	164	358	522
AJ244273	SH186600.07FU Coniosporium apollinis	270	2e-71	96.36	5	1	164	335	499
AJ971449	SH186600.07FU Coniosporium	268	7e-71	96.36	3	1	162	292	456
AJ971445	SH016724.07FU Coniosporium	265	9e-70	95.78	4	1	164	476	640
AJ971412	SH186600.07FU Coniosporium	252	7e-66	94.05	6	1	164	470	637
KF385284	SH186615.07FU Chaetothyriales	222	5e-57	90.96	13	1	164	300	465
JQ354926	SH186615.07FU Coniosporium	222	5e-57	90.96	13	1	164	300	465
KF800305	SH186612.07FU Fungi	220	2e-56	90.96	12	1	164	569	733
GU721965	SH008128.07FU Fungi	220	2e-56	90.96	12	1	164	393	557
GU721709	SH186612.07FU Fungi	220	2e-56	90.96	12	1	164	395	559
KU538096	Fungi	217	2e-55	90.48	11	1	164	6	172
KP963670	SH522470.07FU Capnodiales	215	9e-55	90.3	15	1	164	350	514
KP963647	SH522470.07FU Capnodiales	215	9e-55	90.3	15	1	164	354	518
OTU_3
Referenc	e	Score	E-value	Prcnt	MisM	Qstart	Qend	Rstart	Rend
LN808953	SH207152.07FU Penicillium digitatum	305	5e-82	100	0	1	165	362	526
KY859376	Penicillium digitatum	305	5e-82	100	0	1	165	364	528
KX394552	Penicillium digitatum	305	5e-82	100	0	1	165	317	481
KX066024	Penicillium digitatum	305	5e-82	100	0	1	165	342	506
KX066023	Penicillium digitatum	305	5e-82	100	0	1	165	360	524
KU375675	Penicillium digitatum	305	5e-82	100	0	1	165	371	535
KT224825	SH207152.07FU Penicillium digitatum	305	5e-82	100	0	1	165	359	523
KJ834506	SH207152.07FU Penicillium digitatum	305	5e-82	100	0	1	165	343	507
KF990148	SH207152.07FU Penicillium digitatum	305	5e-82	100	0	1	165	320	484
KF367511	SH207152.07FU Penicillium	305	5e-82	100	0	1	165	432	596
KC411686	SH207152.07FU Penicillium terraconense	305	5e-82	100	0	1	165	343	507
JX984697	SH207152.07FU Eurotiales	305	5e-82	100	0	1	165	400	564
JQ724446	SH207152.07FU Penicillium digitatum	305	5e-82	100	0	1	165	362	526
JN942856	SH207152.07FU Penicillium digitatum	305	5e-82	100	0	1	165	341	505
JN575602	SH207152.07FU Penicillium digitatum	305	5e-82	100	0	1	165	343	507
HQ850932	SH207152.07FU Penicillium digitatum	305	5e-82	100	0	1	165	362	526
HQ850929	SH207152.07FU Penicillium digitatum	305	5e-82	100	0	1	165	362	526
HQ637381	SH207152.07FU Penicillium digitatum	305	5e-82	100	0	1	165	350	514
HM217150	SH207152.07FU Penicillium digitatum	305	5e-82	100	0	1	165	343	507
HM217149	SH207152.07FU Penicillium digitatum	305	5e-82	100	0	1	165	343	507
HM217148	SH207152.07FU Penicillium digitatum	305	5e-82	100	0	1	165	343	507
GQ999268	SH207152.07FU Trichocomaceae	305	5e-82	100	0	1	165	383	547
GQ999141	SH207152.07FU Trichocomaceae	305	5e-82	100	0	1	165	383	547
FR799479	SH207152.07FU Penicillium digitatum	305	5e-82	100	0	1	165	343	507
FJ820797	SH207152.07FU Trichocomaceae	305	5e-82	100	0	1	165	383	547
FJ004292	SH207152.07FU Penicillium digitatum	305	5e-82	100	0	1	165	338	502
DQ426516	SH207152.07FU Penicillium digitatum	305	5e-82	100	0	1	165	362	526
AY924259	SH207152.07FU Penicillium digitatum	305	5e-82	100	0	1	165	364	528
AY684926	SH207152.07FU Penicillium	305	5e-82	100	0	1	165	362	526
AY373910	SH207152.07FU Penicillium digitatum	305	5e-82	100	0	1	165	362	526
OTU_4
Referenc	e	Score	E-value	Prcnt	MisM	Qstart	Qend	Rstart	Rend
KU232314	SH521670.07FU Pichia membranifaciens	246	2e-64	100	0	1	133	265	397
KU232312	Pichia membranifaciens	246	2e-64	100	0	1	133	278	410
KT758324	Pichia membranifaciens	246	2e-64	100	0	1	133	251	383
KP895600	Pichia mandshurica (as Pichia manshurica)	246	2e-64	100	0	1	133	249	381
KP895600	Pichia mandshurica (as Pichia manshurica)	219	5e-56	96.32	0	1	131	701	836
KF699376	Pichia	246	2e-64	100	0	1	133	233	365
KF699375	Pichia	246	2e-64	100	0	1	133	233	365
KF699373	Pichia	246	2e-64	100	0	1	133	233	365
KF699372	Pichia	246	2e-64	100	0	1	133	233	365
KF699371	Pichia	246	2e-64	100	0	1	133	233	365
KF699370	Pichia	246	2e-64	100	0	1	133	233	365
KF699369	Pichia	246	2e-64	100	0	1	133	233	365
KF699368	Pichia	246	2e-64	100	0	1	133	233	365
KF699367	Pichia	246	2e-64	100	0	1	133	233	365
KF699366	Pichia	246	2e-64	100	0	1	133	233	365
KF699364	Pichia	246	2e-64	100	0	1	133	233	365
KF699361	Pichia	246	2e-64	100	0	1	133	233	365
KF699360	Pichia	246	2e-64	100	0	1	133	233	365
KF699359	Pichia	246	2e-64	100	0	1	133	233	365
KF699357	Pichia	246	2e-64	100	0	1	133	233	365
KF699356	Pichia	246	2e-64	100	0	1	133	233	365
KF699355	Pichia	246	2e-64	100	0	1	133	233	365
KF699354	Pichia	246	2e-64	100	0	1	133	233	365
KF699353	Pichia	246	2e-64	100	0	1	133	233	365
KF699351	Pichia	246	2e-64	100	0	1	133	233	365
KF699350	Pichia	246	2e-64	100	0	1	133	233	365
KF699349	Pichia	246	2e-64	100	0	1	133	233	365
KF699348	Pichia	246	2e-64	100	0	1	133	233	365
KF699347	Pichia	246	2e-64	100	0	1	133	233	365
KF699346	Pichia	246	2e-64	100	0	1	133	233	365
JN900496	Pichia	246	2e-64	100	0	1	133	233	365
OTU_5
Referenc	e	Score	E-value	Prcnt	MisM	Qstart	Qend	Rstart	Rend
NR:13221	9 Saccharomyces	429	4e-119	100	0	1	232	1	232
NR:13221	0 Saccharomyces	429	4e-119	100	0	1	232	1	232
LT577618	Saccharomyces	429	4e-119	100	0	1	232	264	33
LT009461	SH181234.07FU Saccharomyces cerevisiae	429	4e-119	100	0	1	232	520	751
LK392321	SH181234.07FU Saccharomyces cerevisiae	429	4e-119	100	0	1	232	548	779
KY816912	Saccharomyces cerevisiae	429	4e-119	100	0	1	232	505	736
KY816911	Saccharomyces cerevisiae	429	4e-119	100	0	1	232	499	730
KY816908	Saccharomyces cerevisiae	429	4e-119	100	0	1	232	525	756
KY630581	Saccharomyces cerevisiae	429	4e-119	100	0	1	232	588	819
KY630580	Saccharomyces cerevisiae	429	4e-119	100	0	1	232	588	819
KY203910	Saccharomyces cerevisiae	429	4e-119	100	0	1	232	642	873
KY111257	Saccharomyces cerevisiae	429	4e-119	100	0	1	232	466	697
KY105187	Saccharomyces	429	4e-119	100	0	1	232	552	783
KY105181	Saccharomyces	429	4e-119	100	0	1	232	562	793
KY105175	Saccharomyces	429	4e-119	100	0	1	232	529	760
KY105172	Saccharomyces	429	4e-119	100	0	1	232	527	758
KY105165	Saccharomyces	429	4e-119	100	0	1	232	563	794
KY105158	Saccharomyces	429	4e-119	100	0	1	232	535	766
KY105157	Saccharomyces	429	4e-119	100	0	1	232	542	773
KY105155	Saccharomyces	429	4e-119	100	0	1	232	561	792
KY105150	Saccharomyces	429	4e-119	100	0	1	232	560	791
KY105142	Saccharomyces	429	4e-119	100	0	1	232	561	792
KY105141	Saccharomyces	429	4e-119	100	0	1	232	561	792
KY105128	Saccharomyces	429	4e-119	100	0	1	232	667	898
KY105125	Saccharomyces	429	4e-119	100	0	1	232	484	715
KY105119	Saccharomyces	429	4e-119	100	0	1	232	565	796
KY105115	Saccharomyces	429	4e-119	100	0	1	232	522	753
KY105111	Saccharomyces	429	4e-119	100	0	1	232	521	752
KY105108	Saccharomyces	429	4e-119	100	0	1	232	522	753
KY105106	Saccharomyces	429	4e-119	100	0	1	232	667	898
OTU_6
Referenc	e	Score	E-value	Prcnt	MisM	Qstart	Qend	Rstart	Rend
LT623981	Cladosporium	274	1e-72	100	0	1	148	292	439
LT608084	Fungi	274	1e-72	100	0	1	148	168	315
LT604837	Cladosporium	274	1e-72	100	0	1	148	281	428
LT603046	Cladosporium herbarum	274	1e-72	100	0	1	148	345	492
LT603042	Cladosporium iridis	274	1e-72	100	0	1	148	345	492
LN834433	SH216250.07FU Cladosporium	274	1e-72	100	0	1	148	344	491
LN834419	SH216250.07FU Cladosporium	274	1e-72	100	0	1	148	354	501
LN834416	SH216250.07FU Cladosporium	274	1e-72	100	0	1	148	366	513
LN834391	SH216250.07FU Cladosporium subinflatum	274	1e-72	100	0	1	148	320	467
LN834387	SH216250.07FU Cladosporium ramotenellum	274	1e-72	100	0	1	148	354	501
LN834386	SH216250.07FU Cladosporium ramotenellum	274	1e-72	100	0	1	148	356	503
LN834385	SH216250.07FU Cladosporium ramotenellum	274	1e-72	100	0	1	148	319	466
LN834379	SH216250.07FU Cladosporium macrocarpum	274	1e-72	100	0	1	148	357	504
LN834378	SH216250.07FU Cladosporium herbarum	274	1e-72	100	0	1	148	367	514
LN834355	SH216250.07FU Cladosporium allicinum	274	1e-72	100	0	1	148	342	489
LN834354	SH216250.07FU Cladosporium allicinum	274	1e-72	100	0	1	148	369	516
LN834353	SH216250.07FU Cladosporium allicinum	274	1e-72	100	0	1	148	356	503
LN833551	SH216250.07FU Cladosporium herbarum	274	1e-72	100	0	1	148	337	484
LN833550	SH212842.07FU Cladosporium sphaerospermum	274	1e-72	100	0	1	148	334	481
LN809024	SH216250.07FU Cladosporium cladosporioides	274	1e-72	100	0	1	148	382	529
LN809011	SH216250.07FU Cladosporium cladosporioides	274	1e-72	100	0	1	148	340	487
LN809010	SH216250.07FU Cladosporium herbarum	274	1e-72	100	0	1	148	347	494
LN809002	SH216250.07FU Cladosporium herbarum	274	1e-72	100	0	1	148	351	498
LN809001	SH212842.07FU Cladosporium	274	1e-72	100	0	1	148	346	493
LN808983	SH216250.07FU Cladosporium	274	1e-72	100	0	1	148	342	489
LN808882	SH216250.07FU Cladosporium herbarum	274	1e-72	100	0	1	148	382	529
LN808871	SH216250.07FU Cladosporium	274	1e-72	100	0	1	148	347	494
LN808865	SH216250.07FU Cladosporium	274	1e-72	100	0	1	148	344	491
LN808864	SH216250.07FU Cladosporium	274	1e-72	100	0	1	148	349	496
LN808855	SH212842.07FU Cladosporium	274	1e-72	100	0	1	148	343	490
OTU_7
Referenc	e	Score	E-value	Prcnt	MisM	Qstart	Qend	Rstart	Rend
LN997665	SH190089.07FU Debaryomyces hansenii	357	2e-97	100	0	1	193	340	532
LN808942	SH190089.07FU Debaryomyces hansenii	357	2e-97	100	0	1	193	388	580
LK392319	SH190089.07FU Debaryomyces hansenii	357	2e-97	100	0	1	193	388	580
KY103285	Debaryomyces psychrosporus	357	2e-97	100	0	1	193	533	725
KY103274	Debaryomyces marama (as Debaryomyces maramus)	357	2e-97	100	0	1	193	366	558
KY103264	Debaryomyces hansenii	357	2e-97	100	0	1	193	348	540
KY103263	Debaryomyces hansenii	357	2e-97	100	0	1	193	321	513
KY103262	Debaryomyces hansenii	357	2e-97	100	0	1	193	360	552
KY103257	Debaryomyces hansenii	357	2e-97	100	0	1	193	360	552
KY103240	Debaryomyces hansenii	357	2e-97	100	0	1	193	360	552
KY103239	Debaryomyces hansenii	357	2e-97	100	0	1	193	400	592
KY103238	Debaryomyces hansenii	357	2e-97	100	0	1	193	351	543
KY103230	Debaryomyces hansenii	357	2e-97	100	0	1	193	398	590
KY103229	Debaryomyces hansenii	357	2e-97	100	0	1	193	398	590
KY103226	Debaryomyces hansenii	357	2e-97	100	0	1	193	367	559
KY103216	Debaryomyces hansenii	357	2e-97	100	0	1	193	361	553
KY103213	Debaryomyces hansenii	357	2e-97	100	0	1	193	365	557
KY103211	Debaryomyces hansenii	357	2e-97	100	0	1	193	368	560
KY103205	Debaryomyces hansenii	357	2e-97	100	0	1	193	367	559
KY103204	Debaryomyces hansenii	357	2e-97	100	0	1	193	396	588
KY103201	Debaryomyces hansenii (as Debaryomyces fabryi)	357	2e-97	100	0	1	193	360	552
KX859775	Debaryomyces hansenii	357	2e-97	100	0	1	193	393	585
KX859771	Debaryomyces hansenii	357	2e-97	100	0	1	193	401	593
KX859760	Debaryomyces hansenii	357	2e-97	100	0	1	193	414	606
KX859748	Debaryomyces hansenii	357	2e-97	100	0	1	193	398	590
KX859735	Debaryomyces hansenii	357	2e-97	100	0	1	193	396	588
KX859734	Debaryomyces hansenii	357	2e-97	100	0	1	193	395	587
KX859705	Debaryomyces hansenii	357	2e-97	100	0	1	193	399	591
KX859693	Debaryomyces hansenii	357	2e-97	100	0	1	193	399	591
KX859691	Debaryomyces hansenii	357	2e-97	100	0	1	193	405	597
OTU_8
Referenc	e	Score	E-value	Prcnt	MisM	Qstart	Qend	Rstart	Rend
KT828738	Dipodascaceae	429	4e-119	99.16	2	1	238	355	592
KT799194	Fungi	392	6e-108	99.08	2	1	218	168	385
KX376258	Saprochaete gigas	375	6e-103	94.74	4	1	238	156	402
KC525768	Dipodascaceae	368	1e-100	95.32	6	1	230	187	421
KC525760	Dipodascaceae	361	2e-98	94.54	5	1	231	194	430
FJ873583	Candida	353	3e-96	93.39	10	1	238	100	339
KC525771	Dipodascaceae	350	4e-95	93.75	4	1	231	187	424
KC525775	Dipodascaceae	344	2e-93	93.25	9	1	230	190	426
KC525766	Dipodascaceae	340	2e-92	92.59	6	1	237	193	429
KC525773	Dipodascaceae	339	8e-92	92.92	6	1	231	190	427
KC525764	Dipodascaceae	337	3e-91	93.83	6	1	220	189	414
AY838940	Saprochaete gigas	337	3e-91	97.03	3	2	200	130	331
EU556319	Saprochaete suaveolens	335	1e-90	95.71	5	31	238	9	216
KC525759	Dipodascaceae	329	5e-89	91.87	4	1	231	185	429
KC525770	Dipodascaceae	327	2e-88	91.8	5	1	231	185	426
KC525767	Dipodascaceae	327	2e-88	92.12	6	1	231	188	425
KT119577	Saprochaete	326	6e-88	93.64	10	1	218	132	349
KC525762	Dipodascaceae	324	2e-87	92.05	6	1	231	191	424
KC525776	Dipodascaceae	322	8e-87	91.6	9	1	229	190	425
KC525774	Dipodascaceae	322	8e-87	91.36	8	1	231	190	431
KC525765	Dipodascaceae	318	1e-85	91.36	5	1	232	189	426
KC525781	Dipodascaceae	316	4e-85	91.21	8	1	231	190	423
KC525758	Dipodascaceae	316	4e-85	91.29	7	1	231	190	426
KC525778	Dipodascaceae	315	1e-84	91.29	6	1	231	188	423
KC525780	Dipodascaceae	307	2e-82	90.53	7	1	231	189	427
KC525779	Dipodascaceae	307	2e-82	90.42	9	1	230	190	425
KC525769	Dipodascaceae	307	2e-82	90.83	7	1	228	190	426
KC525777	Dipodascaceae	305	8e-82	90.42	11	1	231	190	426
KC525761	Dipodascaceae	305	8e-82	90.42	9	1	231	190	424
KC525772	Dipodascaceae	298	1e-79	89.83	16	1	231	189	421
OTU_9
Referenc	e	Score	E-value	Prcnt	MisM	Qstart	Qend	Rstart	Rend
KJ561624	Dipodascaceae	383	3e-105	99.06	2	1	213	473	685
KM252960	Dipodascus geotrichum (as Geotrichum candidum)	370	2e-101	98.57	2	1	209	156	365
HM051079	Dipodascus geotrichum (as Geotrichum candidum)	370	2e-101	98.57	2	1	209	130	339
KX034357	Dipodascus geotrichum (as Geotrichum candidum)	366	3e-100	98.1	2	1	209	131	341
KX034356	Dipodascus geotrichum (as Geotrichum candidum)	364	1e-99	98.1	2	1	208	130	339
HM047769	Dipodascus geotrichum (as Geotrichum candidum)	364	1e-99	98.55	2	1	206	131	337
HM037986	Dipodascus geotrichum (as Geotrichum candidum)	364	1e-99	98.55	2	1	206	132	338
DQ680681	Dipodascus geotrichum (as Geotrichum candidum)	364	1e-99	98.55	2	1	206	371	577
KX218268	Dipodascus geotrichum (as Geotrichum candidum)	363	4e-99	99.01	2	1	202	131	332
KU872785	Dipodascus geotrichum (as Geotrichum candidum)	363	4e-99	99.01	2	1	202	105	306
KU872784	Dipodascus geotrichum (as Geotrichum candidum)	363	4e-99	99.01	2	1	202	105	306
KM282102	Dipodascus geotrichum (as Geotrichum candidum)	363	4e-99	99.01	1	1	202	61	263
KM282102	Dipodascus geotrichum (as Geotrichum candidum)	305	7e-82	98.28	3	1	174	415	588
KJ579942	SH180666.07FU Dipodascus geotrichum (as Geotric..	363	4e-99	99.01	2	1	202	127	328
KF713518	Dipodascus geotrichum (as Geotrichum candidum)	363	4e-99	99.01	2	1	202	107	308
KF713516	Dipodascus geotrichum (as Geotrichum candidum)	363	4e-99	99.01	2	1	202	107	308
KF713515	Dipodascus geotrichum (as Geotrichum candidum)	363	4e-99	99.01	2	1	202	107	308
KF713506	Dipodascus geotrichum (as Geotrichum candidum)	363	4e-99	99.01	2	1	202	107	308
JX627771	Dipodascus geotrichum (as Geotrichum candidum)	363	4e-99	99.01	2	1	202	86	287
JQ437608	Geotrichum	363	4e-99	99.01	1	1	202	90	292
DQ683114	Dipodascus geotrichum (as Geotrichum candidum)	361	1e-98	99	2	1	201	458	658
HM999937	Dipodascus geotrichum (as Geotrichum candidum)	359	5e-98	98.53	1	1	202	58	261
LT797497	Dipodascus geotrichum (as Geotrichum candidum)	357	2e-97	98.52	2	1	202	130	332
LC054542	SH180666.07FU Dipodascus geotrichum (as Geotric..	357	2e-97	98.52	2	1	202	128	330
KY486783	Dipodascus geotrichum (as Geotrichum candidum)	357	2e-97	98.52	2	1	202	151	353
KY103456	Dipodascus geotrichum (as Geotrichum candidum)	357	2e-97	98.52	2	1	202	277	479
KY103455	Dipodascus geotrichum (as Geotrichum candidum)	357	2e-97	98.52	2	1	202	244	446
KY103454	Dipodascus geotrichum (as Geotrichum candidum)	357	2e-97	98.52	2	1	202	273	475
KY103452	Dipodascus geotrichum (as Geotrichum candidum)	357	2e-97	98.52	2	1	202	296	498
KX953452	Saccharomycetales	357	2e-97	98.52	2	1	202	104	306
KX938343	Dipodascus geotrichum (as Geotrichum candidum)	357	2e-97	98.52	2	1	202	109	311
OTU_10
Referenc	e	Score	E-value	Prcnt	MisM	Qstart	Qend	Rstart	Rend
LN995831	Dipodascaceae	298	2e-79	100	0	116	276	163	323
LN995831	Dipodascaceae	200	4e-50	99.1	1	1	111	262	372
LN995829	Dipodascaceae	298	2e-79	100	0	116	276	163	323
LN995829	Dipodascaceae	200	4e-50	99.1	1	1	111	262	372
LC032055	Dipodascus geotrichum (as Geotrichum candidum)	298	2e-79	100	0	116	276	98	258
LC032055	Dipodascus geotrichum (as Geotrichum candidum)	154	3e-36	100	0	1	83	197	279
LC032054	Dipodascus geotrichum (as Geotrichum candidum)	298	2e-79	100	0	116	276	94	254
LC032054	Dipodascus geotrichum (as Geotrichum candidum)	154	3e-36	100	0	1	83	193	275
KY009607	Dipodascus geotrichum (as Geotrichum candidum)	298	2e-79	100	0	116	276	152	312
KY009607	Dipodascus geotrichum (as Geotrichum candidum)	211	2e-53	99.15	1	1	117	251	367
KX928847	Dipodascus geotrichum (as Geotrichum candidum)	298	2e-79	100	0	116	276	159	319
KX928847	Dipodascus geotrichum (as Geotrichum candidum)	191	3e-47	100	0	1	103	258	360
KX928828	Dipodascus geotrichum (as Geotrichum candidum)	298	2e-79	100	0	116	276	160	320
KX928828	Dipodascus geotrichum (as Geotrichum candidum)	191	3e-47	100	0	1	103	259	361
KX928825	Dipodascus geotrichum (as Geotrichum candidum)	298	2e-79	100	0	116	276	160	320
KX928825	Dipodascus geotrichum (as Geotrichum candidum)	191	3e-47	100	0	1	103	259	361
KX859776	Dipodascus geotrichum (as Geotrichum candidum)	298	2e-79	100	0	116	276	59	219
KX859776	Dipodascus geotrichum (as Geotrichum candidum)	119	1e-25	100	0	1	64	158	221
KX859759	Dipodascus geotrichum (as Geotrichum candidum)	298	2e-79	100	0	116	276	160	320
KX859759	Dipodascus geotrichum (as Geotrichum candidum)	135	1e-30	97.5	0	1	79	259	337
KX859758	Dipodascus geotrichum (as Geotrichum candidum)	298	2e-79	100	0	116	276	162	322
KX859758	Dipodascus geotrichum (as Geotrichum candidum)	134	5e-30	98.68	0	1	76	261	335
KX859629	Dipodascus geotrichum (as Geotrichum candidum)	298	2e-79	100	0	116	276	163	323
KX859629	Dipodascus geotrichum (as Geotrichum candidum)	119	1e-25	100	0	1	64	262	325
KX394414	Dipodascus geotrichum (as Geotrichum candidum)	298	2e-79	100	0	116	276	154	314
KX394414	Dipodascus geotrichum (as Geotrichum candidum)	211	2e-53	99.15	1	1	117	253	369
KX385851	Dipodascus geotrichum (as Geotrichum candidum)	298	2e-79	100	0	116	276	155	315
KX385851	Dipodascus geotrichum (as Geotrichum candidum)	211	2e-53	99.15	1	1	117	254	370
KX298838	Geotrichum	298	2e-79	100	0	116	276	161	321
KX298838	Geotrichum	211	2e-53	99.15	1	1	117	260	376
KX224485	Galactomyces	298	2e-79	100	0	116	276	431	591
KX224485	Galactomyces	211	2e-53	99.15	1	1	117	530	646
KX034355	Dipodascus geotrichum (as Geotrichum candidum)	298	2e-79	100	0	116	276	120	280
KX034355	Dipodascus geotrichum (as Geotrichum candidum)	211	2e-53	99.15	1	1	117	219	335
KU702703	Dipodascus geotrichum (as Geotrichum candidum)	298	2e-79	100	0	116	276	163	323
KU702703	Dipodascus geotrichum (as Geotrichum candidum)	137	4e-31	98.72	0	1	78	262	338
KU498046	Dipodascaceae	298	2e-79	100	0	116	276	105	265
KU498046	Dipodascaceae	211	2e-53	99.15	1	1	117	204	320
KU498044	Dipodascaceae	298	2e-79	100	0	116	276	105	265
KU498044	Dipodascaceae	211	2e-53	99.15	1	1	117	204	320
KU252879	SH528014.07FU Dipodascus geotrichum (as Geotric..	298	2e-79	100	0	116	276	156	316
KU252879	SH528014.07FU Dipodascus geotrichum (as Geotric..	195	2e-48	96.64	1	1	117	255	372
KU195484	Fungi	298	2e-79	100	0	116	276	189	349
KU195484	Fungi	147	6e-34	98.8	0	1	83	288	369
KU176111	SH180668.07FU Dipodascus geotrichum (as Geotric..	298	2e-79	100	0	116	276	156	316
KU176111	SH180668.07FU Dipodascus geotrichum (as Geotric..	211	2e-53	99.15	1	1	117	255	371
KU132331	SH180671.07FU Dipodascus australiensis	298	2e-79	100	0	116	276	153	313
KU132331	SH180671.07FU Dipodascus australiensis	211	2e-53	99.15	1	1	117	252	368
KT921209	SH180667.07FU Dipodascus geotrichum (as Geotric..	298	2e-79	100	0	116	276	157	317
KT921209	SH180667.07FU Dipodascus geotrichum (as Geotric..	200	4e-50	97.46	2	1	117	256	373
KT921198	SH180666.07FU Dipodascus geotrichum (as Geotric..	298	2e-79	100	0	116	276	200	360
KT921198	SH180666.07FU Dipodascus geotrichum (as Geotric..	246	6e-64	94.41	8	116	276	554	713
KT921198	SH180666.07FU Dipodascus geotrichum (as Geotric..	204	3e-51	98.29	1	1	117	299	414
KT921198	SH180666.07FU Dipodascus geotrichum (as Geotric..	113	6e-24	93.51	4	2	77	652	728
KT921196	SH180667.07FU Dipodascus geotrichum (as Geotric..	298	2e-79	100	0	116	276	170	330
KT921196	SH180667.07FU Dipodascus geotrichum (as Geotric..	211	2e-53	99.15	1	1	117	269	385
KT921196	SH180667.07FU Dipodascus geotrichum (as Geotric..	195	2e-48	98.2	2	116	226	524	634
KT921188	SH180669.07FU Dipodascus geotrichum (as Geotric..	298	2e-79	100	0	116	276	194	354
KT921188	SH180669.07FU Dipodascus geotrichum (as Geotric..	200	4e-50	99.1	1	1	111	293	403
KT758122	Fungi	298	2e-79	100	0	116	276	176	336
KT758122	Fungi	211	2e-53	99.15	1	1	117	275	391
KT758093	Fungi	298	2e-79	100	0	116	276	175	335
KT758093	Fungi	211	2e-53	99.15	1	1	117	274	390
OTU_11
Referenc	e	Score	E-value	Prcnt	MisM	Qstart	Qend	Rstart	Rend
KY348475	Erysiphe platani (as Microsphaera platani)	329	3e-89	100	0	1	178	385	562
JQ365942	SH187447.07FU Erysiphe platani	329	3e-89	100	0	1	178	439	616
JQ365941	SH187447.07FU Erysiphe platani	329	3e-89	100	0	1	178	439	616
JQ365940	SH187447.07FU Erysiphe platani	329	3e-89	100	0	1	178	439	616
KM068124	SH187447.07FU Erysiphe platani	326	4e-88	100	0	3	178	525	700
KM068123	SH187447.07FU Erysiphe platani	326	4e-88	100	0	3	178	525	700
KF499270	SH187447.07FU Erysiphe platani	326	4e-88	100	0	3	178	414	589
JX997805	SH187447.07FU Erysiphe platani	326	4e-88	100	0	3	178	448	623
JX485651	SH187447.07FU Erysiphe platani	326	4e-88	100	0	3	178	380	555
JQ365943	SH187447.07FU Erysiphe platani	326	4e-88	100	0	3	178	442	617
AF073349	SH187447.07FU Erysiphe platani (as Microsphaera..	326	4e-88	100	0	3	178	388	563
AB926022	SH187447.07FU Erysiphe platani	326	4e-88	100	0	3	178	364	539
AF011311	SH187447.07FU Erysiphe platani	320	2e-86	99.43	1	3	178	409	584
AB295462	SH187448.07FU Erysiphe syringae	302	7e-81	97.71	4	4	178	381	555
LC015612	SH187448.07FU Erysiphe syringae	296	3e-79	97.14	5	4	178	408	582
FJ755790	SH187448.07FU Erysiphe syringae	296	3e-79	97.14	5	4	178	385	559
DQ184478	SH187448.07FU Erysiphe syringae	296	3e-79	97.14	5	4	178	449	623
AB295461	SH187448.07FU Erysiphe syringae	296	3e-79	97.14	5	4	178	394	568
AB295460	SH187448.07FU Erysiphe syringae	296	3e-79	97.14	5	4	178	398	572
AB015920	SH187448.07FU Erysiphe syringae	296	3e-79	97.14	5	4	178	408	582
LC121922	Erysiphe	294	1e-78	96.63	5	1	178	433	609
LC121920	Erysiphe	294	1e-78	96.63	5	1	178	433	609
LC121919	Erysiphe	294	1e-78	96.63	5	1	178	433	609
AB331647	SH187438.07FU Erysiphe monascogera	294	1e-78	97.14	4	4	178	431	604
AB331646	SH187438.07FU Erysiphe monascogera	294	1e-78	97.14	4	4	178	434	607
AB331645	SH187438.07FU Erysiphe monascogera	294	1e-78	97.14	4	4	178	434	607
KC414675	SH187443.07FU Erysiphe cruciferarum	291	2e-77	96.57	6	4	178	378	552
LC121921	Erysiphe	289	6e-77	96.57	5	4	178	435	608
LC028281	SH187438.07FU Erysiphe pseudolonicerae	289	6e-77	96.57	5	4	178	436	609
LC010088	SH187438.07FU Erysiphe wallrothii	289	6e-77	96.57	5	4	178	381	554
OTU_12
Referenc	e	Score	E-value	Prcnt	MisM	Qstart	Qend	Rstart	Rend
JX226072	SH011827.07FU Pleospora	612	6e-174	99.41	2	1	337	249	585
JX984776	SH192139.07FU Fungi	568	1e-160	97.04	9	1	337	282	619
KU295581	SH531185.07FU Chaetosphaeronema	562	6e-159	96.74	11	1	337	223	559
JX436277	SH192155.07FU Fungi	556	3e-157	96.45	10	1	336	224	561
KU728497	Pleosporaceae	555	1e-156	96.19	9	1	337	259	599
KX263847	Pleosporales	553	4e-156	96.18	10	1	337	237	576
KJ869163	SH192167.07FU Neocamarosporium goegapense	544	2e-153	96.92	9	1	325	251	574
KC460852	SH192118.07FU Pleosporales	544	2e-153	96.39	9	1	329	192	523
KC460828	SH192118.07FU Pleosporales	544	2e-153	96.39	9	1	329	203	534
KP114423	SH524146.07FU Pleosporales	542	8e-153	95.85	10	1	334	261	596
JX984794	SH192119.07FU Fungi	542	8e-153	95.59	12	1	337	282	621
HM596868	SH192118.07FU Neophaeosphaeria	542	8e-153	95.59	11	1	336	284	623
HG937097	SH192119.07FU Ascomycota	542	8e-153	95.59	12	1	337	282	621
KP004455	SH192118.07FU Neocamarosporium chichastianum	540	3e-152	96.11	8	1	330	259	591
GQ999414	SH192164.07FU Fungi	540	3e-152	95.56	14	1	337	267	604
KC460871	SH192118.07FU Pleosporales	536	4e-151	96.34	9	1	325	198	525
KC460866	SH192118.07FU Pleosporales	536	4e-151	96.34	9	1	325	198	525
KC460858	SH192118.07FU Pleosporales	536	4e-151	96.34	9	1	325	197	524
KC460798	SH192118.07FU Pleosporales	536	4e-151	96.34	9	1	325	236	563
JX984775	SH011826.07FU Fungi	534	1e-150	95.27	15	1	337	284	621
HQ914837	SH192146.07FU Pleosporales	532	5e-150	95.78	11	1	330	229	559
KU933989	Phoma	531	2e-149	96.04	10	1	325	161	488
KF815646	SH192139.07FU Fungi	531	2e-149	96.86	9	1	317	225	542
KU933999	Pleospora	529	6e-149	96.02	10	1	324	205	531
KP114308	SH524146.07FU Pleosporales	527	2e-148	96.01	10	1	323	205	530
GU117094	Ascomycota	525	8e-148	97.12	8	14	325	1	311
KU933734	Pleosporales	523	3e-147	96.53	9	1	315	228	544
JQ234977	SH192121.07FU Macrophoma	521	1e-146	95.17	14	1	330	218	547
KU991904	Phaeosphaeriaceae	520	4e-146	95.15	14	1	329	241	569
KU991882	Phaeosphaeriaceae	520	4e-146	95.15	14	1	329	244	572
OTU_13
Referenc	e	Score	E-value	Prcnt	MisM	Qstart	Qend	Rstart	Rend
KJ584538	SH019712.07FU Alternaria	640	0	100	0	1	346	218	563
KJ584537	SH485847.07FU Alternaria	490	3e-137	92.2	27	1	346	209	554
KJ584534	SH019713.07FU Alternaria alternata	483	5e-135	92.56	25	1	336	185	520
KJ584536	SH019710.07FU Alternaria alternata	472	1e-131	92.22	25	1	333	210	543
KJ584535	SH019711.07FU Alternaria alternata	460	2e-128	91.42	25	1	336	221	556
HM162303	SH215493.07FU Alternaria	446	7e-124	89.97	29	1	346	263	608
FJ418179	SH215493.07FU Alternaria	444	2e-123	89.94	29	1	345	210	554
KX516289	Fungi	440	3e-122	89.68	30	1	346	263	608
KX516203	Fungi	440	3e-122	89.68	30	1	346	263	608
KX515210	Fungi	440	3e-122	89.68	30	1	346	263	608
KT283684	SH215493.07FU Alternaria alternata	440	3e-122	89.68	30	1	346	172	517
KP701111	SH215493.07FU Alternaria alternata	440	3e-122	89.68	30	1	346	225	570
KP701108	SH215493.07FU Alternaria tenuissima	440	3e-122	89.68	30	1	346	225	570
KP701106	SH215493.07FU Alternaria alternata	440	3e-122	89.68	30	1	346	225	570
KP701105	SH215493.07FU Alternaria tenuissima	440	3e-122	89.68	30	1	346	225	570
KP701096	SH215493.07FU Alternaria tenuissima	440	3e-122	89.68	30	1	346	225	570
KP701083	SH215493.07FU Alternaria tenuissima	440	3e-122	89.68	30	1	346	225	570
KP701071	SH215493.07FU Alternaria tenuissima	440	3e-122	89.68	30	1	346	225	570
KP701057	SH215493.07FU Alternaria tenuissima	440	3e-122	89.68	30	1	346	225	570
KP701054	SH215493.07FU Alternaria tenuissima	440	3e-122	89.68	30	1	346	225	570
KP701052	SH215493.07FU Alternaria tenuissima	440	3e-122	89.68	30	1	346	225	570
KP267519	SH215493.07FU Alternaria alternata	440	3e-122	89.68	30	1	346	225	570
KF996757	SH215493.07FU Alternaria tenuissima	440	3e-122	89.68	30	1	346	225	570
KF996756	SH215493.07FU Alternaria tenuissima	440	3e-122	89.68	30	1	346	225	570
KF996755	SH215493.07FU Alternaria tenuissima	440	3e-122	89.68	30	1	346	225	570
KF996754	SH215493.07FU Alternaria tenuissima	440	3e-122	89.68	30	1	346	225	570
KF996753	SH215493.07FU Alternaria tenuissima	440	3e-122	89.68	30	1	346	225	570
KF996752	SH215493.07FU Alternaria tenuissima	440	3e-122	89.68	30	1	346	225	570
KF996751	SH215493.07FU Alternaria tenuissima	440	3e-122	89.68	30	1	346	225	570
KF996750	SH215493.07FU Alternaria alternata	440	3e-122	89.68	30	1	346	225	570
OTU_14
Referenc	e	Score	E-value	Prcnt	MisM	Qstart	Qend	Rstart	Rend
EU442281	SH025059.07FU Alternaria	593	2e-168	99.09	3	1	330	207	536
EU977255	SH211011.07FU Dothideomycetes	532	5e-150	95.76	14	1	330	212	541
KF435810	SH211011.07FU Fungi	527	2e-148	95.45	15	1	330	182	511
KF435809	SH211011.07FU Dothideomycetes	527	2e-148	95.45	15	1	330	192	521
AF502644	SH211011.07FU Ascomycota	499	5e-140	94.67	17	1	319	248	566
KX908640	Dothideomycetes	477	2e-133	92.75	23	1	330	206	536
LT547789	SH492123.07FU Pleosporaceae	470	4e-131	92.51	15	1	330	200	527
KT245001	Fungi	448	2e-124	96	11	55	329	1	275
JX156033	SH025060.07FU Pleosporales	435	1e-120	90.72	19	1	330	180	505
KF060233	Fungi	433	5e-120	90.72	17	1	330	39	362
KR873239	SH521460.07FU Macrodiplodiopsis desmazieri	424	3e-117	90.36	18	1	330	335	654
KR873235	SH521460.07FU Macrodiplodiopsis desmazieri	424	3e-117	90.36	18	1	330	460	779
KR873240	SH521460.07FU Macrodiplodiopsis desmazieri	422	1e-116	90.33	18	1	329	334	652
KR873234	SH521460.07FU Macrodiplodiopsis desmazieri	418	1e-115	90.27	18	1	327	460	776
KR873233	SH521460.07FU Macrodiplodiopsis desmazieri	418	1e-115	90.27	18	1	327	440	756
KR873243	SH521460.07FU Macrodiplodiopsis desmazieri	414	2e-114	90.21	18	1	325	348	662
KR873237	SH521460.07FU Macrodiplodiopsis desmazieri	403	4e-111	90.03	18	1	319	273	581
KR873241	SH521460.07FU Macrodiplodiopsis desmazieri	398	2e-109	89.94	18	1	316	323	628
FJ197898	SH207011.07FU Dothideomycetes	396	6e-109	88.96	18	1	330	203	523
KT244277	Fungi	392	8e-108	92.36	21	55	329	1	275
KC965786	SH207011.07FU Dothideomycetes	392	8e-108	88.69	19	1	330	261	583
KC243964	SH022176.07FU Pleosporales	392	8e-108	88.66	20	1	330	244	565
KT328768	SH522884.07FU Dothideomycetes	390	3e-107	88.32	27	1	330	219	544
KT270196	SH207041.07FU Pleosporales	387	4e-106	88.39	19	1	330	223	544
KT269954	SH207029.07FU Pleosporales	385	1e-105	88.29	24	1	330	224	544
KR873242	SH492911.07FU Macrodiplodiopsis desmazieri	381	2e-104	89.64	18	1	307	332	628
KT269720	SH207007.07FU Pleosporales	379	6e-104	87.99	25	1	330	142	462
KF636770	SH495958.07FU Lentitheciaceae	379	6e-104	87.99	25	1	330	243	563
GQ923994	SH207007.07FU Pleosporales	379	6e-104	87.99	25	1	330	176	496
FJ361982	SH207007.07FU Fungi	379	6e-104	87.99	25	1	330	246	566
OTU_15
Referenc	e			Score	E-value	Prcnt	MisM	Qstart	Qend	Rstart	Rend
KY945033	SH216785.07FU	Fungi		287	2e-76	100	0	1	155	313	467
KY945030	SH216785.07FU	Fungi		287	2e-76	100	0	1	155	312	466
KY591179	Pleosporacea	e		287	2e-76	100	0	1	155	4	158
KP974189	SH216785.07FU	Alternaria		287	2e-76	100	0	1	155	394	548
KP794151	SH216785.07FU	Alternaria	alternata	287	2e-76	100	0	1	155	311	465
KP794143	SH216785.07FU	Alternaria	alternata	287	2e-76	100	0	1	155	308	462
KP794119	SH216785.07FU	Alternaria	alternata	287	2e-76	100	0	1	155	307	461
KP794070	SH216785.07FU	Alternaria	alternata	287	2e-76	100	0	1	155	317	471
KP067218	SH216785.07FU	Alternaria	brassicae	287	2e-76	100	0	1	155	344	498
KP067217	SH216785.07FU	Alternaria	brassicae	287	2e-76	100	0	1	155	356	510
KC584246	SH216785.07FU	Alternaria	concatenata	287	2e-76	100	0	1	155	332	486
KC584242	SH216785.07FU	Alternaria	aspera	287	2e-76	100	0	1	155	332	486
KC292360	SH216785.07FU	Alternaria	alternata	287	2e-76	100	0	1	155	312	466
KC292359	SH216785.07FU	Alternaria	alternata	287	2e-76	100	0	1	155	317	471
KC292357	SH216785.07FU	Alternaria	alternata	287	2e-76	100	0	1	155	309	463
JX308314	SH216785.07FU	Alternaria	brassicae	287	2e-76	100	0	1	155	358	512
JX308313	SH216785.07FU	Alternaria	brassicae	287	2e-76	100	0	1	155	357	511
JX308309	SH216785.07FU	Alternaria	alternata	287	2e-76	100	0	1	155	468	622
JX308307	SH216785.07FU	Alternaria	alternata	287	2e-76	100	0	1	155	356	510
JN986773	SH216785.07FU	Alternaria	alternata	287	2e-76	100	0	1	155	325	479
JN986772	SH216785.07FU	Alternaria	alternata	287	2e-76	100	0	1	155	316	470
JN986770	SH216785.07FU	Alternaria	alternata	287	2e-76	100	0	1	155	324	478
JN942881	SH216785.07FU	Ulocladium	chartarum (as Alternar..	287	2e-76	100	0	1	155	334	488
HQ829417	SH216785.07FU	Alternaria		287	2e-76	100	0	1	155	296	450
HQ674659	SH216785.07FU	Alternaria	brassicae	287	2e-76	100	0	1	155	483	637
HQ380767	SH216785.07FU	Alternaria	alternata	287	2e-76	100	0	1	155	354	508
HQ380762	SH216785.07FU	Alternaria	alternata	287	2e-76	100	0	1	155	356	510
FJ266489	SH216785.07FU	Alternaria	septospora	287	2e-76	100	0	1	155	350	504
EU652686	Fungi			287	2e-76	100	0	1	155	82	236
AY762940	SH216785.07FU	Alternaria	concatenata	287	2e-76	100	0	1	155	311	465
OTU_16
Referenc	e		Score	E-value	Prcnt	MisM	Qstart	Qend	Rstart	Rend
Y17067 S	H216783.07FU A	lternaria infectoria	292	4e-78	100	0	1	158	352	509
NR:07721	2 SH216783.07F	U Alternaria metachromatica	292	4e-78	100	0	1	158	377	534
KY883353	SH216783.07FU	Alternaria infectoria	292	4e-78	100	0	1	158	393	550
KY290829	SH216783.07FU	Alternaria triticimaculans	292	4e-78	100	0	1	158	359	516
KY290828	SH216783.07FU	Alternaria arbusti	292	4e-78	100	0	1	158	359	516
KY006609	Fungi		292	4e-78	100	0	1	158	56	213
KX928829	SH216783.07FU	Alternaria infectoria	292	4e-78	100	0	1	158	354	511
KX908155	Fungi		292	4e-78	100	0	1	158	56	213
KX611017	SH216783.07FU	Alternaria	292	4e-78	100	0	1	158	408	565
KX610443	SH216783.07FU	Alternaria	292	4e-78	100	0	1	158	341	498
KX394549	SH216783.07FU	Alternaria infectoria	292	4e-78	100	0	1	158	335	492
KX228297	SH216783.07FU	Alternaria quercicola	292	4e-78	100	0	1	158	376	533
KX228296	SH216783.07FU	Alternaria quercicola	292	4e-78	100	0	1	158	394	551
KX228295	SH216783.07FU	Alternaria quercicola	292	4e-78	100	0	1	158	376	533
KX195416	Fungi		292	4e-78	100	0	1	158	109	266
KU536367	Fungi		292	4e-78	100	0	1	158	6	163
KU375629	SH216783.07FU	Alternaria infectoria	292	4e-78	100	0	1	158	357	514
KU325425	SH628739.07FU	Alternaria oregonensis	292	4e-78	100	0	1	158	292	449
KU325224	Alternaria		292	4e-78	100	0	1	158	245	402
KU325108	SH216783.07FU	Alternaria oregonensis	292	4e-78	100	0	1	158	287	444
KU324997	SH216783.07FU	Alternaria oregonensis	292	4e-78	100	0	1	158	313	470
KU041711	SH216783.07FU	Alternaria infectoria	292	4e-78	100	0	1	158	382	539
KT804029	SH216783.07FU	Alternaria oregonensis	292	4e-78	100	0	1	158	279	436
KT281913	SH216783.07FU	Alternaria ethzedia	292	4e-78	100	0	1	158	384	541
KT270257	SH216783.07FU	Pleosporaceae	292	4e-78	100	0	1	158	321	478
KT269741	SH216783.07FU	Pleosporaceae	292	4e-78	100	0	1	158	357	514
KT269708	SH216783.07FU	Pleosporaceae	292	4e-78	100	0	1	158	357	514
KT269618	SH216783.07FU	Pleosporaceae	292	4e-78	100	0	1	158	354	511
KT269505	SH216783.07FU	Pleosporaceae	292	4e-78	100	0	1	158	357	514
KT269500	SH216783.07FU	Pleosporaceae	292	4e-78	100	0	1	158	343	500
OTU_17
Referenc	e	Score	E-value	Prcnt	MisM	Qstart	Qend	Rstart	Rend
LT617090	Alternaria botrytis	287	2e-76	100	0	1	155	376	530
LN868505	SH216784.07FU Alternaria papavericola	287	2e-76	100	0	1	155	369	523
KU856612	Alternaria	287	2e-76	100	0	1	155	374	528
KT192325	SH216784.07FU Alternaria	287	2e-76	100	0	1	155	370	524
KR081404	Pleosporaceae	287	2e-76	100	0	1	155	179	333
KP794083	SH216784.07FU Alternaria obovoidea	287	2e-76	100	0	1	155	338	492
KP794077	SH216784.07FU Alternaria obovoidea	287	2e-76	100	0	1	155	347	501
KP341697	SH216784.07FU Alternaria nobilis	287	2e-76	100	0	1	155	349	503
KF367473	SH216784.07FU Alternaria	287	2e-76	100	0	1	155	450	604
KC584243	SH216784.07FU Alternaria botrytis	287	2e-76	100	0	1	155	361	515
KC584187	SH216784.07FU Alternaria capsici-annui	287	2e-76	100	0	1	155	361	515
KC466541	SH216784.07FU Alternaria obovoidea	287	2e-76	100	0	1	155	384	538
KC009537	SH216784.07FU Ulocladium	287	2e-76	100	0	1	155	383	537
JQ403623	SH216784.07FU Alternaria papavericola	287	2e-76	100	0	1	155	342	496
JQ403622	SH216784.07FU Alternaria papavericola	287	2e-76	100	0	1	155	385	539
JQ403621	SH216784.07FU Alternaria papavericola	287	2e-76	100	0	1	155	385	539
JQ403620	SH216784.07FU Alternaria papavericola	287	2e-76	100	0	1	155	355	509
JQ403618	SH216784.07FU Alternaria papavericola	287	2e-76	100	0	1	155	357	511
JQ403617	SH216784.07FU Alternaria papavericola	287	2e-76	100	0	1	155	385	539
JQ403616	SH216784.07FU Alternaria papavericola	287	2e-76	100	0	1	155	357	511
JN031004	SH216784.07FU Macrophomina	287	2e-76	100	0	1	155	343	497
JN031003	SH216784.07FU Ulocladium	287	2e-76	100	0	1	155	343	497
HM172826	SH216784.07FU Pleosporaceae	287	2e-76	100	0	1	155	326	480
GQ995480	SH216784.07FU Alternaria papavericola	287	2e-76	100	0	1	155	385	539
GQ995478	SH216784.07FU Alternaria papavericola	287	2e-76	100	0	1	155	385	539
FJ357310	SH216784.07FU Alternaria papavericola	287	2e-76	100	0	1	155	385	539
FJ266488	SH216784.07FU Alternaria oudemansii	287	2e-76	100	0	1	155	379	533
FJ235987	SH216784.07FU Pleosporaceae	287	2e-76	100	0	1	155	383	537
AY762943	SH216784.07FU Alternaria obovoidea	287	2e-76	100	0	1	155	341	495
AY762942	SH216784.07FU Alternaria obovoidea	287	2e-76	100	0	1	155	342	496
OTU_18
Referenc	e	Score	E-value	Prcnt	MisM	Qstart	Qend	Rstart	Rend
NR:10362	1 SH207151.07FU Penicillium roqueforti	302	6e-81	100	0	1	163	361	523
LT558903	Penicillium roqueforti	302	6e-81	100	0	1	163	369	531
LT558902	Penicillium roqueforti	302	6e-81	100	0	1	163	391	553
LT558901	Penicillium roqueforti	302	6e-81	100	0	1	163	364	526
KX100382	Penicillium	302	6e-81	100	0	1	163	388	550
KU987899	Penicillium	302	6e-81	100	0	1	163	399	561
KU987897	Penicillium	302	6e-81	100	0	1	163	399	561
KU987896	Penicillium	302	6e-81	100	0	1	163	399	561
KU987895	Penicillium	302	6e-81	100	0	1	163	355	517
KU987894	Penicillium	302	6e-81	100	0	1	163	399	561
KU987893	Penicillium	302	6e-81	100	0	1	163	399	561
KU987892	Penicillium	302	6e-81	100	0	1	163	399	561
KU987890	Penicillium	302	6e-81	100	0	1	163	399	561
KU987888	Penicillium	302	6e-81	100	0	1	163	399	561
KU987887	Penicillium	302	6e-81	100	0	1	163	399	561
KU987886	Penicillium	302	6e-81	100	0	1	163	399	561
KU987885	Penicillium	302	6e-81	100	0	1	163	399	561
KU663990	Eurotiales	302	6e-81	100	0	1	163	402	564
KT968356	SH207151.07FU Penicillium roqueforti	302	6e-81	100	0	1	163	333	495
KP974231	SH207151.07FU Penicillium	302	6e-81	100	0	1	163	361	523
KM232457	SH207151.07FU Penicillium	302	6e-81	100	0	1	163	312	474
KM115165	SH207151.07FU Penicillium carneum	302	6e-81	100	0	1	163	338	500
KM115149	SH207151.07FU Penicillium carneum	302	6e-81	100	0	1	163	338	500
KM115148	SH207151.07FU Penicillium carneum	302	6e-81	100	0	1	163	346	508
KM115141	SH207151.07FU Penicillium carneum	302	6e-81	100	0	1	163	338	500
KM115119	SH207151.07FU Penicillium roqueforti	302	6e-81	100	0	1	163	346	508
KM115118	SH207151.07FU Penicillium roqueforti	302	6e-81	100	0	1	163	343	505
KM115117	SH207151.07FU Penicillium roqueforti	302	6e-81	100	0	1	163	345	507
KM115116	SH207151.07FU Penicillium roqueforti	302	6e-81	100	0	1	163	338	500
KM115115	SH207151.07FU Penicillium roqueforti	302	6e-81	100	0	1	163	338	500
OTU_19
Referenc	e	Score	E-value	Prcnt	MisM	Qstart	Qend	Rstart	Rend
LT837740	Nakaseomyces	427	2e-118	100	0	1	231	561	791
LT837739	Nakaseomyces	427	2e-118	100	0	1	231	561	791
LT837730	Nakaseomyces	427	2e-118	100	0	1	231	561	791
LC042133	SH183656.07FU Candida glabrata	427	2e-118	100	0	1	231	574	804
LC042128	SH183656.07FU Candida glabrata	427	2e-118	100	0	1	231	573	803
KY562566	Nakaseomyces	427	2e-118	100	0	1	231	543	773
KU366484	Nakaseomyces	427	2e-118	100	0	1	231	86	316
KU052053	SH183656.07FU Candida glabrata	427	2e-118	100	0	1	231	572	802
KP878243	SH183656.07FU Candida glabrata	427	2e-118	100	0	1	231	548	778
KP675589	SH183656.07FU Candida glabrata	427	2e-118	100	0	1	231	580	810
KP675588	SH183656.07FU Candida glabrata	427	2e-118	100	0	1	231	580	810
KP675523	SH183656.07FU Candida glabrata	427	2e-118	100	0	1	231	599	829
KP675517	SH183656.07FU Candida glabrata	427	2e-118	100	0	1	231	596	826
KP675499	SH183656.07FU Candida glabrata	427	2e-118	100	0	1	231	575	805
KP675428	SH183656.07FU Candida glabrata	427	2e-118	100	0	1	231	577	807
KP675427	SH183656.07FU Candida glabrata	427	2e-118	100	0	1	231	579	809
KP675167	SH183656.07FU Candida glabrata	427	2e-118	100	0	1	231	580	810
KP675166	SH183656.07FU Candida glabrata	427	2e-118	100	0	1	231	579	809
KP675105	SH183656.07FU Candida glabrata	427	2e-118	100	0	1	231	578	808
KP674942	SH183656.07FU Candida glabrata	427	2e-118	100	0	1	231	579	809
KP674941	SH183656.07FU Candida glabrata	427	2e-118	100	0	1	231	581	811
KP674864	SH183656.07FU Candida glabrata	427	2e-118	100	0	1	231	582	812
KP674863	SH183656.07FU Candida glabrata	427	2e-118	100	0	1	231	580	810
KP674819	SH183656.07FU Candida glabrata	427	2e-118	100	0	1	231	580	810
ISHAM:MI	TS651 KP131702 SH183656.07FU Candida glabrata	427	2e-118	100	0	1	231	591	821
ISHAM:MI	TS2826 KP068737 SH183656.07FU Candida glabrata	427	2e-118	100	0	1	231	591	821
KM361862	SH183656.07FU Candida glabrata	427	2e-118	100	0	1	231	700	930
KM361861	SH183656.07FU Candida glabrata	427	2e-118	100	0	1	231	696	926
KM361860	SH183656.07FU Candida glabrata	427	2e-118	100	0	1	231	696	926
KM361859	SH183656.07FU Candida glabrata	427	2e-118	100	0	1	231	699	929
OTU_20
Referenc	e	Score	E-value	Prcnt	MisM	Qstart	Qend	Rstart	Rend
HQ631066	SH180865.07FU Candida	235	5e-61	100	0	1	127	384	510
AB109225	SH180865.07FU Candida parapsilosis	235	5e-61	100	0	1	127	324	450
ISHAM:MI	TS3058 NR_073340 SH180865.07FU Candida metapsilosis	230	2e-59	99.21	1	1	127	323	449
LT719069	Candida	230	2e-59	99.21	1	1	127	300	426
LN864530	SH180865.07FU Candida metapsilosis	230	2e-59	99.21	1	1	127	345	471
KY102208	Candida metapsilosis	230	2e-59	99.21	1	1	127	358	484
KY102205	Candida metapsilosis	230	2e-59	99.21	1	1	127	356	482
KY102204	Candida metapsilosis	230	2e-59	99.21	1	1	127	357	483
KY102203	Candida metapsilosis	230	2e-59	99.21	1	1	127	492	618
KX421284	Candida metapsilosis	230	2e-59	99.21	1	1	127	345	471
KU665251	Candida metapsilosis	230	2e-59	99.21	1	1	127	345	471
KU665250	Candida metapsilosis	230	2e-59	99.21	1	1	127	345	471
KU665249	Candida metapsilosis	230	2e-59	99.21	1	1	127	344	470
KU665248	Candida metapsilosis	230	2e-59	99.21	1	1	127	344	470
KU052047	SH180865.07FU Candida metapsilosis	230	2e-59	99.21	1	1	127	326	452
KP895602	SH491539.07FU Candida metapsilosis	230	2e-59	99.21	1	1	127	306	432
KP674707	SH180865.07FU Candida metapsilosis	230	2e-59	99.21	1	1	127	312	438
ISHAM:MI	TS878 KP131739 SH180865.07FU Candida metapsilosis	230	2e-59	99.21	1	1	127	345	471
ISHAM:MI	TS877 KP131738 SH180865.07FU Candida metapsilosis	230	2e-59	99.21	1	1	127	344	470
ISHAM:MI	TS874 KP131735 SH180865.07FU Candida metapsilosis	230	2e-59	99.21	1	1	127	345	471
ISHAM:MI	TS2833 KP068745 SH180865.07FU Candida metapsilosis	230	2e-59	99.21	1	1	127	345	471
KJ816928	SH180865.07FU Candida metapsilosis	230	2e-59	99.21	1	1	127	322	448
KJ816927	SH180865.07FU Candida metapsilosis	230	2e-59	99.21	1	1	127	322	448
KJ816926	SH180865.07FU Candida metapsilosis	230	2e-59	99.21	1	1	127	322	448
KJ816917	SH180865.07FU Candida metapsilosis	230	2e-59	99.21	1	1	127	322	448
KJ451692	SH180865.07FU Candida metapsilosis	230	2e-59	99.21	1	1	127	490	616
KF313216	SH180865.07FU Candida metapsilosis	230	2e-59	99.21	1	1	127	322	448
KF313194	SH180865.07FU Candida metapsilosis	230	2e-59	99.21	1	1	127	321	447
KF313192	SH180865.07FU Candida metapsilosis	230	2e-59	99.21	1	1	127	312	438
KF313191	SH180865.07FU Candida metapsilosis	230	2e-59	99.21	1	1	127	322	448
OTU_21
Referenc	e	Score	E-value	Prcnt	MisM	Qstart	Qend	Rstart	Rend
ISHAM:MI	TS3143 NR_077074 SH181823.07FU Candida xylopsoci	296	3e-79	100	0	1	160	301	460
LT795052	Pichia	296	3e-79	100	0	1	160	244	403
LT795048	Pichia	296	3e-79	100	0	1	160	245	404
LT719071	Cordycipitaceae	296	3e-79	100	0	1	160	242	401
LC014798	SH181823.07FU Issatchenkia orientalis (as Pichi..	296	3e-79	100	0	1	160	398	557
L47113 S	H181823.07FU Issatchenkia orientalis (as Pichia ..	296	3e-79	100	0	1	160	291	450
KY794727	Issatchenkia orientalis (as Pichia kudriavzevii)	296	3e-79	100	0	1	160	283	442
KY794726	Issatchenkia orientalis (as Pichia kudriavzevii)	296	3e-79	100	0	1	160	223	382
KY794724	Issatchenkia orientalis (as Pichia kudriavzevii)	296	3e-79	100	0	1	160	284	443
KY783411	Issatchenkia orientalis (as Pichia kudriavzevii)	296	3e-79	100	0	1	160	291	450
KY104596	Issatchenkia orientalis (as Pichia kudriavzevii)	296	3e-79	100	0	1	160	433	592
KY104595	Issatchenkia orientalis (as Pichia kudriavzevii)	296	3e-79	100	0	1	160	405	564
KY104594	Issatchenkia orientalis (as Pichia kudriavzevii)	296	3e-79	100	0	1	160	302	461
KY104593	Issatchenkia orientalis (as Pichia kudriavzevii)	296	3e-79	100	0	1	160	301	460
KY104592	Issatchenkia orientalis (as Pichia kudriavzevii)	296	3e-79	100	0	1	160	299	458
KY104589	Issatchenkia orientalis (as Pichia kudriavzevii)	296	3e-79	100	0	1	160	301	460
KY104587	Issatchenkia orientalis (as Pichia kudriavzevii)	296	3e-79	100	0	1	160	302	461
KY104586	Issatchenkia orientalis (as Pichia kudriavzevii)	296	3e-79	100	0	1	160	439	598
KY104585	Issatchenkia orientalis (as Pichia kudriavzevii)	296	3e-79	100	0	1	160	301	460
KY104584	Issatchenkia orientalis (as Pichia kudriavzevii)	296	3e-79	100	0	1	160	274	433
KY104583	Issatchenkia orientalis (as Pichia kudriavzevii)	296	3e-79	100	0	1	160	437	596
KY104582	Issatchenkia orientalis (as Pichia kudriavzevii)	296	3e-79	100	0	1	160	440	599
KY104581	Issatchenkia orientalis (as Pichia kudriavzevii)	296	3e-79	100	0	1	160	407	566
KY104580	Issatchenkia orientalis (as Pichia kudriavzevii)	296	3e-79	100	0	1	160	440	599
KY104579	Issatchenkia orientalis (as Pichia kudriavzevii)	296	3e-79	100	0	1	160	440	599
KY104578	Issatchenkia orientalis (as Pichia kudriavzevii)	296	3e-79	100	0	1	160	303	462
KY104577	Issatchenkia orientalis (as Pichia kudriavzevii)	296	3e-79	100	0	1	160	441	600
KY104576	Issatchenkia orientalis (as Pichia kudriavzevii)	296	3e-79	100	0	1	160	315	474
KY104575	Issatchenkia orientalis (as Pichia kudriavzevii)	296	3e-79	100	0	1	160	345	504
KY104574	Issatchenkia orientalis (as Pichia kudriavzevii)	296	3e-79	100	0	1	160	423	582
OTU_22
Referenc	e	Score	E-value	Prcnt	MisM	Qstart	Qend	Rstart	Rend
Z75722	Saccharomyces cerevisiae	431	1e-119	100	0	1	233	1	233
LT577607	Saccharomyces cerevisiae	431	1e-119	100	0	1	233	536	768
KY105163	Saccharomyces	431	1e-119	100	0	1	233	259	491
KY105143	Saccharomyces	431	1e-119	100	0	1	233	564	796
KY105140	Saccharomyces	431	1e-119	100	0	1	233	558	790
KY105138	Saccharomyces	431	1e-119	100	0	1	233	536	768
KY105136	Saccharomyces	431	1e-119	100	0	1	233	537	769
KY105135	Saccharomyces	431	1e-119	100	0	1	233	538	770
KY105120	Saccharomyces	431	1e-119	100	0	1	233	498	730
KY105114	Saccharomyces	431	1e-119	100	0	1	233	558	790
KY105112	Saccharomyces	431	1e-119	100	0	1	233	519	751
KY105093	Saccharomyces	431	1e-119	100	0	1	233	562	794
KY105067	Saccharomyces cerevisiae	431	1e-119	100	0	1	233	487	719
KY105065	Saccharomyces cerevisiae	431	1e-119	100	0	1	233	670	902
KY105059	Saccharomyces cerevisiae	431	1e-119	100	0	1	233	529	761
KY105047	Saccharomyces cerevisiae	431	1e-119	100	0	1	233	542	774
KY105045	Saccharomyces cerevisiae	431	1e-119	100	0	1	233	512	744
KY105037	Saccharomyces cerevisiae	431	1e-119	100	0	1	233	440	672
KY105036	Saccharomyces cerevisiae	431	1e-119	100	0	1	233	676	908
KY105030	Saccharomyces cerevisiae	431	1e-119	100	0	1	233	526	758
KY105022	Saccharomyces cerevisiae	431	1e-119	100	0	1	233	559	791
KY105021	Saccharomyces cerevisiae	431	1e-119	100	0	1	233	561	793
KY105015	Saccharomyces cerevisiae	431	1e-119	100	0	1	233	506	738
KX904349	Saccharomyces cerevisiae	431	1e-119	100	0	1	233	636	868
KX904345	Saccharomyces cerevisiae	431	1e-119	100	0	1	233	636	868
KX833103	Saccharomyces cerevisiae	431	1e-119	100	0	1	233	244	476
KX668409	Saccharomyces cerevisiae	431	1e-119	100	0	1	233	510	742
KX023222	Saccharomyces cerevisiae	431	1e-119	100	0	1	233	561	793
KU987873	Saccharomyces cerevisiae	431	1e-119	100	0	1	233	485	717
KU729072	Saccharomyces cerevisiae	431	1e-119	100	0	1	233	557	789
OTU_23
Referenc	e	Score	E-value	Prcnt	MisM	Qstart	Qend	Rstart	Rend
JQ989341	SH215226.07FU Sordariales	276	4e-73	100	0	1	149	313	461
HG936673	SH215226.07FU Lasiosphaeriaceae	276	4e-73	100	0	1	149	341	489
HG936672	SH215226.07FU Lasiosphaeriaceae	276	4e-73	100	0	1	149	364	512
HG936671	SH215226.07FU Lasiosphaeriaceae	276	4e-73	100	0	1	149	364	512
HG936670	SH215226.07FU Lasiosphaeriaceae	276	4e-73	100	0	1	149	364	512
HG936669	SH215226.07FU Lasiosphaeriaceae	276	4e-73	100	0	1	149	364	512
HG936667	SH215226.07FU Lasiosphaeriaceae	276	4e-73	100	0	1	149	364	512
HG936666	SH215226.07FU Lasiosphaeriaceae	276	4e-73	100	0	1	149	364	512
HG936665	SH215226.07FU Lasiosphaeriaceae	276	4e-73	100	0	1	149	364	512
EU754956	SH215226.07FU Lasiosphaeriaceae	276	4e-73	100	0	1	149	313	461
EU754955	SH215226.07FU Lasiosphaeriaceae	276	4e-73	100	0	1	149	313	461
EU754954	SH215226.07FU Lasiosphaeriaceae	276	4e-73	100	0	1	149	313	461
EU754952	SH195360.07FU Chaetomium	276	4e-73	100	0	1	149	353	501
JQ666636	SH215226.07FU Sordariales	270	2e-71	99.33	1	1	149	363	511
HG936668	SH215226.07FU Lasiosphaeriaceae	270	2e-71	99.33	1	1	149	364	512
HM036636	SH215228.07FU Ramophialophora	259	4e-68	97.99	3	1	149	325	473
FM955449	SH215228.07FU Ramophialophora humicola	259	4e-68	97.99	3	1	149	358	506
AY999132	SH215225.07FU Zopfiella tabulata	259	4e-68	97.99	3	1	149	376	524
AY999127	SH215225.07FU Podospora didyma	259	4e-68	97.99	3	1	149	372	520
AY587912	SH215242.07FU Cercophora sparsa	259	4e-68	97.99	3	1	149	340	488
AB520298	SH215228.07FU Ramophialophora	259	4e-68	97.99	3	1	149	331	479
JX915511	Fungi	255	5e-67	97.37	1	1	149	105	256
JQ989337	SH215225.07FU Fungi	254	2e-66	97.32	4	1	149	372	520
JQ989332	SH215225.07FU Fungi	254	2e-66	97.32	4	1	149	372	520
EU754957	Lasiosphaeriaceae	252	6e-66	95.97	6	1	149	314	462
KX776738	Fungi	248	8e-65	96.64	5	1	149	54	202
KX192585	Fungi	248	8e-65	96.64	5	1	149	109	257
KT219027	Zopfiella	248	8e-65	96.64	5	1	149	75	223
JQ989334	SH215225.07FU Fungi	248	8e-65	96.64	5	1	149	372	520
JQ666530	SH215238.07FU Sordariomycetes	243	4e-63	96	5	1	149	387	536
OTU_24
Referenc	e	Score	E-value	Prcnt	MisM	Qstart	Qend	Rstart	Rend
KY430493	Xylariales	305	5e-82	100	0	1	165	371	535
KY430520	Xylariales	300	2e-80	99.39	1	1	165	371	535
KY430494	Xylariales	300	2e-80	99.39	1	1	165	371	535
KY430462	Xylariales	300	2e-80	99.39	1	1	165	371	535
AF067642	SH213511.07FU Monographella nivalis (as Microdo..	300	2e-80	99.39	1	1	165	333	497
KY430576	Xylariales	298	8e-80	99.39	0	1	165	371	534
KY430575	Xylariales	298	8e-80	99.39	0	1	165	371	534
KY430572	Xylariales	298	8e-80	99.39	0	1	165	371	534
KY430570	Helotiales	298	8e-80	99.39	0	1	165	371	534
KY430564	Xylariales	298	8e-80	99.39	0	1	165	395	558
KY430563	Xylariales	298	8e-80	99.39	0	1	165	371	534
KY430551	Xylariales	298	8e-80	99.39	0	1	165	371	534
KY430549	Xylariales	298	8e-80	99.39	0	1	165	361	524
KY430541	Xylariales	298	8e-80	99.39	0	1	165	395	558
KY430534	Xylariales	298	8e-80	99.39	0	1	165	371	534
KY430526	Xylariales	298	8e-80	99.39	0	1	165	371	534
KY430524	Xylariales	298	8e-80	99.39	0	1	165	371	534
KY430523	Xylariales	298	8e-80	99.39	0	1	165	371	534
KY430522	Xylariales	298	8e-80	99.39	0	1	165	371	534
KY430521	Xylariales	298	8e-80	99.39	0	1	165	371	534
KY430516	Xylariales	298	8e-80	99.39	0	1	165	371	534
KY430514	Xylariales	298	8e-80	99.39	0	1	165	371	534
KY430507	Xylariales	298	8e-80	99.39	0	1	165	363	526
KY430505	Xylariales	298	8e-80	99.39	0	1	165	371	534
KY430503	Xylariales	298	8e-80	99.39	0	1	165	371	534
KY430497	Xylariales	298	8e-80	99.39	0	1	165	371	534
KY430475	Xylariales	298	8e-80	99.39	0	1	165	322	485
KY430470	Xylariales	298	8e-80	99.39	0	1	165	302	465
KY430469	Xylariales	298	8e-80	99.39	0	1	165	319	482
KY430461	Xylariales	298	8e-80	99.39	0	1	165	360	523
OTU_25
Referenc	e	Score	E-value	Prcnt	MisM	Qstart	Qend	Rstart	Rend
GU723440	SH001394.07FU Penicillium chrysogenum	630	2e-179	99.14	3	1	350	198	547
GU325676	SH207147.07FU Penicillium chrysogenum	459	8e-128	90.31	33	1	350	179	529
EU888291	SH207147.07FU Penicillium	459	8e-128	90.31	33	1	350	237	587
KX082922	SH207147.07FU Penicillium samsonianum	455	1e-126	90.06	33	1	350	204	555
FJ648200	SH207147.07FU Penicillium dipodomyicola	455	1e-126	90.06	33	1	350	200	551
LT615292	Penicillium griseofulvum	453	4e-126	90.03	34	1	350	189	539
KX056234	Penicillium griseofulvum	453	4e-126	90.03	33	1	349	190	540
KU904343	Penicillium	453	4e-126	90.03	34	1	350	331	681
KU904342	Penicillium	453	4e-126	90.03	34	1	350	331	681
KU904341	Penicillium	453	4e-126	90.03	34	1	350	331	681
KT355012	SH207147.07FU Penicillium samsonianum	453	4e-126	90.03	34	1	350	189	539
KJ834519	SH207147.07FU Penicillium tulipae	453	4e-126	90.03	34	1	350	217	567
KJ834516	SH207147.07FU Penicillium radicicola	453	4e-126	90.03	34	1	350	217	567
KJ589568	SH207147.07FU Penicillium chrysogenum	453	4e-126	90.03	33	1	349	191	541
KJ589562	SH207147.07FU Penicillium chrysogenum	453	4e-126	90.03	33	1	349	191	541
KF367497	SH207147.07FU Penicillium	453	4e-126	90.03	34	1	350	348	698
KF367496	SH207147.07FU Penicillium	453	4e-126	90.03	34	1	350	353	703
KF367494	SH207147.07FU Penicillium	453	4e-126	90.03	34	1	350	315	665
KC884403	SH207147.07FU Fungi	453	4e-126	90.03	34	1	350	236	586
KC009380	Penicillium chrysogenum	453	4e-126	90.03	34	1	350	2	352
JQ316515	SH207147.07FU Penicillium verrucosum	453	4e-126	90.03	34	1	350	260	610
JN585943	SH207147.07FU Penicillium samsonianum	453	4e-126	90.03	34	1	350	198	548
JN376155	SH207147.07FU Penicillium samsonianum	453	4e-126	90.03	34	1	350	205	555
HQ262520	SH207147.07FU Penicillium griseofulvum	453	4e-126	90.03	34	1	350	200	550
HQ225717	SH207147.07FU Penicillium	453	4e-126	90.03	34	1	350	210	560
GU723455	SH207147.07FU Penicillium chrysogenum	453	4e-126	90.03	34	1	350	196	546
GU723448	SH207147.07FU Penicillium chrysogenum	453	4e-126	90.03	34	1	350	191	541
FJ025172	SH207147.07FU Penicillium samsonianum	453	4e-126	90.03	34	1	350	208	558
FJ025142	SH207147.07FU Penicillium samsonianum	453	4e-126	90.03	34	1	350	206	556
EU128626	SH207147.07FU Penicillium expansum	453	4e-126	90.03	34	1	350	239	589
Query 26
Referenc	e	Score	E-value	Prcnt	MisM	Qstart	Qend	Rstart	Rend
KX908837	Dothideomycetes	291	1e-77	100	0	1	157	108	264
KX908683	Dothideomycetes	291	1e-77	100	0	1	157	309	465
KR093909	SH182914.07FU Phaeosphaeriopsis	291	1e-77	100	0	1	157	333	489
KP230840	SH182914.07FU Phaeosphaeriopsis	291	1e-77	100	0	1	157	282	438
KF800300	SH182914.07FU Fungi	291	1e-77	100	0	1	157	542	698
KF482067	SH182914.07FU Pleosporaceae	291	1e-77	100	0	1	157	345	501
JQ936272	SH182914.07FU Phaeosphaeriopsis	291	1e-77	100	0	1	157	359	515
JQ936185	SH182914.07FU Phaeosphaeriopsis	291	1e-77	100	0	1	157	358	514
JQ905812	SH182914.07FU Dothideomycetes	291	1e-77	100	0	1	157	295	451
HQ631015	SH182914.07FU Pleosporales	291	1e-77	100	0	1	157	371	527
FJ613803	SH182914.07FU Fungi	291	1e-77	100	0	1	157	293	449
KY591188	Pleosporales	285	6e-76	99.36	1	1	157	4	160
KX516377	Fungi	285	6e-76	99.36	1	1	157	369	525
KT243313	Fungi	285	6e-76	99.36	1	1	157	75	231
KC478551	SH182914.07FU Phaeosphaeriopsis	285	6e-76	99.36	1	1	157	331	487
GU053818	SH182914.07FU Fungi	285	6e-76	99.36	1	1	157	352	508
GU721478	SH212043.07FU Fungi	263	3e-69	96.82	5	1	157	366	522
GU721432	SH212043.07FU Ascomycota	263	3e-69	96.82	5	1	157	366	522
KX776792	Fungi	246	3e-64	94.9	8	1	157	54	210
KT219103	Fungi	244	1e-63	94.9	7	1	157	75	230
JX401963	SH182929.07FU Phaeosphaeriopsis	244	1e-63	94.9	7	1	157	316	471
GU306703	Fungi	244	1e-63	94.9	6	1	157	43	197
KT244161	Fungi	241	1e-62	94.27	9	1	157	75	231
JX318972	SH182914.07FU Fungi	241	1e-62	93.33	3	1	157	373	537
KU536869	Fungi	239	5e-62	94.27	7	1	157	6	160
KX776825	Fungi	235	6e-61	93.63	10	1	157	54	210
KU538491	Fungi	235	6e-61	93.63	10	1	157	6	162
KP891098	Fungi	235	6e-61	93.63	10	1	157	75	231
KJ869114	SH182938.07FU Phaeosphaeria poagena	235	6e-61	93.63	10	1	157	336	492
KF251191	SH182936.07FU Phaeosphaeria	235	6e-61	93.63	10	1	157	329	485
OTU_27
Referenc	e	Score	E-value	Prcnt	MisM	Qstart	Qend	Rstart	Rend
KY589552	Aspergillus	339	6e-92	100	0	1	183	4	186
KY589551	Aspergillus	339	6e-92	100	0	1	183	4	186
KY087737	Aspergillus	339	6e-92	100	0	1	183	313	495
KY087656	Aspergillus	339	6e-92	100	0	1	183	313	495
KY087650	Aspergillus	339	6e-92	100	0	1	183	313	495
KY087649	Aspergillus	339	6e-92	100	0	1	183	313	495
KY087647	Aspergillus	339	6e-92	100	0	1	183	313	495
KY087646	Aspergillus	339	6e-92	100	0	1	183	313	495
KY087645	Aspergillus	339	6e-92	100	0	1	183	313	495
KY087644	Aspergillus	339	6e-92	100	0	1	183	313	495
KX822094	Aspergillus penicillioides	339	6e-92	100	0	1	183	358	540
KX822093	Aspergillus penicillioides	339	6e-92	100	0	1	183	359	541
KX822092	Aspergillus penicillioides	339	6e-92	100	0	1	183	361	543
KT959298	SH198028.07FU Aspergillus penicillioides	339	6e-92	100	0	1	183	387	569
KP997215	SH198028.07FU Aspergillus penicillioides	339	6e-92	100	0	1	183	309	491
KP974190	SH198028.07FU Eurotiales	339	6e-92	100	0	1	183	395	577
KF986414	SH198028.07FU Aspergillus penicillioides	339	6e-92	100	0	1	183	341	523
KF411572	SH198028.07FU Aspergillus	339	6e-92	100	0	1	183	324	506
KF373543	SH198028.07FU Aspergillus penicillioides	339	6e-92	100	0	1	183	268	450
GU017500	SH198028.07FU Aspergillus penicillioides	339	6e-92	100	0	1	183	346	528
GU017494	SH198028.07FU Aspergillus penicillioides	339	6e-92	100	0	1	183	395	577
GQ999240	SH198028.07FU Eurotiales	339	6e-92	100	0	1	183	403	585
FR727125	SH198028.07FU Aspergillus penicillioides	339	6e-92	100	0	1	183	362	544
FJ755819	SH198028.07FU Aspergillus	339	6e-92	100	0	1	183	420	602
FJ265959	SH198028.07FU Eurotiales	339	6e-92	100	0	1	183	360	542
FJ265956	SH198028.07FU Eurotiales	339	6e-92	100	0	1	183	360	542
FJ265955	SH198028.07FU Eurotiales	339	6e-92	100	0	1	183	360	542
KP974191	SH198028.07FU Eurotiales	335	7e-91	99.45	1	1	183	421	603
KY087765	Aspergillus	333	3e-90	99.46	0	1	183	313	496
KY087651	Aspergillus	333	3e-90	99.46	0	1	183	313	496
OTU_28
Referenc	e	Score	E-value	Prcnt	MisM	Qstart	Qend	Rstart	Rend
LC092890	SH194042.07FU Parengyodontium album	311	1e-83	100	0	1	168	349	516
LC092889	SH194042.07FU Parengyodontium album	311	1e-83	100	0	1	168	349	516
LC092888	SH194042.07FU Parengyodontium album	311	1e-83	100	0	1	168	349	516
LC092887	SH194042.07FU Parengyodontium album	311	1e-83	100	0	1	168	349	516
KJ650664	SH194042.07FU Fungi	311	1e-83	100	0	1	168	331	498
KJ650600	SH194042.07FU Fungi	311	1e-83	100	0	1	168	322	489
KJ650599	SH194042.07FU Fungi	311	1e-83	100	0	1	168	321	488
KJ650597	SH194042.07FU Fungi	311	1e-83	100	0	1	168	356	523
KJ650596	SH194042.07FU Fungi	311	1e-83	100	0	1	168	329	496
HM214540	SH194042.07FU Engyodontium album	311	1e-83	100	0	1	168	349	516
GQ221128	SH194042.07FU Engyodontium	311	1e-83	100	0	1	168	349	516
KU580363	SH194039.07FU Fungi	289	5e-77	97.62	4	1	168	388	555
LN911535	Ascomycota	283	2e-75	97.02	5	1	168	1	168
LN809073	SH194039.07FU Engyodontium album	283	2e-75	97.02	5	1	168	403	570
LN809015	SH194039.07FU Engyodontium album	283	2e-75	97.02	5	1	168	412	579
LN808974	SH194039.07FU Engyodontium album	283	2e-75	97.02	5	1	168	412	579
LN808962	SH194039.07FU Engyodontium album	283	2e-75	97.02	5	1	168	412	579
LN808961	SH194039.07FU Engyodontium album	283	2e-75	97.02	5	1	168	394	561
LC092886	SH194039.07FU Parengyodontium album	283	2e-75	97.02	5	1	168	354	521
LC092885	SH194039.07FU Parengyodontium album	283	2e-75	97.02	5	1	168	354	521
LC092884	SH194039.07FU Parengyodontium album	283	2e-75	97.02	5	1	168	354	521
LC092883	SH194039.07FU Parengyodontium album	283	2e-75	97.02	5	1	168	354	521
LC092882	SH194039.07FU Parengyodontium album	283	2e-75	97.02	5	1	168	354	521
LC092880	SH194039.07FU Parengyodontium album	283	2e-75	97.02	5	1	168	354	521
LC092879	SH194039.07FU Parengyodontium album	283	2e-75	97.02	5	1	168	354	521
KY589466	Ascomycota	283	2e-75	97.02	5	1	168	4	171
KY352405	Parengyodontium album	283	2e-75	97.02	5	1	168	315	482
KY235274	Fungi	283	2e-75	97.02	5	1	168	366	533
KY096671	Engyodontium	283	2e-75	97.02	5	1	168	389	556
KY096670	Engyodontium	283	2e-75	97.02	5	1	168	373	540
OTU_29
Referenc	e	Score	E-value	Prcnt	MisM	Qstart	Qend	Rstart	Rend
LT547734	SH216250.07FU Capnodiales	276	4e-73	100	0	1	149	326	474
LN997767	SH216250.07FU Cladosporium	276	4e-73	100	0	1	149	311	459
LN997724	SH216250.07FU Cladosporium	276	4e-73	100	0	1	149	309	457
LN910383	Capnodiales	276	4e-73	100	0	1	149	1	149
LN876644	SH216250.07FU Cladosporium halotolerans	276	4e-73	100	0	1	149	295	443
LN834377	SH216250.07FU Cladosporium halotolerans	276	4e-73	100	0	1	149	285	433
LN834375	SH216250.07FU Cladosporium halotolerans	276	4e-73	100	0	1	149	305	453
LN834373	SH216250.07FU Cladosporium halotolerans	276	4e-73	100	0	1	149	346	494
LN834371	SH216250.07FU Cladosporium halotolerans	276	4e-73	100	0	1	149	359	507
LN834369	SH216250.07FU Cladosporium halotolerans	276	4e-73	100	0	1	149	370	518
LN834367	SH216250.07FU Cladosporium halotolerans	276	4e-73	100	0	1	149	267	415
LN834365	SH216250.07FU Cladosporium halotolerans	276	4e-73	100	0	1	149	370	518
LN809029	SH216250.07FU Cladosporium	276	4e-73	100	0	1	149	334	482
LN808887	SH216250.07FU Cladosporium	276	4e-73	100	0	1	149	336	484
LN808879	SH216250.07FU Cladosporium	276	4e-73	100	0	1	149	336	484
LC158609	Cladosporium halotolerans	276	4e-73	100	0	1	149	326	474
LC158608	Cladosporium halotolerans	276	4e-73	100	0	1	149	326	474
KY643762	Cladosporium	276	4e-73	100	0	1	149	371	519
KY589432	Ascomycota	276	4e-73	100	0	1	149	4	152
KY569406	Cladosporium	276	4e-73	100	0	1	149	295	443
KY378953	Cladosporium halotolerans	276	4e-73	100	0	1	149	368	516
KY114871	Cladosporium sphaerospermum	276	4e-73	100	0	1	149	316	464
KX958086	Cladosporium sphaerospermum	276	4e-73	100	0	1	149	320	468
KX958081	Cladosporium sphaerospermum	276	4e-73	100	0	1	149	324	472
KX958023	Cladosporium cladosporioides	276	4e-73	100	0	1	149	298	446
KX928748	Cladosporium	276	4e-73	100	0	1	149	441	589
KX909051	Dothideomycetes	276	4e-73	100	0	1	149	324	472
KX788174	Cladosporium halotolerans	276	4e-73	100	0	1	149	327	475
KX462894	Fungi	276	4e-73	100	0	1	149	356	504
KX427204	Cladosporium sphaerospermum	276	4e-73	100	0	1	149	279	427
OTU_30
Referenc	e	Score	E-value	Prcnt	MisM	Qstart	Qend	Rstart	Rend
NR:10369	5 SH207147.07FU Penicillium flavigenum	302	6e-81	100	0	1	163	363	525
ISHAM:MI	TS3083 NR_077145 SH207147.07FU Penicillium chrys..	302	6e-81	100	0	1	163	363	525
LT603036	Penicillium	302	6e-81	100	0	1	163	361	523
LT603034	Penicillium chrysogenum	302	6e-81	100	0	1	163	359	521
LT558883	Penicillium	302	6e-81	100	0	1	163	380	542
LT558879	Penicillium	302	6e-81	100	0	1	163	391	553
LT558878	Penicillium	302	6e-81	100	0	1	163	387	549
LT558876	Penicillium chrysogenum	302	6e-81	100	0	1	163	383	545
LT558875	Penicillium chrysogenum	302	6e-81	100	0	1	163	363	525
LT558874	Penicillium rubens	302	6e-81	100	0	1	163	390	552
LT558873	Penicillium rubens	302	6e-81	100	0	1	163	381	543
LT558872	Penicillium rubens	302	6e-81	100	0	1	163	390	552
LT558871	Penicillium rubens	302	6e-81	100	0	1	163	379	541
LT558870	Penicillium rubens	302	6e-81	100	0	1	163	393	555
LT558869	Penicillium rubens	302	6e-81	100	0	1	163	363	525
LT558868	Penicillium rubens	302	6e-81	100	0	1	163	382	544
LT558867	Penicillium rubens	302	6e-81	100	0	1	163	363	525
LT558866	Penicillium rubens	302	6e-81	100	0	1	163	363	525
LT558865	Penicillium rubens	302	6e-81	100	0	1	163	388	550
LT558864	Penicillium rubens	302	6e-81	100	0	1	163	374	536
LT558863	Penicillium rubens	302	6e-81	100	0	1	163	366	528
LT558862	Penicillium rubens	302	6e-81	100	0	1	163	398	560
LT558861	Penicillium rubens	302	6e-81	100	0	1	163	365	527
LT558860	Penicillium rubens	302	6e-81	100	0	1	163	368	530
LT558859	Penicillium rubens	302	6e-81	100	0	1	163	372	534
LT558858	Penicillium rubens	302	6e-81	100	0	1	163	381	543
LT558857	Penicillium rubens	302	6e-81	100	0	1	163	381	543
LT558856	Penicillium rubens	302	6e-81	100	0	1	163	365	527
LT220720	Penicillium rubens	302	6e-81	100	0	1	163	331	493
LN833530	SH207147.07FU Eurotiales	302	6e-81	100	0	1	163	333	495
OTU_31
Referenc	e	Score	E-value	Prcnt	MisM	Qstart	Qend	Rstart	Rend
KX516508	Fungi	433	3e-120	100	0	1	234	383	616
GU327505	SH199072.07FU Itersonilia perplexans	433	3e-120	100	0	1	234	318	551
GU054319	SH199072.07FU Itersonilia perplexans	433	3e-120	100	0	1	234	280	513
GU054301	SH199072.07FU Itersonilia perplexans	433	3e-120	100	0	1	234	363	596
GU054211	SH199072.07FU Itersonilia perplexans	433	3e-120	100	0	1	234	325	558
FJ197930	SH199072.07FU Itersonilia perplexans	433	3e-120	100	0	1	234	295	528
DQ667163	SH199072.07FU Itersonilia perplexans	433	3e-120	100	0	1	234	312	545
AM901971	SH199072.07FU Itersonilia perplexans	433	3e-120	100	0	1	234	535	768
GU054209	SH199072.07FU Itersonilia perplexans	427	2e-118	99.57	1	1	234	363	596
NR:07711	7 SH199072.07FU Itersonilia perplexans	425	6e-118	99.57	0	1	234	355	587
KU063422	Fungi	425	6e-118	99.57	0	1	234	75	307
KP998125	SH199072.07FU Itersonilia perplexans	425	6e-118	99.57	0	1	234	345	577
KP890993	Fungi	425	6e-118	99.57	0	1	234	75	307
KF780585	SH199072.07FU Itersonilia perplexans	425	6e-118	99.57	0	1	234	323	555
HF947093	SH199072.07FU Itersonilia	425	6e-118	99.57	0	1	234	358	590
GU054195	SH199072.07FU Itersonilia perplexans	425	6e-118	99.57	0	1	234	363	595
GU054188	SH199072.07FU Itersonilia perplexans	425	6e-118	99.57	0	1	234	363	595
GU054187	SH199072.07FU Itersonilia perplexans	425	6e-118	99.57	0	1	234	363	595
AB072233	SH199072.07FU Itersonilia perplexans	425	6e-118	99.57	0	1	234	355	587
KX908180	Fungi	424	2e-117	99.15	0	1	234	56	291
GU054261	SH199072.07FU Itersonilia perplexans	422	7e-117	99.15	0	1	234	363	596
GU054192	SH199072.07FU Itersonilia perplexans	420	3e-116	99.15	1	1	234	363	595
FJ820680	SH199072.07FU Itersonilia perplexans	420	3e-116	99.15	1	1	234	363	595
UDB02811	3 SH199072.07FU Itersonilia	420	3e-116	99.15	1	1	234	325	557
UDB02804	1 SH199072.07FU Itersonilia	420	3e-116	99.15	1	1	234	325	557
UDB02803	3 SH199072.07FU Itersonilia	420	3e-116	99.15	1	1	234	325	557
KU515917	SH199072.07FU Itersonilia	414	1e-114	98.72	2	1	234	381	613
KU189069	Fungi	414	1e-114	98.72	2	1	234	74	306
GU054327	Fungi	409	6e-113	98.29	3	1	234	129	361
KP890654	SH199072.07FU Itersonilia perplexans	403	3e-111	97.86	4	1	234	316	548
OTU_32
Referenc	e	Score	E-value	Prcnt	MisM	Qstart	Qend	Rstart	Rend
KP888097	Fungi	425	5e-118	100	0	1	230	56	285
JX317381	SH214135.07FU Malasseziales	425	5e-118	100	0	1	230	382	611
JX270000	Fungi	425	5e-118	100	0	1	230	129	358
JX269957	Fungi	425	5e-118	100	0	1	230	129	358
JX269713	Fungi	425	5e-118	100	0	1	230	129	358
JX269711	Fungi	425	5e-118	100	0	1	230	129	358
JX269708	Fungi	425	5e-118	100	0	1	230	129	358
JX269705	Fungi	425	5e-118	100	0	1	230	129	358
JX269703	Fungi	425	5e-118	100	0	1	230	130	359
JX269702	Fungi	425	5e-118	100	0	1	230	130	359
JX269701	Fungi	425	5e-118	100	0	1	230	130	359
JX269700	Fungi	425	5e-118	100	0	1	230	130	359
JX269699	Fungi	425	5e-118	100	0	1	230	129	358
JX269698	Fungi	425	5e-118	100	0	1	230	129	358
JX269697	Fungi	425	5e-118	100	0	1	230	129	358
JX269696	Fungi	425	5e-118	100	0	1	230	129	358
JX269695	Fungi	425	5e-118	100	0	1	230	129	358
JX269693	Fungi	425	5e-118	100	0	1	230	129	358
JX269692	Fungi	425	5e-118	100	0	1	230	129	358
JX269691	Fungi	425	5e-118	100	0	1	230	129	358
JX269690	Fungi	425	5e-118	100	0	1	230	129	358
JX269689	Fungi	425	5e-118	100	0	1	230	129	358
JX269688	Fungi	425	5e-118	100	0	1	230	129	358
JX269687	Fungi	425	5e-118	100	0	1	230	129	358
JX269686	Fungi	425	5e-118	100	0	1	230	129	358
JX269685	Fungi	425	5e-118	100	0	1	230	129	358
JX269684	Fungi	425	5e-118	100	0	1	230	129	358
JX269683	Fungi	425	5e-118	100	0	1	230	129	358
JX269681	Fungi	425	5e-118	100	0	1	230	129	358
JX269679	Fungi	425	5e-118	100	0	1	230	129	358
OTU_33
Referenc	e	Score	E-value	Prcnt	MisM	Qstart	Qend	Rstart	Rend
KY228482	Malassezia sympodialis	431	1e-119	100	0	1	233	36	268
KY104182	Malassezia sympodialis	431	1e-119	100	0	1	233	496	728
KY104176	Malassezia sympodialis	431	1e-119	100	0	1	233	498	730
KY104175	Malassezia sympodialis	431	1e-119	100	0	1	233	478	710
KP891203	Fungi	431	1e-119	100	0	1	233	75	307
KP825482	SH188402.07FU Malassezia sympodialis	431	1e-119	100	0	1	233	322	554
KP825481	SH188402.07FU Malassezia sympodialis	431	1e-119	100	0	1	233	322	554
KP825480	SH188402.07FU Malassezia sympodialis	431	1e-119	100	0	1	233	322	554
KP825479	SH188402.07FU Malassezia sympodialis	431	1e-119	100	0	1	233	322	554
KP825477	SH188402.07FU Malassezia sympodialis	431	1e-119	100	0	1	233	322	554
KM454159	SH188402.07FU Malassezia sympodialis	431	1e-119	100	0	1	233	487	719
KM454157	SH188402.07FU Malassezia sympodialis	431	1e-119	100	0	1	233	377	609
KM370116	SH188402.07FU Malassezia sympodialis	431	1e-119	100	0	1	233	404	636
KM370110	SH188402.07FU Malassezia sympodialis	431	1e-119	100	0	1	233	486	718
KM370108	SH188402.07FU Malassezia sympodialis	431	1e-119	100	0	1	233	488	720
KM370107	SH188402.07FU Malassezia sympodialis	431	1e-119	100	0	1	233	489	721
KM269174	SH188402.07FU Malassezia sympodialis	431	1e-119	100	0	1	233	487	719
KM269173	SH188402.07FU Malassezia sympodialis	431	1e-119	100	0	1	233	487	719
KM269172	SH188402.07FU Malassezia sympodialis	431	1e-119	100	0	1	233	487	719
KM269170	SH188402.07FU Malassezia sympodialis	431	1e-119	100	0	1	233	487	719
KM269169	SH188402.07FU Malassezia sympodialis	431	1e-119	100	0	1	233	490	722
KM269162	SH188402.07FU Malassezia sympodialis	431	1e-119	100	0	1	233	489	721
KM269157	SH188402.07FU Malassezia sympodialis	431	1e-119	100	0	1	233	487	719
KM269156	SH188402.07FU Malassezia sympodialis	431	1e-119	100	0	1	233	488	720
KM269152	SH188402.07FU Malassezia sympodialis	431	1e-119	100	0	1	233	483	715
KM269148	SH188402.07FU Malassezia sympodialis	431	1e-119	100	0	1	233	486	718
KM269147	SH188402.07FU Malassezia sympodialis	431	1e-119	100	0	1	233	487	719
KM269146	Malassezia sympodialis	431	1e-119	100	0	1	233	112	344
KC152892	SH188402.07FU Malassezia sympodialis	431	1e-119	100	0	1	233	376	608
KC152891	SH188402.07FU Malassezia sympodialis	431	1e-119	100	0	1	233	376	608
OTU_34
Referenc	e	Score	E-value	Prcnt	MisM	Qstart	Qend	Rstart	Rend
JX136051	SH188970.07FU Fungi	355	6e-97	100	0	1	192	404	595
JX136041	SH188970.07FU Fungi	355	6e-97	100	0	1	192	404	595
JX135838	SH188970.07FU Fungi	355	6e-97	100	0	1	192	354	545
AM901849	SH188970.07FU Peniophoraceae	355	6e-97	100	0	1	192	576	767
UDB03158	5 Peniophora violaceolivida	351	8e-96	99.48	1	1	192	412	603
KT692548	SH188970.07FU Peniophora cinerea	350	3e-95	99.48	1	1	192	392	583
KR014375	SH188970.07FU Peniophora	350	3e-95	99.48	1	1	192	365	556
KC492568	SH188970.07FU Peniophora	350	3e-95	99.48	1	1	192	330	521
JX136552	Fungi	350	3e-95	99.48	1	1	192	211	402
HM136652	SH188970.07FU Peniophoraceae	350	3e-95	99.48	1	1	192	409	600
GU327501	SH188970.07FU Peniophoraceae	350	3e-95	99.48	1	1	192	362	553
GQ999287	SH188970.07FU Peniophoraceae	350	3e-95	99.48	1	1	192	404	595
AM084810	SH188970.07FU Peniophoraceae	350	3e-95	99.48	1	1	192	353	544
LN808982	SH188970.07FU Peniophora cinerea	344	1e-93	98.96	2	1	192	384	575
KP900735	SH188970.07FU Peniophora	344	1e-93	98.96	2	1	192	355	546
KP794098	SH188970.07FU Peniophora lycii	344	1e-93	98.96	2	1	192	342	533
JX135797	SH188970.07FU Fungi	344	1e-93	98.96	2	1	192	351	542
HG798718	SH188970.07FU Peniophora lycii	344	1e-93	98.96	2	1	192	413	604
GQ999213	SH188970.07FU Peniophoraceae	344	1e-93	98.96	2	1	192	404	595
KU935703	Peniophora	339	6e-92	98.44	3	1	192	228	419
KU935677	Peniophora	339	6e-92	98.44	3	1	192	369	560
KT269706	SH188970.07FU Peniophora	335	8e-91	98.42	3	1	190	335	524
KT219007	Fungi	335	8e-91	97.94	2	1	192	75	268
HE998698	SH189026.07FU Peniophora	335	8e-91	98.42	3	3	192	329	518
KY608091	Peniophora lycii	333	3e-90	97.92	4	1	192	250	441
KJ183199	SH189020.07FU Peniophora	322	6e-87	96.88	6	1	192	339	530
KF638512	SH188970.07FU Peniophora	320	2e-86	97.34	5	1	188	353	540
JF289103	SH189017.07FU Peniophoraceae	318	8e-86	96.84	6	1	190	405	594
GU566227	SH189016.07FU Peniophoraceae	316	3e-85	96.37	6	1	192	421	613
EU818699	SH188970.07FU Peniophoraceae	315	1e-84	96.81	6	1	188	359	546
OTU_35
Referenc	e	Score	E-value	Prcnt	MisM	Qstart	Qend	Rstart	Rend
LT617090	Alternaria botrytis	287	2e-76	100	0	1	155	376	530
LN868505	SH216784.07FU Alternaria papavericola	287	2e-76	100	0	1	155	369	523
KU856612	Alternaria	287	2e-76	100	0	1	155	374	528
KT192325	SH216784.07FU Alternaria	287	2e-76	100	0	1	155	370	524
KR081404	Pleosporaceae	287	2e-76	100	0	1	155	179	333
KP794083	SH216784.07FU Alternaria obovoidea	287	2e-76	100	0	1	155	338	492
KP794077	SH216784.07FU Alternaria obovoidea	287	2e-76	100	0	1	155	347	501
KP341697	SH216784.07FU Alternaria nobilis	287	2e-76	100	0	1	155	349	503
KF367473	SH216784.07FU Alternaria	287	2e-76	100	0	1	155	450	604
KC584243	SH216784.07FU Alternaria botrytis	287	2e-76	100	0	1	155	361	515
KC584187	SH216784.07FU Alternaria capsici-annui	287	2e-76	100	0	1	155	361	515
KC466541	SH216784.07FU Alternaria obovoidea	287	2e-76	100	0	1	155	384	538
KC009537	SH216784.07FU Ulocladium	287	2e-76	100	0	1	155	383	537
JQ403623	SH216784.07FU Alternaria papavericola	287	2e-76	100	0	1	155	342	496
JQ403622	SH216784.07FU Alternaria papavericola	287	2e-76	100	0	1	155	385	539
JQ403621	SH216784.07FU Alternaria papavericola	287	2e-76	100	0	1	155	385	539
JQ403620	SH216784.07FU Alternaria papavericola	287	2e-76	100	0	1	155	355	509
JQ403618	SH216784.07FU Alternaria papavericola	287	2e-76	100	0	1	155	357	511
JQ403617	SH216784.07FU Alternaria papavericola	287	2e-76	100	0	1	155	385	539
JQ403616	SH216784.07FU Alternaria papavericola	287	2e-76	100	0	1	155	357	511
JN031004	SH216784.07FU Macrophomina	287	2e-76	100	0	1	155	343	497
JN031003	SH216784.07FU Ulocladium	287	2e-76	100	0	1	155	343	497
HM172826	SH216784.07FU Pleosporaceae	287	2e-76	100	0	1	155	326	480
GQ995480	SH216784.07FU Alternaria papavericola	287	2e-76	100	0	1	155	385	539
GQ995478	SH216784.07FU Alternaria papavericola	287	2e-76	100	0	1	155	385	539
FJ357310	SH216784.07FU Alternaria papavericola	287	2e-76	100	0	1	155	385	539
FJ266488	SH216784.07FU Alternaria oudemansii	287	2e-76	100	0	1	155	379	533
FJ235987	SH216784.07FU Pleosporaceae	287	2e-76	100	0	1	155	383	537
AY762943	SH216784.07FU Alternaria obovoidea	287	2e-76	100	0	1	155	341	495
AY762942	SH216784.07FU Alternaria obovoidea	287	2e-76	100	0	1	155	342	496
OTU_36
Referenc	e	Score	E-value	Prcnt	MisM	Qstart	Qend	Rstart	Rend
LT795045	Rhodotorula	401	9e-111	100	0	1	217	290	506
LT615294	Rhodotorula mucilaginosa	401	9e-111	100	0	1	217	315	531
LN997656	SH216361.07FU Rhodotorula mucilaginosa	401	9e-111	100	0	1	217	299	515
LN808937	SH216361.07FU Rhodotorula mucilaginosa	401	9e-111	100	0	1	217	333	549
KY218730	Rhodotorula mucilaginosa	401	9e-111	100	0	1	217	337	553
KY218729	Rhodotorula mucilaginosa	401	9e-111	100	0	1	217	336	552
KY218728	Rhodotorula mucilaginosa	401	9e-111	100	0	1	217	338	554
KY218727	Rhodotorula mucilaginosa	401	9e-111	100	0	1	217	329	545
KY218726	Rhodotorula mucilaginosa	401	9e-111	100	0	1	217	329	545
KY218725	Rhodotorula mucilaginosa	401	9e-111	100	0	1	217	335	551
KY218724	Rhodotorula mucilaginosa	401	9e-111	100	0	1	217	329	545
KY218723	Rhodotorula mucilaginosa	401	9e-111	100	0	1	217	343	559
KY218722	Rhodotorula mucilaginosa	401	9e-111	100	0	1	217	338	554
KY218721	Rhodotorula mucilaginosa	401	9e-111	100	0	1	217	327	543
KY218720	Rhodotorula mucilaginosa	401	9e-111	100	0	1	217	351	567
KY218718	Rhodotorula mucilaginosa	401	9e-111	100	0	1	217	333	549
KY218716	Rhodotorula mucilaginosa	401	9e-111	100	0	1	217	337	553
KY218714	Rhodotorula mucilaginosa	401	9e-111	100	0	1	217	342	558
KY218712	Rhodotorula mucilaginosa	401	9e-111	100	0	1	217	331	547
KY218711	Rhodotorula mucilaginosa	401	9e-111	100	0	1	217	343	559
KY218710	Rhodotorula mucilaginosa	401	9e-111	100	0	1	217	269	485
KY218709	Rhodotorula mucilaginosa	401	9e-111	100	0	1	217	329	545
KY218705	Rhodotorula mucilaginosa	401	9e-111	100	0	1	217	330	546
KY218700	Rhodotorula mucilaginosa	401	9e-111	100	0	1	217	336	552
KY218698	Rhodotorula mucilaginosa	401	9e-111	100	0	1	217	329	545
KY218690	Rhodotorula mucilaginosa	401	9e-111	100	0	1	217	358	574
KY218688	Rhodotorula mucilaginosa	401	9e-111	100	0	1	217	333	549
KY218686	Rhodotorula mucilaginosa	401	9e-111	100	0	1	217	333	549
KY218684	Rhodotorula mucilaginosa	401	9e-111	100	0	1	217	334	550
KY218683	Rhodotorula mucilaginosa	401	9e-111	100	0	1	217	330	546
OTU_37
Referenc	e	Score	E-value	Prcnt	MisM	Qstart	Qend	Rstart	Rend
KU188662	Fungi	414	1e-114	100	0	1	224	74	297
KT149771	SH192687.07FU Gjaerumia minor	414	1e-114	100	0	1	224	382	605
AB025702	SH192687.07FU Gjaerumia minor	414	1e-114	100	0	1	224	481	704
KP322989	SH192687.07FU Gjaerumia minor	401	9e-111	99.11	1	1	224	348	570
DQ835992	SH192687.07FU Gjaerumia minor	401	9e-111	99.11	1	1	224	342	564
AB025699	SH192687.07FU Gjaerumia minor	401	9e-111	99.11	1	1	224	343	565
AY259081	SH192687.07FU Gjaerumia minor	392	5e-108	100	0	1	212	315	526
AY259067	SH192687.07FU Gjaerumia minor	392	5e-108	100	0	1	212	315	526
AY259066	SH192687.07FU Gjaerumia minor	392	5e-108	100	0	1	212	315	526
AB025700	SH192687.07FU Gjaerumia minor	364	1e-99	96.02	4	1	224	340	562
KU188815	Fungi	307	2e-82	99.41	0	55	224	1	169
EF381172	Fungi	161	2e-38	97.87	1	1	94	157	249
EF381099	Fungi	161	2e-38	97.87	0	1	94	158	249
OTU_38
Referenc	e	Score	E-value	Prcnt	MisM	Qstart	Qend	Rstart	Rend
KP814552	SH221533.07FU Hyphodontia radula (as Schizopora..	340	2e-92	100	0	1	184	388	571
KC514902	SH221533.07FU Hyphodontia radula (as Schizopora..	340	2e-92	100	0	1	184	369	552
GQ411525	SH221533.07FU Hyphodontia radula (as Schizopora..	340	2e-92	100	0	1	184	406	589
AF145580	SH221533.07FU Hyphodontia radula (as Schizopora..	340	2e-92	100	0	1	184	358	541
AF145578	SH221533.07FU Hyphodontia radula (as Schizopora..	340	2e-92	100	0	1	184	358	541
AF145577	SH221533.07FU Hyphodontia radula (as Schizopora..	340	2e-92	100	0	1	184	358	541
AF145576	SH221533.07FU Hyphodontia radula (as Schizopora..	340	2e-92	100	0	1	184	358	541
AF145569	SH221533.07FU Hyphodontia radula (as Schizopora..	340	2e-92	100	0	1	184	357	540
AF145568	SH221533.07FU Hyphodontia radula (as Schizopora..	340	2e-92	100	0	1	184	357	540
AF145567	SH221533.07FU Hyphodontia radula (as Schizopora..	340	2e-92	100	0	1	184	357	540
AF145566	SH221533.07FU Hyphodontia radula (as Schizopora..	340	2e-92	100	0	1	184	357	540
AF145565	SH221533.07FU Hyphodontia radula (as Schizopora..	340	2e-92	100	0	1	184	357	540
UDB03232	3 Hyphodontia radula	340	2e-92	100	0	1	184	399	582
UDB03160	6 Hyphodontia radula (as Schizopora radula)	340	2e-92	100	0	1	184	433	616
UDB02309	3 SH221533.07FU Hyphodontia radula	340	2e-92	100	0	1	184	412	595
UDB02307	2 SH221533.07FU Hyphodontia radula	340	2e-92	100	0	1	184	394	577
KF800268	SH221533.07FU Hyphodontia radula (as Schizopora..	335	7e-91	99.46	1	1	184	617	800
KF562013	SH221533.07FU Hyphodontia radula (as Schizopora..	335	7e-91	99.46	1	1	184	410	593
JQ673189	SH221533.07FU Hyphodontia radula (as Schizopora..	335	7e-91	99.46	1	1	184	432	615
JQ673188	SH221533.07FU Hyphodontia radula (as Schizopora..	335	7e-91	99.46	1	1	184	432	615
JQ673187	SH221533.07FU Hyphodontia radula (as Schizopora..	335	7e-91	99.46	1	1	184	432	615
AY618672	SH221533.07FU Hyphodontia radula (as Schizopora..	335	7e-91	99.46	1	1	184	408	591
AF145581	SH221533.07FU Hyphodontia radula (as Schizopora..	335	7e-91	99.46	1	1	184	357	540
AF145579	SH221533.07FU Hyphodontia radula (as Schizopora..	335	7e-91	99.46	0	1	184	358	542
AF145564	SH221533.07FU Hyphodontia radula (as Schizopora..	335	7e-91	99.46	0	1	184	358	542
AF141613	Hyphodontia radula (as Schizopora radula)	335	7e-91	99.46	1	1	184	85	268
AF006600	SH221533.07FU Hyphodontia radula (as Schizopora..	335	7e-91	99.46	1	1	184	363	546
UDB03193	0 Hyphodontia radula (as Schizopora radula)	333	3e-90	98.91	2	1	184	422	605
KJ140643	SH221533.07FU Hyphodontia radula (as Schizopora..	329	3e-89	98.91	2	1	184	420	603
KX857806	Hyphodontia	324	2e-87	98.37	3	1	184	391	574
OTU_39
Referenc	e	Score	E-value	Prcnt	MisM	Qstart	Qend	Rstart	Rend
KU973868	Trametes versicolor	353	2e-96	100	0	1	191	343	533
KT876606	SH193318.07FU Trametes versicolor	353	2e-96	100	0	1	191	334	524
KT876605	SH193318.07FU Trametes versicolor	353	2e-96	100	0	1	191	335	525
KT334749	SH193318.07FU Polyporales	353	2e-96	100	0	1	191	412	602
KM232462	SH193318.07FU Trametes versicolor	353	2e-96	100	0	1	191	385	575
KM010301	SH193318.07FU Trametes versicolor	353	2e-96	100	0	1	191	343	533
KF727428	SH193318.07FU Trametes versicolor	353	2e-96	100	0	1	191	411	601
KC180753	SH193318.07FU Trametes versicolor	353	2e-96	100	0	1	191	324	514
JX501313	SH193318.07FU Trametes versicolor	353	2e-96	100	0	1	191	366	556
HM016838	SH193318.07FU Trametes versicolor	353	2e-96	100	0	1	191	326	516
GU731580	SH193318.07FU Trametes ochracea	353	2e-96	100	0	1	191	304	494
EU153494	SH193318.07FU Trametes versicolor	353	2e-96	100	0	1	191	353	543
EU153484	SH193318.07FU Trametes versicolor	353	2e-96	100	0	1	191	353	543
EU153483	SH193318.07FU Trametes versicolor	353	2e-96	100	0	1	191	353	543
EU153482	SH193318.07FU Trametes versicolor	353	2e-96	100	0	1	191	353	543
EU153481	SH193318.07FU Trametes versicolor	353	2e-96	100	0	1	191	353	543
EU153480	SH193318.07FU Trametes versicolor	353	2e-96	100	0	1	191	353	543
EU153479	SH193318.07FU Trametes versicolor	353	2e-96	100	0	1	191	353	543
EU153478	SH193318.07FU Trametes versicolor	353	2e-96	100	0	1	191	353	543
EF524042	SH193318.07FU Trametes versicolor	353	2e-96	100	0	1	191	373	563
DQ679497	Trametes	353	2e-96	100	0	1	191	80	270
LT716079	Trametes versicolor	348	1e-94	99.48	1	1	191	358	548
LC015735	SH193318.07FU Polyporales	348	1e-94	99.48	1	1	191	389	579
KY054772	Trametes versicolor	348	1e-94	99.48	1	1	191	307	497
KU550471	Trametes versicolor	348	1e-94	99.48	1	1	191	361	551
KU517157	Trametes versicolor	348	1e-94	99.48	1	1	191	350	540
KT876604	SH193318.07FU Trametes versicolor	348	1e-94	99.48	1	1	191	332	522
KP963603	SH193318.07FU Polyporales	348	1e-94	99.48	1	1	191	332	522
KP276528	SH193318.07FU Trametes versicolor	348	1e-94	99.48	1	1	191	308	498
KM357328	SH193318.07FU Trametes versicolor	348	1e-94	99.48	1	1	191	348	538
OTU_40
Referenc	e	Score	E-value	Prcnt	MisM	Qstart	Qend	Rstart	Rend
KU761148	Hyphodermella rosae	374	2e-102	100	0	1	202	355	556
KU324794	Polyporales	374	2e-102	100	0	1	202	347	548
KT823782	SH187526.07FU Hyphodermella	374	2e-102	100	0	1	202	355	556
KT692555	SH187526.07FU Hyphodermella rosae	374	2e-102	100	0	1	202	383	584
KP134978	SH187526.07FU Hyphodermella rosae	374	2e-102	100	0	1	202	398	599
KM104001	SH187526.07FU Fungi	374	2e-102	100	0	1	202	382	583
KJ140730	SH187526.07FU Hyphodermella rosae	374	2e-102	100	0	1	202	388	589
KJ140672	SH187526.07FU Hyphodermella rosae	374	2e-102	100	0	1	202	388	589
KF800653	SH187526.07FU Hyphodermella rosae	374	2e-102	100	0	1	202	585	786
JQ312197	SH187526.07FU Hyphodermella rosae	374	2e-102	100	0	1	202	528	729
JQ070511	SH187526.07FU Hyphodermella rosae	374	2e-102	100	0	1	202	346	547
JF289158	SH187526.07FU Hyphodermella rosae	374	2e-102	100	0	1	202	395	596
HM136663	SH187526.07FU Hyphodermella rosae	374	2e-102	100	0	1	202	399	600
GU327502	SH187526.07FU Hyphodermella rosae	374	2e-102	100	0	1	202	402	603
GQ999343	SH187526.07FU Hyphodermella rosae	374	2e-102	100	0	1	202	281	482
FN600393	Hyphodermella rosae	374	2e-102	100	0	1	202	74	275
FN600390	SH187526.07FU Hyphodermella rosae	374	2e-102	100	0	1	202	349	550
FN600387	SH187526.07FU Hyphodermella rosae	374	2e-102	100	0	1	202	265	466
FN600385	SH187526.07FU Hyphodermella rosae	374	2e-102	100	0	1	202	349	550
FN600384	SH187526.07FU Hyphodermella rosae	374	2e-102	100	0	1	202	349	550
FN600383	SH187526.07FU Hyphodermella rosae	374	2e-102	100	0	1	202	349	550
UDB02836	9 SH187526.07FU Aphyllophorales	374	2e-102	100	0	1	202	357	558
KJ714014	SH187526.07FU Hyphodermella rosae	368	8e-101	99.5	1	1	202	366	567
JQ920375	SH187526.07FU Hyphodermella rosae	368	8e-101	99.51	0	1	202	349	551
JN593086	SH187526.07FU Hyphodermella rosae	368	8e-101	99.5	1	1	202	399	600
GQ999362	SH187526.07FU Hyphodermella rosae	368	8e-101	99.5	1	1	202	395	596
FN600389	SH187526.07FU Hyphodermella rosae	368	8e-101	99.5	1	1	202	349	550
FN600386	SH187526.07FU Hyphodermella rosae	368	8e-101	99.5	1	1	202	349	550
FN600391	SH187526.07FU Hyphodermella rosae	364	1e-99	99.01	2	1	202	349	550
KT898650	SH187526.07FU Hyphodermella rosae	363	4e-99	99.01	2	1	202	413	614
OTU_41
Referenc	e	Score	E-value	Prcnt	MisM	Qstart	Qend	Rstart	Rend
KP891309	Fungi	259	3e-68	100	0	1	140	75	214
JQ768937	SH181633.07FU Cryptococcus heimaeyensis	259	3e-68	100	0	1	140	327	466
HM589363	SH181633.07FU Naganishia vaughanmartiniae	259	3e-68	100	0	1	140	324	463
FJ235996	SH181633.07FU Vishniacozyma	259	3e-68	100	0	1	140	301	440
DQ317376	Tremellales	259	3e-68	100	0	1	140	129	268
DQ317361	SH181633.07FU Vishniacozyma	259	3e-68	100	0	1	140	321	460
KX908194	Fungi	254	2e-66	99.29	1	1	140	56	195
HM589284	SH181633.07FU Naganishia vaughanmartiniae	254	2e-66	99.29	1	1	140	296	435
JF831497	SH181633.07FU Vishniacozyma	248	7e-65	98.57	2	1	140	329	468
GU997160	Cryptococcus foliicola	248	7e-65	98.57	2	1	140	205	344
AB035048	SH181633.07FU Vishniacozyma	246	3e-64	98.57	0	1	140	297	434
KY105821	Vishniacozyma foliicola	226	3e-58	95.71	6	1	140	340	479
KM408426	Cryptococcus foliicola	226	3e-58	95.74	5	1	140	141	281
AY557600	SH181634.07FU Vishniacozyma foliicola	226	3e-58	95.71	6	1	140	327	466
NR:07707	0 SH181631.07FU Vishniacozyma heimaeyensis	220	2e-56	95	7	1	140	327	466
LT602864	Cryptococcus	220	2e-56	95	7	1	140	297	436
KY105825	Vishniacozyma heimaeyensis	220	2e-56	95	7	1	140	297	436
KX194315	Fungi	220	2e-56	95	7	1	140	109	248
KX079889	SH181631.07FU Vishniacozyma	220	2e-56	95	7	1	140	329	468
KX079887	SH181631.07FU Vishniacozyma heimaeyensis	220	2e-56	95	7	1	140	299	438
KU063950	Fungi	220	2e-56	95	7	1	140	75	214
KP892039	Fungi	220	2e-56	95.04	6	1	140	76	216
KF036591	SH181631.07FU Vishniacozyma heimaeyensis	220	2e-56	95	7	1	140	327	466
HQ875392	SH181631.07FU Vishniacozyma heimaeyensis	220	2e-56	95	7	1	140	327	466
HQ875391	SH181631.07FU Vishniacozyma heimaeyensis	220	2e-56	95	7	1	140	327	466
FR682228	SH181631.07FU Vishniacozyma	220	2e-56	95	7	1	140	305	444
EU852351	SH181631.07FU Vishniacozyma	220	2e-56	95	7	1	140	328	467
AM901903	SH181631.07FU Vishniacozyma	220	2e-56	95	7	1	140	520	659
KY105824	Vishniacozyma heimaeyensis	215	7e-55	94.29	8	1	140	470	609
KX404545	Tremellales	215	7e-55	94.29	8	1	140	21	160
OTU_42
Referenc	e	Score	E-value	Prcnt	MisM	Qstart	Qend	Rstart	Rend
LT837798	Candida tropicalis	257	1e-67	100	0	1	139	327	465
LT837794	Candida tropicalis	257	1e-67	100	0	1	139	327	465
LC018776	SH201993.07FU Candida tropicalis	257	1e-67	100	0	1	139	312	450
KY496198	Candida tropicalis	257	1e-67	100	0	1	139	316	454
KY209900	Candida	257	1e-67	100	0	1	139	299	437
KY102478	Candida tropicalis	257	1e-67	100	0	1	139	341	479
KY102466	Candida tropicalis	257	1e-67	100	0	1	139	454	592
KY102465	Candida tropicalis	257	1e-67	100	0	1	139	448	586
KY102459	Candida tropicalis	257	1e-67	100	0	1	139	339	477
KX426344	Candida tropicalis	257	1e-67	100	0	1	139	304	442
KX394621	Candida tropicalis	257	1e-67	100	0	1	139	352	490
KX349489	Candida tropicalis	257	1e-67	100	0	1	139	333	471
KX349484	Candida tropicalis	257	1e-67	100	0	1	139	316	454
KX349470	Candida tropicalis	257	1e-67	100	0	1	139	304	442
KX218264	Candida tropicalis	257	1e-67	100	0	1	139	331	469
KX198669	Candida tropicalis	257	1e-67	100	0	1	139	412	550
KU987878	Candida tropicalis	257	1e-67	100	0	1	139	293	431
KU962006	Candida tropicalis	257	1e-67	100	0	1	139	335	473
KU870989	SH201993.07FU Candida tropicalis	257	1e-67	100	0	1	139	315	453
KU052051	SH201993.07FU Candida tropicalis	257	1e-67	100	0	1	139	308	446
KT876575	SH201993.07FU Candida tropicalis	257	1e-67	100	0	1	139	284	422
KT876574	SH201993.07FU Candida tropicalis	257	1e-67	100	0	1	139	284	422
KT807956	Candida tropicalis	257	1e-67	100	0	1	139	834	972
KT387284	SH201993.07FU Candida tropicalis	257	1e-67	100	0	1	139	272	410
KP675579	SH201993.07FU Candida tropicalis	257	1e-67	100	0	1	139	301	439
KP675212	SH201993.07FU Candida tropicalis	257	1e-67	100	0	1	139	298	436
KP675211	SH201993.07FU Candida tropicalis	257	1e-67	100	0	1	139	302	440
KP675121	SH201993.07FU Candida tropicalis	257	1e-67	100	0	1	139	299	437
KP675120	SH201993.07FU Candida tropicalis	257	1e-67	100	0	1	139	300	438
KP675100	SH201993.07FU Candida tropicalis	257	1e-67	100	0	1	139	300	438
OTU_43
Referenc	e	Score	E-value	Prcnt	MisM	Qstart	Qend	Rstart	Rend
LN997674	SH197623.07FU Cryptococcus	448	1e-124	100	0	1	242	286	527
LN808940	SH197623.07FU Filobasidium magnum	448	1e-124	100	0	1	242	327	568
LC018794	SH197623.07FU Cryptococcus	448	1e-124	100	0	1	242	308	549
LC018792	SH197623.07FU Cryptococcus	448	1e-124	100	0	1	242	308	549
LC018791	SH197623.07FU Cryptococcus	448	1e-124	100	0	1	242	308	549
LC018789	SH197623.07FU Cryptococcus	448	1e-124	100	0	1	242	308	549
LC018787	SH197623.07FU Cryptococcus	448	1e-124	100	0	1	242	308	549
LC018782	SH197623.07FU Cryptococcus	448	1e-124	100	0	1	242	308	549
KY103437	Filobasidium magnum	448	1e-124	100	0	1	242	440	681
KY103435	Filobasidium magnum	448	1e-124	100	0	1	242	339	580
KY103434	Filobasidium magnum	448	1e-124	100	0	1	242	431	672
KY103433	Filobasidium magnum	448	1e-124	100	0	1	242	340	581
KY103432	Filobasidium magnum	448	1e-124	100	0	1	242	337	578
KY103430	Filobasidium magnum	448	1e-124	100	0	1	242	338	579
KY103427	Filobasidium magnum	448	1e-124	100	0	1	242	341	582
KY103417	Filobasidium floriforme	448	1e-124	100	0	1	242	363	604
KY103415	Filobasidium floriforme	448	1e-124	100	0	1	242	361	602
KY103414	Filobasidium floriforme	448	1e-124	100	0	1	242	361	602
KX516403	Fungi	448	1e-124	100	0	1	242	364	605
KX516400	Fungi	448	1e-124	100	0	1	242	364	605
KX516376	Fungi	448	1e-124	100	0	1	242	364	605
KX516367	Fungi	448	1e-124	100	0	1	242	364	605
KX516336	Fungi	448	1e-124	100	0	1	242	364	605
KX516151	Fungi	448	1e-124	100	0	1	242	364	605
KX516131	Fungi	448	1e-124	100	0	1	242	364	605
KX516119	Fungi	448	1e-124	100	0	1	242	364	605
KX516114	Fungi	448	1e-124	100	0	1	242	364	605
KX516112	Fungi	448	1e-124	100	0	1	242	364	605
KX516110	Fungi	448	1e-124	100	0	1	242	364	605
KX516109	Fungi	448	1e-124	100	0	1	242	364	605
OTU_44
Referenc	e	Score	E-value	Prcnt	MisM	Qstart	Qend	Rstart	Rend
LT596112	Candida parapsilosis	228	8e-59	100	0	1	123	338	460
LT596111	Candida parapsilosis	228	8e-59	100	0	1	123	338	460
LT596110	Candida parapsilosis	228	8e-59	100	0	1	123	338	460
LT596109	Candida parapsilosis	228	8e-59	100	0	1	123	338	460
LT596108	Candida parapsilosis	228	8e-59	100	0	1	123	338	460
LT577616	Candida parapsilosis	228	8e-59	100	0	1	123	341	463
LN864561	SH197714.07FU Candida parapsilosis	228	8e-59	100	0	1	123	338	460
LN864560	SH197714.07FU Candida parapsilosis	228	8e-59	100	0	1	123	338	460
LN864559	SH197714.07FU Candida parapsilosis	228	8e-59	100	0	1	123	338	460
LN864558	SH197714.07FU Candida parapsilosis	228	8e-59	100	0	1	123	338	460
LN864557	SH197714.07FU Candida parapsilosis	228	8e-59	100	0	1	123	338	460
LN864556	SH197714.07FU Candida parapsilosis	228	8e-59	100	0	1	123	338	460
LN864555	SH197714.07FU Candida parapsilosis	228	8e-59	100	0	1	123	338	460
LC018815	SH197714.07FU Candida parapsilosis	228	8e-59	100	0	1	123	320	442
LC018810	SH197714.07FU Candida parapsilosis	228	8e-59	100	0	1	123	320	442
LC018800	SH197714.07FU Candida parapsilosis	228	8e-59	100	0	1	123	342	464
LC018785	SH197714.07FU Candida parapsilosis	228	8e-59	100	0	1	123	320	442
LC018767	SH197714.07FU Rhodotorula	228	8e-59	100	0	1	123	318	440
LC018742	SH197714.07FU Candida parapsilosis	228	8e-59	100	0	1	123	326	448
L11352	Candida parapsilosis	228	8e-59	100	0	1	123	160	282
KY657567	Candida parapsilosis	228	8e-59	100	0	1	123	308	430
KY619304	Candida parapsilosis	228	8e-59	100	0	1	123	261	383
KY619289	Candida parapsilosis	228	8e-59	100	0	1	123	300	422
KY611798	Candida parapsilosis	228	8e-59	100	0	1	123	286	408
KY611783	Nakaseomyces	228	8e-59	100	0	1	123	282	404
KY611782	Candida parapsilosis	228	8e-59	100	0	1	123	282	404
KY604753	Candida parapsilosis	228	8e-59	100	0	1	123	178	300
KY593159	Candida parapsilosis	228	8e-59	100	0	1	123	260	382
KY593155	Candida parapsilosis	228	8e-59	100	0	1	123	253	375
KY593154	Candida parapsilosis	228	8e-59	100	0	1	123	296	418
OTU_45
Referenc	e	Score	E-value	Prcnt	MisM	Qstart	Qend	Rstart	Rend
KY430553	Malasseziales	507	2e-142	100	0	1	274	580	853
KX194312	Fungi	507	2e-142	100	0	1	274	109	382
KU164607	SH176394.07FU Malassezia	507	2e-142	100	0	1	274	414	687
KU164327	SH176394.07FU Malassezia	507	2e-142	100	0	1	274	413	686
KU164321	SH176394.07FU Malassezia	507	2e-142	100	0	1	274	414	687
KU164314	SH176394.07FU Malassezia	507	2e-142	100	0	1	274	414	687
KU164303	SH176394.07FU Malassezia	507	2e-142	100	0	1	274	411	684
KU164294	SH176394.07FU Malassezia	507	2e-142	100	0	1	274	414	687
KU164285	SH176394.07FU Malassezia	507	2e-142	100	0	1	274	414	687
KU163844	SH176394.07FU Malassezia	507	2e-142	100	0	1	274	414	687
KU163833	SH176394.07FU Malassezia	507	2e-142	100	0	1	274	414	687
KT334777	SH176394.07FU Malassezia	507	2e-142	100	0	1	274	437	710
KT334774	SH176394.07FU Malassezia	507	2e-142	100	0	1	274	437	710
KT334773	SH176394.07FU Malassezia	507	2e-142	100	0	1	274	433	706
KT334767	SH176394.07FU Malassezia	507	2e-142	100	0	1	274	427	700
KT334761	SH176394.07FU Malassezia	507	2e-142	100	0	1	274	437	710
KT334752	SH176394.07FU Malassezia	507	2e-142	100	0	1	274	427	700
KP974221	SH176394.07FU Malassezia	507	2e-142	100	0	1	274	438	711
KP825473	SH176394.07FU Malassezia restricta	507	2e-142	100	0	1	274	369	642
KP825469	SH176394.07FU Malassezia restricta	507	2e-142	100	0	1	274	369	642
KP825468	SH176394.07FU Malassezia restricta	507	2e-142	100	0	1	274	369	642
KP825464	SH176394.07FU Malassezia restricta	507	2e-142	100	0	1	274	369	642
KP825461	SH176394.07FU Malassezia restricta	507	2e-142	100	0	1	274	370	643
KP825457	SH176394.07FU Malassezia restricta	507	2e-142	100	0	1	274	369	642
KP825452	SH176394.07FU Malassezia restricta	507	2e-142	100	0	1	274	369	642
KM493683	Fungi	507	2e-142	100	0	1	274	56	329
KJ412030	SH176394.07FU Malassezia restricta	507	2e-142	100	0	1	274	418	691
KJ412029	SH176394.07FU Malassezia restricta	507	2e-142	100	0	1	274	418	691
KJ412028	SH176394.07FU Malassezia restricta	507	2e-142	100	0	1	274	414	687
KJ412027	SH176394.07FU Malassezia restricta	507	2e-142	100	0	1	274	419	692
OTU_46
Referenc	e	Score	E-value	Prcnt	MisM	Qstart	Qend	Rstart	Rend
LT719070	Saccharomycetaceae	353	2e-96	100	0	1	191	307	497
LN626314	SH192552.07FU Meyerozyma guilliermondii	353	2e-96	100	0	1	191	357	547
LN626313	SH192552.07FU Meyerozyma guilliermondii	353	2e-96	100	0	1	191	357	547
KY589465	Ascomycota	353	2e-96	100	0	1	191	4	194
KY434133	Meyerozyma guilliermondii	353	2e-96	100	0	1	191	336	526
KY401420	Meyerozyma guilliermondii	353	2e-96	100	0	1	191	359	549
KY228597	Meyerozyma	353	2e-96	100	0	1	191	78	268
KY104257	Meyerozyma guilliermondii	353	2e-96	100	0	1	191	518	708
KY104254	Meyerozyma guilliermondii	353	2e-96	100	0	1	191	370	560
KY104249	Meyerozyma guilliermondii	353	2e-96	100	0	1	191	368	558
KY104248	Meyerozyma guilliermondii	353	2e-96	100	0	1	191	368	558
KY104247	Meyerozyma guilliermondii	353	2e-96	100	0	1	191	368	558
KY104245	Meyerozyma guilliermondii	353	2e-96	100	0	1	191	368	558
KY104244	Meyerozyma guilliermondii	353	2e-96	100	0	1	191	368	558
KY104243	Meyerozyma guilliermondii	353	2e-96	100	0	1	191	493	683
KY104241	Meyerozyma guilliermondii	353	2e-96	100	0	1	191	473	663
KY104240	Meyerozyma guilliermondii	353	2e-96	100	0	1	191	503	693
KY104239	Meyerozyma guilliermondii	353	2e-96	100	0	1	191	501	691
KY104238	Meyerozyma guilliermondii	353	2e-96	100	0	1	191	508	698
KY104237	Meyerozyma guilliermondii	353	2e-96	100	0	1	191	369	559
KY104236	Meyerozyma guilliermondii	353	2e-96	100	0	1	191	369	559
KY104235	Meyerozyma guilliermondii	353	2e-96	100	0	1	191	495	685
KY104232	Meyerozyma guilliermondii	353	2e-96	100	0	1	191	372	562
KY104230	Meyerozyma guilliermondii	353	2e-96	100	0	1	191	365	555
KY104229	Meyerozyma guilliermondii	353	2e-96	100	0	1	191	366	556
KY104228	Meyerozyma guilliermondii	353	2e-96	100	0	1	191	366	556
KY076620	Meyerozyma guilliermondii	353	2e-96	100	0	1	191	357	547
KX791421	Meyerozyma guilliermondii	353	2e-96	100	0	1	191	325	515
KX766207	Meyerozyma guilliermondii	353	2e-96	100	0	1	191	184	374
KX609758	Meyerozyma guilliermondii	353	2e-96	100	0	1	191	336	526
OTU_47
Referenc	e	Score	E-value	Prcnt	MisM	Qstart	Qend	Rstart	Rend
KX347555	Candida tropicalis	243	3e-63	97.86	3	1	140	283	422
ISHAM:MI	TS1110 KC408970 SH201993.07FU Candida tropicalis	243	3e-63	97.86	3	1	140	296	435
ISHAM:MI	TS1123 KC254014 SH201993.07FU Candida tropicalis	243	3e-63	97.86	3	1	140	351	490
ISHAM:MI	TS1122 KC254013 SH201993.07FU Candida tropicalis	243	3e-63	97.86	3	1	140	316	455
GQ280297	SH201993.07FU Candida tropicalis	243	3e-63	97.86	3	1	140	334	473
AF268095	SH201993.07FU Candida tropicalis	243	3e-63	97.86	3	1	140	328	467
LT577615	Candida tropicalis	237	2e-61	97.14	4	1	140	324	463
LC042146	SH201993.07FU Candida tropicalis	237	2e-61	97.14	4	1	140	308	447
LC018801	SH201993.07FU Candida	237	2e-61	97.14	4	1	140	309	448
LC018796	SH201993.07FU Candida	237	2e-61	97.14	4	1	140	310	449
LC018779	SH201993.07FU Candida	237	2e-61	97.14	4	1	140	309	448
LC018770	SH201993.07FU Candida	237	2e-61	97.14	4	1	140	332	471
LC018765	SH201993.07FU Candida	237	2e-61	97.14	4	1	140	309	448
LC018752	SH201993.07FU Candida	237	2e-61	97.14	4	1	140	310	449
LC018751	SH201993.07FU Candida	237	2e-61	97.14	4	1	140	311	450
LC018747	SH201993.07FU Candida	237	2e-61	97.14	4	1	140	309	448
LC018746	SH201993.07FU Candida	237	2e-61	97.14	4	1	140	314	453
LC018741	SH201993.07FU Candida	237	2e-61	97.14	4	1	140	311	450
KY848365	Candida tropicalis	237	2e-61	97.14	4	1	140	357	496
KY655335	Candida tropicalis	237	2e-61	97.14	4	1	140	353	492
KY209904	Candida	237	2e-61	97.14	4	1	140	300	439
KY102481	Candida tropicalis	237	2e-61	97.14	4	1	140	487	626
KY102479	Candida tropicalis	237	2e-61	97.14	4	1	140	477	616
KY102470	Candida tropicalis	237	2e-61	97.14	4	1	140	341	480
KY102457	Candida tropicalis	237	2e-61	97.14	4	1	140	475	614
KY102456	Candida tropicalis	237	2e-61	97.14	4	1	140	478	617
KY102451	Candida tropicalis	237	2e-61	97.14	4	1	140	454	593
KY102450	Candida tropicalis	237	2e-61	97.14	4	1	140	484	623
KX977559	Candida tropicalis	237	2e-61	97.14	4	1	140	353	492
KX944465	Candida	237	2e-61	97.14	4	1	140	366	505
OTU_48
Referenc	e	Score	E-value	Prcnt	MisM	Qstart	Qend	Rstart	Rend
KX359601	Plectosphaerella	313	3e-84	100	0	1	169	336	504
KU582518	SH190975.07FU Fungi	313	3e-84	100	0	1	169	344	512
KU582511	SH190975.07FU Fungi	313	3e-84	100	0	1	169	344	512
KU582507	SH190975.07FU Fungi	313	3e-84	100	0	1	169	343	511
KU582504	SH190975.07FU Fungi	313	3e-84	100	0	1	169	343	511
KU582497	SH190975.07FU Fungi	313	3e-84	100	0	1	169	343	511
KU582496	SH190975.07FU Fungi	313	3e-84	100	0	1	169	343	511
KU582491	SH190975.07FU Fungi	313	3e-84	100	0	1	169	343	511
KU582487	SH190975.07FU Fungi	313	3e-84	100	0	1	169	343	511
KU582482	SH190975.07FU Fungi	313	3e-84	100	0	1	169	343	511
KU582455	SH190975.07FU Fungi	313	3e-84	100	0	1	169	344	512
KU582441	SH190975.07FU Fungi	313	3e-84	100	0	1	169	343	511
KU582435	SH190975.07FU Fungi	313	3e-84	100	0	1	169	343	511
KU582425	SH190975.07FU Fungi	313	3e-84	100	0	1	169	343	511
KU582414	SH190975.07FU Fungi	313	3e-84	100	0	1	169	343	511
KU582384	SH190975.07FU Fungi	313	3e-84	100	0	1	169	343	511
KU582367	SH190975.07FU Fungi	313	3e-84	100	0	1	169	343	511
KU582360	SH190975.07FU Fungi	313	3e-84	100	0	1	169	343	511
KU582334	SH190975.07FU Fungi	313	3e-84	100	0	1	169	343	511
KU582318	SH190975.07FU Fungi	313	3e-84	100	0	1	169	343	511
KU582316	SH190975.07FU Fungi	313	3e-84	100	0	1	169	274	442
KU582314	SH190975.07FU Fungi	313	3e-84	100	0	1	169	343	511
KU582289	SH190975.07FU Fungi	313	3e-84	100	0	1	169	343	511
KU582283	SH190975.07FU Fungi	313	3e-84	100	0	1	169	342	510
KU582282	SH190975.07FU Fungi	313	3e-84	100	0	1	169	343	511
KU582281	SH190975.07FU Fungi	313	3e-84	100	0	1	169	343	511
KU582256	SH190975.07FU Fungi	313	3e-84	100	0	1	169	343	511
KU582254	SH190975.07FU Fungi	313	3e-84	100	0	1	169	343	511
KU582247	SH190975.07FU Fungi	313	3e-84	100	0	1	169	344	512
KU582246	SH190975.07FU Fungi	313	3e-84	100	0	1	169	343	511
OTU_49
Referenc	e	Score	E-value	Prcnt	MisM	Qstart	Qend	Rstart	Rend
JX135819	SH533811.07FU Fungi	586	3e-166	99.08	3	1	326	182	507
JX135722	SH212842.07FU Fungi	562	6e-159	97.85	7	1	325	185	509
KT200272	SH216250.07FU Cladosporium macrocarpum	558	8e-158	97.55	8	1	326	172	497
JX135742	SH212842.07FU Cladosporium	558	8e-158	97.55	8	1	326	186	511
GU723437	SH217942.07FU Cladosporium cladosporioides	558	8e-158	97.55	8	1	326	187	512
JX135801	SH216250.07FU Fungi	556	3e-157	97.54	8	1	325	179	503
AJ300336	SH216250.07FU Cladosporium	556	3e-157	97.24	9	1	326	216	541
JX135992	SH212842.07FU Cladosporium	555	1e-156	97.53	8	1	324	186	509
LT603042	Cladosporium iridis	553	4e-156	97.24	9	1	326	217	542
LN834433	SH216250.07FU Cladosporium	553	4e-156	97.24	9	1	326	216	541
LN834419	SH216250.07FU Cladosporium	553	4e-156	97.24	9	1	326	226	551
LN834391	SH216250.07FU Cladosporium subinflatum	553	4e-156	97.24	9	1	326	192	517
LN834386	SH216250.07FU Cladosporium ramotenellum	553	4e-156	97.24	9	1	326	228	553
LN834385	SH216250.07FU Cladosporium ramotenellum	553	4e-156	97.24	9	1	326	191	516
LN834379	SH216250.07FU Cladosporium macrocarpum	553	4e-156	97.24	9	1	326	229	554
LN834378	SH216250.07FU Cladosporium herbarum	553	4e-156	97.24	9	1	326	239	564
LN834355	SH216250.07FU Cladosporium allicinum	553	4e-156	97.24	9	1	326	214	539
LN834354	SH216250.07FU Cladosporium allicinum	553	4e-156	97.24	9	1	326	241	566
LN834353	SH216250.07FU Cladosporium allicinum	553	4e-156	97.24	9	1	326	228	553
LN833551	SH216250.07FU Cladosporium herbarum	553	4e-156	97.24	9	1	326	209	534
LN833550	SH212842.07FU Cladosporium sphaerospermum	553	4e-156	97.24	9	1	326	206	531
LN714530	SH216250.07FU Cladosporium	553	4e-156	97.24	9	1	326	162	487
LN482458	SH216250.07FU Cladosporium cladosporioides	553	4e-156	97.24	9	1	326	192	517
KY096655	Fungi	553	4e-156	97.24	9	1	326	255	580
KX982237	Cladosporium cladosporioides	553	4e-156	97.24	9	1	326	180	505
KX909047	Dothideomycetes	553	4e-156	97.24	9	1	326	181	506
KX674650	Cladosporium tenellum	553	4e-156	97.24	9	1	326	292	617
KX674647	Cladosporium sinuosum	553	4e-156	97.24	9	1	326	290	615
KX674646	Cladosporium ramotenellum	553	4e-156	97.24	9	1	326	303	628
KX664406	Cladosporium macrocarpum	553	4e-156	97.24	9	1	326	203	528
OTU_50
Referenc	e	Score	E-value	Prcnt	MisM	Qstart	Qend	Rstart	Rend
EF432285	SH176536.07FU Davidiella	604	1e-171	99.11	3	1	336	233	568
LN834379	SH216250.07FU Cladosporium macrocarpum	599	5e-170	98.81	4	1	336	229	564
LN834378	SH216250.07FU Cladosporium herbarum	599	5e-170	98.81	4	1	336	239	574
LN714530	SH216250.07FU Cladosporium	599	5e-170	98.81	4	1	336	162	497
LN482458	SH216250.07FU Cladosporium cladosporioides	599	5e-170	98.81	4	1	336	192	527
KY096655	Fungi	599	5e-170	98.81	4	1	336	255	590
KX982237	Cladosporium cladosporioides	599	5e-170	98.81	4	1	336	180	515
KX909047	Dothideomycetes	599	5e-170	98.81	4	1	336	181	516
KX674650	Cladosporium tenellum	599	5e-170	98.81	4	1	336	292	627
KX674647	Cladosporium sinuosum	599	5e-170	98.81	4	1	336	290	625
KX674646	Cladosporium ramotenellum	599	5e-170	98.81	4	1	336	303	638
KX664406	Cladosporium macrocarpum	599	5e-170	98.81	4	1	336	203	538
KX664396	Fungi	599	5e-170	98.81	4	1	336	209	544
KX664395	Fungi	599	5e-170	98.81	4	1	336	205	540
KX664388	Fungi	599	5e-170	98.81	4	1	336	211	546
KX664364	Cladosporium herbarum	599	5e-170	98.81	4	1	336	195	530
KX664311	Cladosporium herbarum	599	5e-170	98.81	4	1	336	209	544
KX515774	Fungi	599	5e-170	98.81	4	1	336	252	587
KX515424	Fungi	599	5e-170	98.81	4	1	336	252	587
KX100344	Cladosporium	599	5e-170	98.81	4	1	336	170	505
KU925906	SH212842.07FU Cladosporium macrocarpum	599	5e-170	98.81	4	1	336	178	513
KU743893	Cladosporium cladosporioides	599	5e-170	98.81	4	1	336	189	524
KU578326	Cladosporium	599	5e-170	98.81	4	1	336	150	485
KU556551	SH216250.07FU Cladosporium	599	5e-170	98.81	4	1	336	241	576
KU515971	SH216250.07FU Fungi	599	5e-170	98.81	4	1	336	253	588
KU515959	SH216250.07FU Fungi	599	5e-170	98.81	4	1	336	253	588
KU515614	SH216250.07FU Fungi	599	5e-170	98.81	4	1	336	253	588
KU515605	SH216250.07FU Fungi	599	5e-170	98.81	4	1	336	253	588
KU515516	SH212842.07FU Cladosporium	599	5e-170	98.81	4	1	336	254	589
KU515500	SH216250.07FU Fungi	599	5e-170	98.81	4	1	336	254	589
OTU_51
Referenc	e	Score	E-value	Prcnt	MisM	Qstart	Qend	Rstart	Rend
FJ769329	SH181632.07FU Tremellales	588	1e-166	99.08	3	1	327	218	544
HM849621	SH181628.07FU Vishniacozyma victoriae (as Crypt..	582	4e-165	98.78	4	1	327	196	522
ISHAM:MI	TS3286 NR_073260 SH181628.07FU Vishniacozyma vic..	577	2e-163	98.47	5	1	327	194	520
LC203753	Vishniacozyma victoriae	577	2e-163	98.47	5	1	327	183	509
LC203752	Vishniacozyma victoriae	577	2e-163	98.47	5	1	327	185	511
LC203750	Vishniacozyma victoriae	577	2e-163	98.47	5	1	327	185	511
LC203749	Vishniacozyma victoriae	577	2e-163	98.47	5	1	327	185	511
LC203748	Vishniacozyma victoriae	577	2e-163	98.47	5	1	327	183	509
LC203747	Vishniacozyma victoriae	577	2e-163	98.47	5	1	327	185	511
LC203746	Vishniacozyma victoriae	577	2e-163	98.47	5	1	327	185	511
LC203745	Vishniacozyma victoriae	577	2e-163	98.47	5	1	327	187	513
LC203744	Vishniacozyma victoriae	577	2e-163	98.47	5	1	327	184	510
LC203743	Vishniacozyma victoriae	577	2e-163	98.47	5	1	327	183	509
LC203742	Vishniacozyma victoriae	577	2e-163	98.47	5	1	327	185	511
LC203741	Vishniacozyma victoriae	577	2e-163	98.47	5	1	327	185	511
LC203740	Vishniacozyma victoriae	577	2e-163	98.47	5	1	327	185	511
LC203739	Vishniacozyma victoriae	577	2e-163	98.47	5	1	327	187	513
LC203738	Vishniacozyma victoriae	577	2e-163	98.47	5	1	327	184	510
LC203737	Vishniacozyma victoriae	577	2e-163	98.47	5	1	327	189	515
LC203736	Vishniacozyma victoriae	577	2e-163	98.47	5	1	327	190	516
LC203735	Vishniacozyma victoriae	577	2e-163	98.47	5	1	327	187	513
LC203733	Vishniacozyma victoriae	577	2e-163	98.47	5	1	327	184	510
KY430500	Tremellomycetes	577	2e-163	98.47	5	1	327	232	558
KY430466	Tremellomycetes	577	2e-163	98.47	5	1	327	232	558
KY105842	Vishniacozyma victoriae	577	2e-163	98.47	5	1	327	335	661
KY105840	Vishniacozyma victoriae	577	2e-163	98.47	5	1	327	340	666
KY105835	Vishniacozyma victoriae	577	2e-163	98.47	5	1	327	342	668
KY105834	Vishniacozyma victoriae	577	2e-163	98.47	5	1	327	333	659
KY102948	Vishniacozyma	577	2e-163	98.47	5	1	327	347	673
KX516058	Fungi	577	2e-163	98.47	5	1	327	232	558
OTU_52
Referenc	e	Score	E-value	Prcnt	MisM	Qstart	Qend	Rstart	Rend
KU164609	SH176395.07FU Malassezia	462	5e-129	98.47	4	1	262	414	675
KU164594	SH176395.07FU Malassezia	462	5e-129	98.47	4	1	262	414	675
KU164571	SH176395.07FU Malassezia	462	5e-129	98.47	4	1	262	414	675
FR682279	SH176395.07FU Malassezia	462	5e-129	98.47	4	1	262	377	638
DQ347480	Malassezia	462	5e-129	98.47	4	1	262	78	339
AM901800	SH176395.07FU Malassezia	462	5e-129	98.47	4	1	262	591	852
GU370752	SH176395.07FU Malassezia	457	2e-127	98.09	5	1	262	440	701
AM901708	SH176396.07FU Malassezia	457	2e-127	98.09	5	1	262	593	854
KJ847244	Malassezia	455	8e-127	98.09	4	1	262	245	505
KM493795	Fungi	451	1e-125	97.72	5	1	262	56	318
FR682163	SH176396.07FU Malassezia	451	1e-125	97.72	5	1	262	380	642
KX223212	Fungi	448	1e-124	97.35	5	1	262	319	56
GU327512	SH176396.07FU Malassezia	448	1e-124	97.35	5	1	262	340	603
KP825470	SH176395.07FU Malassezia restricta	446	5e-124	97.34	5	1	262	368	629
GU117063	Basidiomycota	446	5e-124	97.34	6	1	262	81	343
GU117058	Basidiomycota	446	5e-124	97.34	6	1	262	117	379
KJ698644	SH176395.07FU Malassezia	438	8e-122	96.96	5	1	262	357	617
JQ088235	Malassezia sympodialis	438	8e-122	96.95	7	1	262	114	374
KU163900	SH176395.07FU Malassezia	435	1e-120	96.59	6	1	262	415	677
KM235691	SH176395.07FU Malassezia	435	1e-120	96.59	6	1	262	387	649
KJ847245	SH176395.07FU Malassezia	435	1e-120	96.59	6	1	262	335	597
FR682278	SH176395.07FU Malassezia	435	1e-120	96.59	6	1	262	378	640
AY267225	Fungi	435	1e-120	96.59	6	1	262	129	391
AM901819	SH176395.07FU Malassezia	435	1e-120	96.59	6	1	262	591	853
KU164491	SH176395.07FU Malassezia	433	4e-120	96.56	7	1	261	415	675
KJ847246	SH176399.07FU Malassezia	429	5e-119	96.55	6	1	259	341	600
FR682144	SH176396.07FU Malassezia	429	5e-119	96.2	9	1	262	380	642
AM901714	SH176397.07FU Malassezia	424	2e-117	96.18	4	1	262	645	900
JQ088254	Malassezia globosa	418	1e-115	95.45	8	1	262	117	378
OTU_53
Referenc	e	Score	E-value	Prcnt	MisM	Qstart	Qend	Rstart	Rend
KP890359	SH528805.07FU Fungi	396	4e-109	100	0	1	214	387	600
KP890360	SH528805.07FU Fungi	392	5e-108	100	0	1	212	387	598
KP890357	SH528805.07FU Fungi	390	2e-107	99.53	0	1	214	710	924
KP890358	SH528805.07FU Fungi	387	2e-106	99.07	0	1	214	387	602
EU486121	Fungi	298	1e-79	98.81	1	1	167	83	250
